# Supplementary material for: Align and Fuse: A Transformer-Based Framework for EEG-Augmented Visual Recognition
Source: Brain Sci. 2026 Jul 7;16(7):723. doi: 10.3390/brainsci16070723 (PMC13406202; doi:10.3390/brainsci16070723)
Supplement: Supplementary file 1 [file brainsci-16-00723-s001.zip]

Archive with 28 entries (23 files):
- 01_verification_package/
- 01_verification_package/control_pairing_indices.csv
- 01_verification_package/dataset_and_ip_statement.md
- 01_verification_package/fixed_seeds.txt
- 01_verification_package/per_seed_results.xlsx
- 01_verification_package/README_reproducibility.md
- 01_verification_package/split_indices.csv
- 01_verification_package/split_protocol.md
- 01_verification_package/statistical_tests.py
- 01_verification_package/statistical_tests.xlsx
- 01_verification_package/training_config.yaml
- 01_verification_package/training_log_summary.csv
- 02_core_code_supplement/
- 02_core_code_supplement/README_code_scope.md
- 02_core_code_supplement/requirements_minimal.txt
- 02_core_code_supplement/scripts/
- 02_core_code_supplement/scripts/generate_control_pairing_indices_from_split.py
- 02_core_code_supplement/scripts/generate_eeg_imagenet_temporal_split_from_pth.py
- 02_core_code_supplement/src/
- 02_core_code_supplement/src/data_utils.py
- 02_core_code_supplement/src/eegconformer.py
- 02_core_code_supplement/src/fusion_dataset.py
- 02_core_code_supplement/src/model/
- 02_core_code_supplement/src/model/improved_eegclip_models.py
- 02_core_code_supplement/src/stage1_supervised_contrastive_pretrain.py
- 02_core_code_supplement/src/stage2_fusion_from_pretrained.py
- MANIFEST.md
- README.md
