# Supplementary material for: Align and Fuse: A Transformer-Based Framework for EEG-Augmented Visual Recognition
Source: Brain Sci. 2026 Jul 7;16(7):723. doi: 10.3390/brainsci16070723 (PMC13406202; doi:10.3390/brainsci16070723)
Supplement: Supplementary file 1 [file brainsci-16-00723-s001.zip › 01_verification_package/control_pairing_indices.csv]

Control	Dataset	Protocol	Seed	Split	TargetGlobalEEGIndex	TargetSubject	TargetLabel	TargetImageFile	PairedGlobalEEGIndex	PairedSubject	PairedLabel	PairedImageFile	PairingValid	Rule
same-class mismatched EEG	EEG-ImageNet	temporal split	2024	test	45	0	n02510455	n02510455_15145.JPEG	14247	3	n02510455	n02510455_2122.JPEG	true	same label; different image/trial; deterministic seed-controlled pairing within test split
different-class shuffled EEG	EEG-ImageNet	temporal split	2024	test	45	0	n02510455	n02510455_15145.JPEG	43114	10	n02124075	n02124075_446.JPEG	true	different label; deterministic seed-controlled pairing within test split
same-class mismatched EEG	EEG-ImageNet	temporal split	2024	test	46	0	n02510455	n02510455_8270.JPEG	5213	1	n02510455	n02510455_15145.JPEG	true	same label; different image/trial; deterministic seed-controlled pairing within test split
different-class shuffled EEG	EEG-ImageNet	temporal split	2024	test	46	0	n02510455	n02510455_8270.JPEG	13683	3	n02106166	n02106166_2244.JPEG	true	different label; deterministic seed-controlled pairing within test split
same-class mismatched EEG	EEG-ImageNet	temporal split	2024	test	47	0	n02510455	n02510455_2901.JPEG	22101	5	n02510455	n02510455_177.JPEG	true	same label; different image/trial; deterministic seed-controlled pairing within test split
different-class shuffled EEG	EEG-ImageNet	temporal split	2024	test	47	0	n02510455	n02510455_2901.JPEG	19766	4	n02106662	n02106662_7212.JPEG	true	different label; deterministic seed-controlled pairing within test split
same-class mismatched EEG	EEG-ImageNet	temporal split	2024	test	48	0	n02510455	n02510455_177.JPEG	59322	14	n02510455	n02510455_15145.JPEG	true	same label; different image/trial; deterministic seed-controlled pairing within test split
different-class shuffled EEG	EEG-ImageNet	temporal split	2024	test	48	0	n02510455	n02510455_177.JPEG	51060	12	n01494475	n01494475_14279.JPEG	true	different label; deterministic seed-controlled pairing within test split
same-class mismatched EEG	EEG-ImageNet	temporal split	2024	test	49	0	n02510455	n02510455_2122.JPEG	59333	14	n02510455	n02510455_177.JPEG	true	same label; different image/trial; deterministic seed-controlled pairing within test split
different-class shuffled EEG	EEG-ImageNet	temporal split	2024	test	49	0	n02510455	n02510455_2122.JPEG	63582	15	n03792782	n03792782_51004.JPEG	true	different label; deterministic seed-controlled pairing within test split
same-class mismatched EEG	EEG-ImageNet	temporal split	2024	test	95	0	n01494475	n01494475_3173.JPEG	4411	1	n01494475	n01494475_570.JPEG	true	same label; different image/trial; deterministic seed-controlled pairing within test split
different-class shuffled EEG	EEG-ImageNet	temporal split	2024	test	95	0	n01494475	n01494475_3173.JPEG	9055	2	n03445777	n03445777_5342.JPEG	true	different label; deterministic seed-controlled pairing within test split
same-class mismatched EEG	EEG-ImageNet	temporal split	2024	test	96	0	n01494475	n01494475_14279.JPEG	52146	13	n01494475	n01494475_1040.JPEG	true	same label; different image/trial; deterministic seed-controlled pairing within test split
different-class shuffled EEG	EEG-ImageNet	temporal split	2024	test	96	0	n01494475	n01494475_14279.JPEG	5062	1	n03445777	n03445777_1252.JPEG	true	different label; deterministic seed-controlled pairing within test split
same-class mismatched EEG	EEG-ImageNet	temporal split	2024	test	97	0	n01494475	n01494475_570.JPEG	11935	2	n01494475	n01494475_3173.JPEG	true	same label; different image/trial; deterministic seed-controlled pairing within test split
different-class shuffled EEG	EEG-ImageNet	temporal split	2024	test	97	0	n01494475	n01494475_570.JPEG	11516	2	n02607072	n02607072_6141.JPEG	true	different label; deterministic seed-controlled pairing within test split
same-class mismatched EEG	EEG-ImageNet	temporal split	2024	test	98	0	n01494475	n01494475_1040.JPEG	59270	14	n01494475	n01494475_14279.JPEG	true	same label; different image/trial; deterministic seed-controlled pairing within test split
different-class shuffled EEG	EEG-ImageNet	temporal split	2024	test	98	0	n01494475	n01494475_1040.JPEG	22965	5	n03877472	n03877472_49257.JPEG	true	different label; deterministic seed-controlled pairing within test split
same-class mismatched EEG	EEG-ImageNet	temporal split	2024	test	99	0	n01494475	n01494475_9842.JPEG	18250	4	n01494475	n01494475_3173.JPEG	true	same label; different image/trial; deterministic seed-controlled pairing within test split
different-class shuffled EEG	EEG-ImageNet	temporal split	2024	test	99	0	n01494475	n01494475_9842.JPEG	10798	2	n04120489	n04120489_6375.JPEG	true	different label; deterministic seed-controlled pairing within test split
same-class mismatched EEG	EEG-ImageNet	temporal split	2024	test	145	0	n02106662	n02106662_271.JPEG	28116	7	n02106662	n02106662_79868.JPEG	true	same label; different image/trial; deterministic seed-controlled pairing within test split
different-class shuffled EEG	EEG-ImageNet	temporal split	2024	test	145	0	n02106662	n02106662_271.JPEG	37586	9	n03884397	n03884397_10125.JPEG	true	different label; deterministic seed-controlled pairing within test split
same-class mismatched EEG	EEG-ImageNet	temporal split	2024	test	146	0	n02106662	n02106662_7212.JPEG	49333	12	n02106662	n02106662_271.JPEG	true	same label; different image/trial; deterministic seed-controlled pairing within test split
different-class shuffled EEG	EEG-ImageNet	temporal split	2024	test	146	0	n02106662	n02106662_7212.JPEG	39389	9	n02607072	n02607072_6141.JPEG	true	different label; deterministic seed-controlled pairing within test split
same-class mismatched EEG	EEG-ImageNet	temporal split	2024	test	147	0	n02106662	n02106662_79868.JPEG	61342	15	n02106662	n02106662_16149.JPEG	true	same label; different image/trial; deterministic seed-controlled pairing within test split
different-class shuffled EEG	EEG-ImageNet	temporal split	2024	test	147	0	n02106662	n02106662_79868.JPEG	6743	1	n02607072	n02607072_8302.JPEG	true	different label; deterministic seed-controlled pairing within test split
same-class mismatched EEG	EEG-ImageNet	temporal split	2024	test	148	0	n02106662	n02106662_16149.JPEG	28136	7	n02106662	n02106662_7212.JPEG	true	same label; different image/trial; deterministic seed-controlled pairing within test split
different-class shuffled EEG	EEG-ImageNet	temporal split	2024	test	148	0	n02106662	n02106662_16149.JPEG	36103	9	n03845190	n03845190_858.JPEG	true	different label; deterministic seed-controlled pairing within test split
same-class mismatched EEG	EEG-ImageNet	temporal split	2024	test	149	0	n02106662	n02106662_13.JPEG	47710	11	n02106662	n02106662_271.JPEG	true	same label; different image/trial; deterministic seed-controlled pairing within test split
different-class shuffled EEG	EEG-ImageNet	temporal split	2024	test	149	0	n02106662	n02106662_13.JPEG	349	0	n03884397	n03884397_6863.JPEG	true	different label; deterministic seed-controlled pairing within test split
same-class mismatched EEG	EEG-ImageNet	temporal split	2024	test	195	0	n02107142	n02107142_8573.JPEG	12573	3	n02107142	n02107142_3398.JPEG	true	same label; different image/trial; deterministic seed-controlled pairing within test split
different-class shuffled EEG	EEG-ImageNet	temporal split	2024	test	195	0	n02107142	n02107142_8573.JPEG	29722	7	n07873807	n07873807_3227.JPEG	true	different label; deterministic seed-controlled pairing within test split
same-class mismatched EEG	EEG-ImageNet	temporal split	2024	test	196	0	n02107142	n02107142_208.JPEG	4551	1	n02107142	n02107142_8573.JPEG	true	same label; different image/trial; deterministic seed-controlled pairing within test split
different-class shuffled EEG	EEG-ImageNet	temporal split	2024	test	196	0	n02107142	n02107142_208.JPEG	62322	15	n12144580	n12144580_8225.JPEG	true	different label; deterministic seed-controlled pairing within test split
same-class mismatched EEG	EEG-ImageNet	temporal split	2024	test	197	0	n02107142	n02107142_6439.JPEG	42925	10	n02107142	n02107142_19637.JPEG	true	same label; different image/trial; deterministic seed-controlled pairing within test split
different-class shuffled EEG	EEG-ImageNet	temporal split	2024	test	197	0	n02107142	n02107142_6439.JPEG	51060	12	n01494475	n01494475_14279.JPEG	true	different label; deterministic seed-controlled pairing within test split
same-class mismatched EEG	EEG-ImageNet	temporal split	2024	test	198	0	n02107142	n02107142_3398.JPEG	33311	8	n02107142	n02107142_8573.JPEG	true	same label; different image/trial; deterministic seed-controlled pairing within test split
different-class shuffled EEG	EEG-ImageNet	temporal split	2024	test	198	0	n02107142	n02107142_3398.JPEG	38065	9	n03877472	n03877472_28707.JPEG	true	different label; deterministic seed-controlled pairing within test split
same-class mismatched EEG	EEG-ImageNet	temporal split	2024	test	199	0	n02107142	n02107142_19637.JPEG	19970	5	n02107142	n02107142_6439.JPEG	true	same label; different image/trial; deterministic seed-controlled pairing within test split
different-class shuffled EEG	EEG-ImageNet	temporal split	2024	test	199	0	n02107142	n02107142_19637.JPEG	20816	5	n04086273	n04086273_2383.JPEG	true	different label; deterministic seed-controlled pairing within test split
same-class mismatched EEG	EEG-ImageNet	temporal split	2024	test	245	0	n04249415	n04249415_4895.JPEG	6098	1	n04249415	n04249415_10098.JPEG	true	same label; different image/trial; deterministic seed-controlled pairing within test split
different-class shuffled EEG	EEG-ImageNet	temporal split	2024	test	245	0	n04249415	n04249415_4895.JPEG	13182	3	n03100240	n03100240_9408.JPEG	true	different label; deterministic seed-controlled pairing within test split
same-class mismatched EEG	EEG-ImageNet	temporal split	2024	test	246	0	n04249415	n04249415_10098.JPEG	45793	11	n04249415	n04249415_13045.JPEG	true	same label; different image/trial; deterministic seed-controlled pairing within test split
different-class shuffled EEG	EEG-ImageNet	temporal split	2024	test	246	0	n04249415	n04249415_10098.JPEG	28285	7	n02124075	n02124075_12218.JPEG	true	different label; deterministic seed-controlled pairing within test split
same-class mismatched EEG	EEG-ImageNet	temporal split	2024	test	247	0	n04249415	n04249415_4078.JPEG	53969	13	n04249415	n04249415_13045.JPEG	true	same label; different image/trial; deterministic seed-controlled pairing within test split
different-class shuffled EEG	EEG-ImageNet	temporal split	2024	test	247	0	n04249415	n04249415_4078.JPEG	17725	4	n03773504	n03773504_8896.JPEG	true	different label; deterministic seed-controlled pairing within test split
same-class mismatched EEG	EEG-ImageNet	temporal split	2024	test	248	0	n04249415	n04249415_13045.JPEG	41898	10	n04249415	n04249415_4078.JPEG	true	same label; different image/trial; deterministic seed-controlled pairing within test split
different-class shuffled EEG	EEG-ImageNet	temporal split	2024	test	248	0	n04249415	n04249415_13045.JPEG	55851	14	n04069434	n04069434_12771.JPEG	true	different label; deterministic seed-controlled pairing within test split
same-class mismatched EEG	EEG-ImageNet	temporal split	2024	test	249	0	n04249415	n04249415_18529.JPEG	53969	13	n04249415	n04249415_13045.JPEG	true	same label; different image/trial; deterministic seed-controlled pairing within test split
different-class shuffled EEG	EEG-ImageNet	temporal split	2024	test	249	0	n04249415	n04249415_18529.JPEG	13663	3	n02106166	n02106166_5093.JPEG	true	different label; deterministic seed-controlled pairing within test split
same-class mismatched EEG	EEG-ImageNet	temporal split	2024	test	295	0	n07753275	n07753275_18010.JPEG	20433	5	n07753275	n07753275_721.JPEG	true	same label; different image/trial; deterministic seed-controlled pairing within test split
different-class shuffled EEG	EEG-ImageNet	temporal split	2024	test	295	0	n07753275	n07753275_18010.JPEG	17498	4	n02607072	n02607072_958.JPEG	true	different label; deterministic seed-controlled pairing within test split
same-class mismatched EEG	EEG-ImageNet	temporal split	2024	test	296	0	n07753275	n07753275_21346.JPEG	51748	12	n07753275	n07753275_18010.JPEG	true	same label; different image/trial; deterministic seed-controlled pairing within test split
different-class shuffled EEG	EEG-ImageNet	temporal split	2024	test	296	0	n07753275	n07753275_21346.JPEG	51480	12	n03384352	n03384352_330.JPEG	true	different label; deterministic seed-controlled pairing within test split
same-class mismatched EEG	EEG-ImageNet	temporal split	2024	test	297	0	n07753275	n07753275_721.JPEG	30700	7	n07753275	n07753275_11526.JPEG	true	same label; different image/trial; deterministic seed-controlled pairing within test split
different-class shuffled EEG	EEG-ImageNet	temporal split	2024	test	297	0	n07753275	n07753275_721.JPEG	17127	4	n03838899	n03838899_16138.JPEG	true	different label; deterministic seed-controlled pairing within test split
same-class mismatched EEG	EEG-ImageNet	temporal split	2024	test	298	0	n07753275	n07753275_11526.JPEG	6453	1	n07753275	n07753275_721.JPEG	true	same label; different image/trial; deterministic seed-controlled pairing within test split
different-class shuffled EEG	EEG-ImageNet	temporal split	2024	test	298	0	n07753275	n07753275_11526.JPEG	17108	4	n03838899	n03838899_4407.JPEG	true	different label; deterministic seed-controlled pairing within test split
same-class mismatched EEG	EEG-ImageNet	temporal split	2024	test	299	0	n07753275	n07753275_2083.JPEG	11769	2	n07753275	n07753275_21346.JPEG	true	same label; different image/trial; deterministic seed-controlled pairing within test split
different-class shuffled EEG	EEG-ImageNet	temporal split	2024	test	299	0	n07753275	n07753275_2083.JPEG	4521	1	n03709823	n03709823_9033.JPEG	true	different label; deterministic seed-controlled pairing within test split
same-class mismatched EEG	EEG-ImageNet	temporal split	2024	test	345	0	n03884397	n03884397_868.JPEG	51023	12	n03884397	n03884397_10125.JPEG	true	same label; different image/trial; deterministic seed-controlled pairing within test split
different-class shuffled EEG	EEG-ImageNet	temporal split	2024	test	345	0	n03884397	n03884397_868.JPEG	29854	7	n02112826	n02112826_1221.JPEG	true	different label; deterministic seed-controlled pairing within test split
same-class mismatched EEG	EEG-ImageNet	temporal split	2024	test	346	0	n03884397	n03884397_4283.JPEG	61510	15	n03884397	n03884397_1735.JPEG	true	same label; different image/trial; deterministic seed-controlled pairing within test split
different-class shuffled EEG	EEG-ImageNet	temporal split	2024	test	346	0	n03884397	n03884397_4283.JPEG	16852	4	n04120489	n04120489_10744.JPEG	true	different label; deterministic seed-controlled pairing within test split
same-class mismatched EEG	EEG-ImageNet	temporal split	2024	test	347	0	n03884397	n03884397_1735.JPEG	25254	6	n03884397	n03884397_6863.JPEG	true	same label; different image/trial; deterministic seed-controlled pairing within test split
different-class shuffled EEG	EEG-ImageNet	temporal split	2024	test	347	0	n03884397	n03884397_1735.JPEG	56744	14	n02106662	n02106662_13.JPEG	true	different label; deterministic seed-controlled pairing within test split
same-class mismatched EEG	EEG-ImageNet	temporal split	2024	test	348	0	n03884397	n03884397_10125.JPEG	37594	9	n03884397	n03884397_1735.JPEG	true	same label; different image/trial; deterministic seed-controlled pairing within test split
different-class shuffled EEG	EEG-ImageNet	temporal split	2024	test	348	0	n03884397	n03884397_10125.JPEG	18250	4	n01494475	n01494475_3173.JPEG	true	different label; deterministic seed-controlled pairing within test split
same-class mismatched EEG	EEG-ImageNet	temporal split	2024	test	349	0	n03884397	n03884397_6863.JPEG	21991	5	n03884397	n03884397_868.JPEG	true	same label; different image/trial; deterministic seed-controlled pairing within test split
different-class shuffled EEG	EEG-ImageNet	temporal split	2024	test	349	0	n03884397	n03884397_6863.JPEG	49374	12	n01443537	n01443537_15284.JPEG	true	different label; deterministic seed-controlled pairing within test split
same-class mismatched EEG	EEG-ImageNet	temporal split	2024	test	395	0	n03584829	n03584829_936.JPEG	22290	5	n03584829	n03584829_491.JPEG	true	same label; different image/trial; deterministic seed-controlled pairing within test split
different-class shuffled EEG	EEG-ImageNet	temporal split	2024	test	395	0	n03584829	n03584829_936.JPEG	31122	7	n03792782	n03792782_33413.JPEG	true	different label; deterministic seed-controlled pairing within test split
same-class mismatched EEG	EEG-ImageNet	temporal split	2024	test	396	0	n03584829	n03584829_9186.JPEG	29186	7	n03584829	n03584829_491.JPEG	true	same label; different image/trial; deterministic seed-controlled pairing within test split
different-class shuffled EEG	EEG-ImageNet	temporal split	2024	test	396	0	n03584829	n03584829_9186.JPEG	29904	7	n02110185	n02110185_7248.JPEG	true	different label; deterministic seed-controlled pairing within test split
same-class mismatched EEG	EEG-ImageNet	temporal split	2024	test	397	0	n03584829	n03584829_45572.JPEG	29186	7	n03584829	n03584829_491.JPEG	true	same label; different image/trial; deterministic seed-controlled pairing within test split
different-class shuffled EEG	EEG-ImageNet	temporal split	2024	test	397	0	n03584829	n03584829_45572.JPEG	61643	15	n03590841	n03590841_5730.JPEG	true	different label; deterministic seed-controlled pairing within test split
same-class mismatched EEG	EEG-ImageNet	temporal split	2024	test	398	0	n03584829	n03584829_27971.JPEG	13492	3	n03584829	n03584829_9186.JPEG	true	same label; different image/trial; deterministic seed-controlled pairing within test split
different-class shuffled EEG	EEG-ImageNet	temporal split	2024	test	398	0	n03584829	n03584829_27971.JPEG	57394	14	n11939491	n11939491_18382.JPEG	true	different label; deterministic seed-controlled pairing within test split
same-class mismatched EEG	EEG-ImageNet	temporal split	2024	test	399	0	n03584829	n03584829_491.JPEG	13454	3	n03584829	n03584829_936.JPEG	true	same label; different image/trial; deterministic seed-controlled pairing within test split
different-class shuffled EEG	EEG-ImageNet	temporal split	2024	test	399	0	n03584829	n03584829_491.JPEG	5029	1	n02112826	n02112826_16223.JPEG	true	different label; deterministic seed-controlled pairing within test split
same-class mismatched EEG	EEG-ImageNet	temporal split	2024	test	445	0	n02124075	n02124075_191.JPEG	21459	5	n02124075	n02124075_475.JPEG	true	same label; different image/trial; deterministic seed-controlled pairing within test split
different-class shuffled EEG	EEG-ImageNet	temporal split	2024	test	445	0	n02124075	n02124075_191.JPEG	15677	3	n02701002	n02701002_5155.JPEG	true	different label; deterministic seed-controlled pairing within test split
same-class mismatched EEG	EEG-ImageNet	temporal split	2024	test	446	0	n02124075	n02124075_12218.JPEG	43113	10	n02124075	n02124075_191.JPEG	true	same label; different image/trial; deterministic seed-controlled pairing within test split
different-class shuffled EEG	EEG-ImageNet	temporal split	2024	test	446	0	n02124075	n02124075_12218.JPEG	11803	2	n02951358	n02951358_6.JPEG	true	different label; deterministic seed-controlled pairing within test split
same-class mismatched EEG	EEG-ImageNet	temporal split	2024	test	447	0	n02124075	n02124075_446.JPEG	15152	3	n02124075	n02124075_475.JPEG	true	same label; different image/trial; deterministic seed-controlled pairing within test split
different-class shuffled EEG	EEG-ImageNet	temporal split	2024	test	447	0	n02124075	n02124075_446.JPEG	57794	14	n02672831	n02672831_5.JPEG	true	different label; deterministic seed-controlled pairing within test split
same-class mismatched EEG	EEG-ImageNet	temporal split	2024	test	448	0	n02124075	n02124075_475.JPEG	54172	13	n02124075	n02124075_446.JPEG	true	same label; different image/trial; deterministic seed-controlled pairing within test split
different-class shuffled EEG	EEG-ImageNet	temporal split	2024	test	448	0	n02124075	n02124075_475.JPEG	35368	8	n13054560	n13054560_10.JPEG	true	different label; deterministic seed-controlled pairing within test split
same-class mismatched EEG	EEG-ImageNet	temporal split	2024	test	449	0	n02124075	n02124075_380.JPEG	59541	14	n02124075	n02124075_446.JPEG	true	same label; different image/trial; deterministic seed-controlled pairing within test split
different-class shuffled EEG	EEG-ImageNet	temporal split	2024	test	449	0	n02124075	n02124075_380.JPEG	23743	5	n11939491	n11939491_11283.JPEG	true	different label; deterministic seed-controlled pairing within test split
same-class mismatched EEG	EEG-ImageNet	temporal split	2024	test	495	0	n02672831	n02672831_2122.JPEG	6856	1	n02672831	n02672831_5.JPEG	true	same label; different image/trial; deterministic seed-controlled pairing within test split
different-class shuffled EEG	EEG-ImageNet	temporal split	2024	test	495	0	n02672831	n02672831_2122.JPEG	53239	13	n07873807	n07873807_1477.JPEG	true	different label; deterministic seed-controlled pairing within test split
same-class mismatched EEG	EEG-ImageNet	temporal split	2024	test	496	0	n02672831	n02672831_6822.JPEG	6860	1	n02672831	n02672831_127.JPEG	true	same label; different image/trial; deterministic seed-controlled pairing within test split
different-class shuffled EEG	EEG-ImageNet	temporal split	2024	test	496	0	n02672831	n02672831_6822.JPEG	22290	5	n03584829	n03584829_491.JPEG	true	different label; deterministic seed-controlled pairing within test split
same-class mismatched EEG	EEG-ImageNet	temporal split	2024	test	497	0	n02672831	n02672831_5.JPEG	29476	7	n02672831	n02672831_6822.JPEG	true	same label; different image/trial; deterministic seed-controlled pairing within test split
different-class shuffled EEG	EEG-ImageNet	temporal split	2024	test	497	0	n02672831	n02672831_5.JPEG	43533	10	n02643566	n02643566_6303.JPEG	true	different label; deterministic seed-controlled pairing within test split
same-class mismatched EEG	EEG-ImageNet	temporal split	2024	test	498	0	n02672831	n02672831_127.JPEG	6887	1	n02672831	n02672831_3149.JPEG	true	same label; different image/trial; deterministic seed-controlled pairing within test split
different-class shuffled EEG	EEG-ImageNet	temporal split	2024	test	498	0	n02672831	n02672831_127.JPEG	14599	3	n03452741	n03452741_94.JPEG	true	different label; deterministic seed-controlled pairing within test split
same-class mismatched EEG	EEG-ImageNet	temporal split	2024	test	499	0	n02672831	n02672831_3149.JPEG	6860	1	n02672831	n02672831_127.JPEG	true	same label; different image/trial; deterministic seed-controlled pairing within test split
different-class shuffled EEG	EEG-ImageNet	temporal split	2024	test	499	0	n02672831	n02672831_3149.JPEG	1595	0	n02901620	n02901620_11112.JPEG	true	different label; deterministic seed-controlled pairing within test split
same-class mismatched EEG	EEG-ImageNet	temporal split	2024	test	545	0	n13054560	n13054560_11059.JPEG	9197	2	n13054560	n13054560_13613.JPEG	true	same label; different image/trial; deterministic seed-controlled pairing within test split
different-class shuffled EEG	EEG-ImageNet	temporal split	2024	test	545	0	n13054560	n13054560_11059.JPEG	44445	11	n02106166	n02106166_542.JPEG	true	different label; deterministic seed-controlled pairing within test split
same-class mismatched EEG	EEG-ImageNet	temporal split	2024	test	546	0	n13054560	n13054560_13613.JPEG	35383	8	n13054560	n13054560_11059.JPEG	true	same label; different image/trial; deterministic seed-controlled pairing within test split
different-class shuffled EEG	EEG-ImageNet	temporal split	2024	test	546	0	n13054560	n13054560_13613.JPEG	21461	5	n02124075	n02124075_380.JPEG	true	different label; deterministic seed-controlled pairing within test split
same-class mismatched EEG	EEG-ImageNet	temporal split	2024	test	547	0	n13054560	n13054560_10.JPEG	42095	10	n13054560	n13054560_11059.JPEG	true	same label; different image/trial; deterministic seed-controlled pairing within test split
different-class shuffled EEG	EEG-ImageNet	temporal split	2024	test	547	0	n13054560	n13054560_10.JPEG	21813	5	n02504458	n02504458_5098.JPEG	true	different label; deterministic seed-controlled pairing within test split
same-class mismatched EEG	EEG-ImageNet	temporal split	2024	test	548	0	n13054560	n13054560_122.JPEG	62226	15	n13054560	n13054560_35.JPEG	true	same label; different image/trial; deterministic seed-controlled pairing within test split
different-class shuffled EEG	EEG-ImageNet	temporal split	2024	test	548	0	n13054560	n13054560_122.JPEG	17636	4	n07749192	n07749192_2719.JPEG	true	different label; deterministic seed-controlled pairing within test split
same-class mismatched EEG	EEG-ImageNet	temporal split	2024	test	549	0	n13054560	n13054560_35.JPEG	42095	10	n13054560	n13054560_11059.JPEG	true	same label; different image/trial; deterministic seed-controlled pairing within test split
different-class shuffled EEG	EEG-ImageNet	temporal split	2024	test	549	0	n13054560	n13054560_35.JPEG	16047	4	n02906734	n02906734_754.JPEG	true	different label; deterministic seed-controlled pairing within test split
same-class mismatched EEG	EEG-ImageNet	temporal split	2024	test	595	0	n01456756	n01456756_18371.JPEG	36410	9	n01456756	n01456756_19800.JPEG	true	same label; different image/trial; deterministic seed-controlled pairing within test split
different-class shuffled EEG	EEG-ImageNet	temporal split	2024	test	595	0	n01456756	n01456756_18371.JPEG	36390	9	n02690373	n02690373_3289.JPEG	true	different label; deterministic seed-controlled pairing within test split
same-class mismatched EEG	EEG-ImageNet	temporal split	2024	test	596	0	n01456756	n01456756_19824.JPEG	57339	14	n01456756	n01456756_24779.JPEG	true	same label; different image/trial; deterministic seed-controlled pairing within test split
different-class shuffled EEG	EEG-ImageNet	temporal split	2024	test	596	0	n01456756	n01456756_19824.JPEG	21297	5	n02701002	n02701002_4886.JPEG	true	different label; deterministic seed-controlled pairing within test split
same-class mismatched EEG	EEG-ImageNet	temporal split	2024	test	597	0	n01456756	n01456756_19800.JPEG	4995	1	n01456756	n01456756_18371.JPEG	true	same label; different image/trial; deterministic seed-controlled pairing within test split
different-class shuffled EEG	EEG-ImageNet	temporal split	2024	test	597	0	n01456756	n01456756_19800.JPEG	27124	6	n03384352	n03384352_330.JPEG	true	different label; deterministic seed-controlled pairing within test split
same-class mismatched EEG	EEG-ImageNet	temporal split	2024	test	598	0	n01456756	n01456756_23289.JPEG	36414	9	n01456756	n01456756_19824.JPEG	true	same label; different image/trial; deterministic seed-controlled pairing within test split
different-class shuffled EEG	EEG-ImageNet	temporal split	2024	test	598	0	n01456756	n01456756_23289.JPEG	12872	3	n02992211	n02992211_21968.JPEG	true	different label; deterministic seed-controlled pairing within test split
same-class mismatched EEG	EEG-ImageNet	temporal split	2024	test	599	0	n01456756	n01456756_24779.JPEG	60542	15	n01456756	n01456756_23289.JPEG	true	same label; different image/trial; deterministic seed-controlled pairing within test split
different-class shuffled EEG	EEG-ImageNet	temporal split	2024	test	599	0	n01456756	n01456756_24779.JPEG	32252	8	n03372029	n03372029_15961.JPEG	true	different label; deterministic seed-controlled pairing within test split
same-class mismatched EEG	EEG-ImageNet	temporal split	2024	test	645	0	n03445777	n03445777_3275.JPEG	31944	7	n03445777	n03445777_1252.JPEG	true	same label; different image/trial; deterministic seed-controlled pairing within test split
different-class shuffled EEG	EEG-ImageNet	temporal split	2024	test	645	0	n03445777	n03445777_3275.JPEG	37415	9	n03063599	n03063599_103.JPEG	true	different label; deterministic seed-controlled pairing within test split
same-class mismatched EEG	EEG-ImageNet	temporal split	2024	test	646	0	n03445777	n03445777_1252.JPEG	35087	8	n03445777	n03445777_36.JPEG	true	same label; different image/trial; deterministic seed-controlled pairing within test split
different-class shuffled EEG	EEG-ImageNet	temporal split	2024	test	646	0	n03445777	n03445777_1252.JPEG	26846	6	n02099601	n02099601_366.JPEG	true	different label; deterministic seed-controlled pairing within test split
same-class mismatched EEG	EEG-ImageNet	temporal split	2024	test	647	0	n03445777	n03445777_36.JPEG	35075	8	n03445777	n03445777_5342.JPEG	true	same label; different image/trial; deterministic seed-controlled pairing within test split
different-class shuffled EEG	EEG-ImageNet	temporal split	2024	test	647	0	n03445777	n03445777_36.JPEG	25783	6	n03982430	n03982430_696.JPEG	true	different label; deterministic seed-controlled pairing within test split
same-class mismatched EEG	EEG-ImageNet	temporal split	2024	test	648	0	n03445777	n03445777_5342.JPEG	60886	15	n03445777	n03445777_1252.JPEG	true	same label; different image/trial; deterministic seed-controlled pairing within test split
different-class shuffled EEG	EEG-ImageNet	temporal split	2024	test	648	0	n03445777	n03445777_5342.JPEG	60269	15	n03180011	n03180011_7261.JPEG	true	different label; deterministic seed-controlled pairing within test split
same-class mismatched EEG	EEG-ImageNet	temporal split	2024	test	649	0	n03445777	n03445777_298.JPEG	35075	8	n03445777	n03445777_5342.JPEG	true	same label; different image/trial; deterministic seed-controlled pairing within test split
different-class shuffled EEG	EEG-ImageNet	temporal split	2024	test	649	0	n03445777	n03445777_298.JPEG	3098	0	n02655020	n02655020_7690.JPEG	true	different label; deterministic seed-controlled pairing within test split
same-class mismatched EEG	EEG-ImageNet	temporal split	2024	test	695	0	n04120489	n04120489_10744.JPEG	20306	5	n04120489	n04120489_4360.JPEG	true	same label; different image/trial; deterministic seed-controlled pairing within test split
different-class shuffled EEG	EEG-ImageNet	temporal split	2024	test	695	0	n04120489	n04120489_10744.JPEG	20850	5	n04389033	n04389033_13423.JPEG	true	different label; deterministic seed-controlled pairing within test split
same-class mismatched EEG	EEG-ImageNet	temporal split	2024	test	696	0	n04120489	n04120489_780.JPEG	40765	10	n04120489	n04120489_4360.JPEG	true	same label; different image/trial; deterministic seed-controlled pairing within test split
different-class shuffled EEG	EEG-ImageNet	temporal split	2024	test	696	0	n04120489	n04120489_780.JPEG	33113	8	n02389026	n02389026_113.JPEG	true	different label; deterministic seed-controlled pairing within test split
same-class mismatched EEG	EEG-ImageNet	temporal split	2024	test	697	0	n04120489	n04120489_102.JPEG	10786	2	n04120489	n04120489_780.JPEG	true	same label; different image/trial; deterministic seed-controlled pairing within test split
different-class shuffled EEG	EEG-ImageNet	temporal split	2024	test	697	0	n04120489	n04120489_102.JPEG	38180	9	n02630281	n02630281_5816.JPEG	true	different label; deterministic seed-controlled pairing within test split
same-class mismatched EEG	EEG-ImageNet	temporal split	2024	test	698	0	n04120489	n04120489_4360.JPEG	695	0	n04120489	n04120489_10744.JPEG	true	same label; different image/trial; deterministic seed-controlled pairing within test split
different-class shuffled EEG	EEG-ImageNet	temporal split	2024	test	698	0	n04120489	n04120489_4360.JPEG	2746	0	n02106166	n02106166_2244.JPEG	true	different label; deterministic seed-controlled pairing within test split
same-class mismatched EEG	EEG-ImageNet	temporal split	2024	test	699	0	n04120489	n04120489_6375.JPEG	695	0	n04120489	n04120489_10744.JPEG	true	same label; different image/trial; deterministic seed-controlled pairing within test split
different-class shuffled EEG	EEG-ImageNet	temporal split	2024	test	699	0	n04120489	n04120489_6375.JPEG	15417	3	n03877472	n03877472_49257.JPEG	true	different label; deterministic seed-controlled pairing within test split
same-class mismatched EEG	EEG-ImageNet	temporal split	2024	test	745	0	n02110185	n02110185_4762.JPEG	57545	14	n02110185	n02110185_6780.JPEG	true	same label; different image/trial; deterministic seed-controlled pairing within test split
different-class shuffled EEG	EEG-ImageNet	temporal split	2024	test	745	0	n02110185	n02110185_4762.JPEG	3497	0	n03982430	n03982430_27656.JPEG	true	different label; deterministic seed-controlled pairing within test split
same-class mismatched EEG	EEG-ImageNet	temporal split	2024	test	746	0	n02110185	n02110185_2131.JPEG	39031	9	n02110185	n02110185_6780.JPEG	true	same label; different image/trial; deterministic seed-controlled pairing within test split
different-class shuffled EEG	EEG-ImageNet	temporal split	2024	test	746	0	n02110185	n02110185_2131.JPEG	498	0	n02672831	n02672831_127.JPEG	true	different label; deterministic seed-controlled pairing within test split
same-class mismatched EEG	EEG-ImageNet	temporal split	2024	test	747	0	n02110185	n02110185_8973.JPEG	749	0	n02110185	n02110185_7248.JPEG	true	same label; different image/trial; deterministic seed-controlled pairing within test split
different-class shuffled EEG	EEG-ImageNet	temporal split	2024	test	747	0	n02110185	n02110185_8973.JPEG	20552	5	n03452741	n03452741_1233.JPEG	true	different label; deterministic seed-controlled pairing within test split
same-class mismatched EEG	EEG-ImageNet	temporal split	2024	test	748	0	n02110185	n02110185_6780.JPEG	9368	2	n02110185	n02110185_8973.JPEG	true	same label; different image/trial; deterministic seed-controlled pairing within test split
different-class shuffled EEG	EEG-ImageNet	temporal split	2024	test	748	0	n02110185	n02110185_6780.JPEG	25978	6	n02492035	n02492035_16430.JPEG	true	different label; deterministic seed-controlled pairing within test split
same-class mismatched EEG	EEG-ImageNet	temporal split	2024	test	749	0	n02110185	n02110185_7248.JPEG	748	0	n02110185	n02110185_6780.JPEG	true	same label; different image/trial; deterministic seed-controlled pairing within test split
different-class shuffled EEG	EEG-ImageNet	temporal split	2024	test	749	0	n02110185	n02110185_7248.JPEG	54843	13	n03792972	n03792972_16558.JPEG	true	different label; deterministic seed-controlled pairing within test split
same-class mismatched EEG	EEG-ImageNet	temporal split	2024	test	795	0	n02504458	n02504458_1903.JPEG	30855	7	n02504458	n02504458_137.JPEG	true	same label; different image/trial; deterministic seed-controlled pairing within test split
different-class shuffled EEG	EEG-ImageNet	temporal split	2024	test	795	0	n02504458	n02504458_1903.JPEG	899	0	n02111889	n02111889_1331.JPEG	true	different label; deterministic seed-controlled pairing within test split
same-class mismatched EEG	EEG-ImageNet	temporal split	2024	test	796	0	n02504458	n02504458_9423.JPEG	795	0	n02504458	n02504458_1903.JPEG	true	same label; different image/trial; deterministic seed-controlled pairing within test split
different-class shuffled EEG	EEG-ImageNet	temporal split	2024	test	796	0	n02504458	n02504458_9423.JPEG	45765	11	n04249415	n04249415_10098.JPEG	true	different label; deterministic seed-controlled pairing within test split
same-class mismatched EEG	EEG-ImageNet	temporal split	2024	test	797	0	n02504458	n02504458_5098.JPEG	21844	5	n02504458	n02504458_1903.JPEG	true	same label; different image/trial; deterministic seed-controlled pairing within test split
different-class shuffled EEG	EEG-ImageNet	temporal split	2024	test	797	0	n02504458	n02504458_5098.JPEG	29157	7	n03584829	n03584829_27971.JPEG	true	different label; deterministic seed-controlled pairing within test split
same-class mismatched EEG	EEG-ImageNet	temporal split	2024	test	798	0	n02504458	n02504458_259.JPEG	42299	10	n02504458	n02504458_137.JPEG	true	same label; different image/trial; deterministic seed-controlled pairing within test split
different-class shuffled EEG	EEG-ImageNet	temporal split	2024	test	798	0	n02504458	n02504458_259.JPEG	37594	9	n03884397	n03884397_1735.JPEG	true	different label; deterministic seed-controlled pairing within test split
same-class mismatched EEG	EEG-ImageNet	temporal split	2024	test	799	0	n02504458	n02504458_137.JPEG	42286	10	n02504458	n02504458_1903.JPEG	true	same label; different image/trial; deterministic seed-controlled pairing within test split
different-class shuffled EEG	EEG-ImageNet	temporal split	2024	test	799	0	n02504458	n02504458_137.JPEG	9309	2	n01456756	n01456756_23289.JPEG	true	different label; deterministic seed-controlled pairing within test split
same-class mismatched EEG	EEG-ImageNet	temporal split	2024	test	845	0	n12144580	n12144580_4967.JPEG	49255	12	n12144580	n12144580_11894.JPEG	true	same label; different image/trial; deterministic seed-controlled pairing within test split
different-class shuffled EEG	EEG-ImageNet	temporal split	2024	test	845	0	n12144580	n12144580_4967.JPEG	51209	12	n07740461	n07740461_15099.JPEG	true	different label; deterministic seed-controlled pairing within test split
same-class mismatched EEG	EEG-ImageNet	temporal split	2024	test	846	0	n12144580	n12144580_3771.JPEG	33789	8	n12144580	n12144580_4967.JPEG	true	same label; different image/trial; deterministic seed-controlled pairing within test split
different-class shuffled EEG	EEG-ImageNet	temporal split	2024	test	846	0	n12144580	n12144580_3771.JPEG	24220	6	n02672831	n02672831_3149.JPEG	true	different label; deterministic seed-controlled pairing within test split
same-class mismatched EEG	EEG-ImageNet	temporal split	2024	test	847	0	n12144580	n12144580_8225.JPEG	17575	4	n12144580	n12144580_3771.JPEG	true	same label; different image/trial; deterministic seed-controlled pairing within test split
different-class shuffled EEG	EEG-ImageNet	temporal split	2024	test	847	0	n12144580	n12144580_8225.JPEG	26192	6	n04389033	n04389033_13423.JPEG	true	different label; deterministic seed-controlled pairing within test split
same-class mismatched EEG	EEG-ImageNet	temporal split	2024	test	848	0	n12144580	n12144580_11894.JPEG	49271	12	n12144580	n12144580_4967.JPEG	true	same label; different image/trial; deterministic seed-controlled pairing within test split
different-class shuffled EEG	EEG-ImageNet	temporal split	2024	test	848	0	n12144580	n12144580_11894.JPEG	36122	9	n03845190	n03845190_3512.JPEG	true	different label; deterministic seed-controlled pairing within test split
same-class mismatched EEG	EEG-ImageNet	temporal split	2024	test	849	0	n12144580	n12144580_493.JPEG	12062	3	n12144580	n12144580_11894.JPEG	true	same label; different image/trial; deterministic seed-controlled pairing within test split
different-class shuffled EEG	EEG-ImageNet	temporal split	2024	test	849	0	n12144580	n12144580_493.JPEG	16632	4	n11939491	n11939491_18382.JPEG	true	different label; deterministic seed-controlled pairing within test split
same-class mismatched EEG	EEG-ImageNet	temporal split	2024	test	895	0	n02111889	n02111889_3043.JPEG	13007	3	n02111889	n02111889_789.JPEG	true	same label; different image/trial; deterministic seed-controlled pairing within test split
different-class shuffled EEG	EEG-ImageNet	temporal split	2024	test	895	0	n02111889	n02111889_3043.JPEG	27864	6	n03690473	n03690473_22369.JPEG	true	different label; deterministic seed-controlled pairing within test split
same-class mismatched EEG	EEG-ImageNet	temporal split	2024	test	896	0	n02111889	n02111889_789.JPEG	17992	4	n02111889	n02111889_1331.JPEG	true	same label; different image/trial; deterministic seed-controlled pairing within test split
different-class shuffled EEG	EEG-ImageNet	temporal split	2024	test	896	0	n02111889	n02111889_789.JPEG	8610	2	n04487394	n04487394_2663.JPEG	true	different label; deterministic seed-controlled pairing within test split
same-class mismatched EEG	EEG-ImageNet	temporal split	2024	test	897	0	n02111889	n02111889_4381.JPEG	39964	10	n02111889	n02111889_1331.JPEG	true	same label; different image/trial; deterministic seed-controlled pairing within test split
different-class shuffled EEG	EEG-ImageNet	temporal split	2024	test	897	0	n02111889	n02111889_4381.JPEG	44877	11	n03790512	n03790512_3882.JPEG	true	different label; deterministic seed-controlled pairing within test split
same-class mismatched EEG	EEG-ImageNet	temporal split	2024	test	898	0	n02111889	n02111889_117.JPEG	23003	5	n02111889	n02111889_3043.JPEG	true	same label; different image/trial; deterministic seed-controlled pairing within test split
different-class shuffled EEG	EEG-ImageNet	temporal split	2024	test	898	0	n02111889	n02111889_117.JPEG	6448	1	n04120489	n04120489_780.JPEG	true	different label; deterministic seed-controlled pairing within test split
same-class mismatched EEG	EEG-ImageNet	temporal split	2024	test	899	0	n02111889	n02111889_1331.JPEG	25313	6	n02111889	n02111889_3043.JPEG	true	same label; different image/trial; deterministic seed-controlled pairing within test split
different-class shuffled EEG	EEG-ImageNet	temporal split	2024	test	899	0	n02111889	n02111889_1331.JPEG	17819	4	n07873807	n07873807_13119.JPEG	true	different label; deterministic seed-controlled pairing within test split
same-class mismatched EEG	EEG-ImageNet	temporal split	2024	test	945	0	n02607072	n02607072_8302.JPEG	27568	6	n02607072	n02607072_8208.JPEG	true	same label; different image/trial; deterministic seed-controlled pairing within test split
different-class shuffled EEG	EEG-ImageNet	temporal split	2024	test	945	0	n02607072	n02607072_8302.JPEG	13988	3	n04120489	n04120489_4360.JPEG	true	different label; deterministic seed-controlled pairing within test split
same-class mismatched EEG	EEG-ImageNet	temporal split	2024	test	946	0	n02607072	n02607072_958.JPEG	948	0	n02607072	n02607072_336.JPEG	true	same label; different image/trial; deterministic seed-controlled pairing within test split
different-class shuffled EEG	EEG-ImageNet	temporal split	2024	test	946	0	n02607072	n02607072_958.JPEG	8399	2	n07758680	n07758680_13375.JPEG	true	different label; deterministic seed-controlled pairing within test split
same-class mismatched EEG	EEG-ImageNet	temporal split	2024	test	947	0	n02607072	n02607072_6141.JPEG	55736	13	n02607072	n02607072_336.JPEG	true	same label; different image/trial; deterministic seed-controlled pairing within test split
different-class shuffled EEG	EEG-ImageNet	temporal split	2024	test	947	0	n02607072	n02607072_6141.JPEG	35029	8	n01496331	n01496331_22970.JPEG	true	different label; deterministic seed-controlled pairing within test split
same-class mismatched EEG	EEG-ImageNet	temporal split	2024	test	948	0	n02607072	n02607072_336.JPEG	35682	8	n02607072	n02607072_8208.JPEG	true	same label; different image/trial; deterministic seed-controlled pairing within test split
different-class shuffled EEG	EEG-ImageNet	temporal split	2024	test	948	0	n02607072	n02607072_336.JPEG	12573	3	n02107142	n02107142_3398.JPEG	true	different label; deterministic seed-controlled pairing within test split
same-class mismatched EEG	EEG-ImageNet	temporal split	2024	test	949	0	n02607072	n02607072_8208.JPEG	40440	10	n02607072	n02607072_958.JPEG	true	same label; different image/trial; deterministic seed-controlled pairing within test split
different-class shuffled EEG	EEG-ImageNet	temporal split	2024	test	949	0	n02607072	n02607072_8208.JPEG	47980	12	n03888257	n03888257_936.JPEG	true	different label; deterministic seed-controlled pairing within test split
same-class mismatched EEG	EEG-ImageNet	temporal split	2024	test	995	0	n03775071	n03775071_5437.JPEG	56240	14	n03775071	n03775071_14066.JPEG	true	same label; different image/trial; deterministic seed-controlled pairing within test split
different-class shuffled EEG	EEG-ImageNet	temporal split	2024	test	995	0	n03775071	n03775071_5437.JPEG	17899	4	n02281787	n02281787_3049.JPEG	true	different label; deterministic seed-controlled pairing within test split
same-class mismatched EEG	EEG-ImageNet	temporal split	2024	test	996	0	n03775071	n03775071_19072.JPEG	995	0	n03775071	n03775071_5437.JPEG	true	same label; different image/trial; deterministic seed-controlled pairing within test split
different-class shuffled EEG	EEG-ImageNet	temporal split	2024	test	996	0	n03775071	n03775071_19072.JPEG	61796	15	n01494475	n01494475_570.JPEG	true	different label; deterministic seed-controlled pairing within test split
same-class mismatched EEG	EEG-ImageNet	temporal split	2024	test	997	0	n03775071	n03775071_14066.JPEG	56224	14	n03775071	n03775071_7753.JPEG	true	same label; different image/trial; deterministic seed-controlled pairing within test split
different-class shuffled EEG	EEG-ImageNet	temporal split	2024	test	997	0	n03775071	n03775071_14066.JPEG	36068	9	n03372029	n03372029_8244.JPEG	true	different label; deterministic seed-controlled pairing within test split
same-class mismatched EEG	EEG-ImageNet	temporal split	2024	test	998	0	n03775071	n03775071_9762.JPEG	62723	15	n03775071	n03775071_7753.JPEG	true	same label; different image/trial; deterministic seed-controlled pairing within test split
different-class shuffled EEG	EEG-ImageNet	temporal split	2024	test	998	0	n03775071	n03775071_9762.JPEG	5588	1	n01484850	n01484850_12894.JPEG	true	different label; deterministic seed-controlled pairing within test split
same-class mismatched EEG	EEG-ImageNet	temporal split	2024	test	999	0	n03775071	n03775071_7753.JPEG	33030	8	n03775071	n03775071_9762.JPEG	true	same label; different image/trial; deterministic seed-controlled pairing within test split
different-class shuffled EEG	EEG-ImageNet	temporal split	2024	test	999	0	n03775071	n03775071_7753.JPEG	39570	9	n04487394	n04487394_9374.JPEG	true	different label; deterministic seed-controlled pairing within test split
same-class mismatched EEG	EEG-ImageNet	temporal split	2024	test	1045	0	n04044716	n04044716_8.JPEG	12811	3	n04044716	n04044716_691.JPEG	true	same label; different image/trial; deterministic seed-controlled pairing within test split
different-class shuffled EEG	EEG-ImageNet	temporal split	2024	test	1045	0	n04044716	n04044716_8.JPEG	13361	3	n02906734	n02906734_754.JPEG	true	different label; deterministic seed-controlled pairing within test split
same-class mismatched EEG	EEG-ImageNet	temporal split	2024	test	1046	0	n04044716	n04044716_6993.JPEG	32985	8	n04044716	n04044716_17511.JPEG	true	same label; different image/trial; deterministic seed-controlled pairing within test split
different-class shuffled EEG	EEG-ImageNet	temporal split	2024	test	1046	0	n04044716	n04044716_6993.JPEG	24112	6	n01443537	n01443537_309.JPEG	true	different label; deterministic seed-controlled pairing within test split
same-class mismatched EEG	EEG-ImageNet	temporal split	2024	test	1047	0	n04044716	n04044716_691.JPEG	32959	8	n04044716	n04044716_8.JPEG	true	same label; different image/trial; deterministic seed-controlled pairing within test split
different-class shuffled EEG	EEG-ImageNet	temporal split	2024	test	1047	0	n04044716	n04044716_691.JPEG	13293	3	n07756951	n07756951_3215.JPEG	true	different label; deterministic seed-controlled pairing within test split
same-class mismatched EEG	EEG-ImageNet	temporal split	2024	test	1048	0	n04044716	n04044716_111.JPEG	29051	7	n04044716	n04044716_6993.JPEG	true	same label; different image/trial; deterministic seed-controlled pairing within test split
different-class shuffled EEG	EEG-ImageNet	temporal split	2024	test	1048	0	n04044716	n04044716_111.JPEG	18157	4	n02655020	n02655020_7690.JPEG	true	different label; deterministic seed-controlled pairing within test split
same-class mismatched EEG	EEG-ImageNet	temporal split	2024	test	1049	0	n04044716	n04044716_17511.JPEG	32970	8	n04044716	n04044716_111.JPEG	true	same label; different image/trial; deterministic seed-controlled pairing within test split
different-class shuffled EEG	EEG-ImageNet	temporal split	2024	test	1049	0	n04044716	n04044716_17511.JPEG	39161	9	n01496331	n01496331_252.JPEG	true	different label; deterministic seed-controlled pairing within test split
same-class mismatched EEG	EEG-ImageNet	temporal split	2024	test	1095	0	n04086273	n04086273_18282.JPEG	31781	7	n04086273	n04086273_31449.JPEG	true	same label; different image/trial; deterministic seed-controlled pairing within test split
different-class shuffled EEG	EEG-ImageNet	temporal split	2024	test	1095	0	n04086273	n04086273_18282.JPEG	32258	8	n03372029	n03372029_36257.JPEG	true	different label; deterministic seed-controlled pairing within test split
same-class mismatched EEG	EEG-ImageNet	temporal split	2024	test	1096	0	n04086273	n04086273_24099.JPEG	18200	4	n04086273	n04086273_18282.JPEG	true	same label; different image/trial; deterministic seed-controlled pairing within test split
different-class shuffled EEG	EEG-ImageNet	temporal split	2024	test	1096	0	n04086273	n04086273_24099.JPEG	1298	0	n11939491	n11939491_11283.JPEG	true	different label; deterministic seed-controlled pairing within test split
same-class mismatched EEG	EEG-ImageNet	temporal split	2024	test	1097	0	n04086273	n04086273_2383.JPEG	43046	10	n04086273	n04086273_115.JPEG	true	same label; different image/trial; deterministic seed-controlled pairing within test split
different-class shuffled EEG	EEG-ImageNet	temporal split	2024	test	1097	0	n04086273	n04086273_2383.JPEG	58502	14	n02992211	n02992211_2401.JPEG	true	different label; deterministic seed-controlled pairing within test split
same-class mismatched EEG	EEG-ImageNet	temporal split	2024	test	1098	0	n04086273	n04086273_31449.JPEG	39792	9	n04086273	n04086273_2383.JPEG	true	same label; different image/trial; deterministic seed-controlled pairing within test split
different-class shuffled EEG	EEG-ImageNet	temporal split	2024	test	1098	0	n04086273	n04086273_31449.JPEG	15763	3	n03773504	n03773504_3694.JPEG	true	different label; deterministic seed-controlled pairing within test split
same-class mismatched EEG	EEG-ImageNet	temporal split	2024	test	1099	0	n04086273	n04086273_115.JPEG	31766	7	n04086273	n04086273_18282.JPEG	true	same label; different image/trial; deterministic seed-controlled pairing within test split
different-class shuffled EEG	EEG-ImageNet	temporal split	2024	test	1099	0	n04086273	n04086273_115.JPEG	30963	7	n04120489	n04120489_10744.JPEG	true	different label; deterministic seed-controlled pairing within test split
same-class mismatched EEG	EEG-ImageNet	temporal split	2024	test	1145	0	n02690373	n02690373_20331.JPEG	27627	6	n02690373	n02690373_139.JPEG	true	same label; different image/trial; deterministic seed-controlled pairing within test split
different-class shuffled EEG	EEG-ImageNet	temporal split	2024	test	1145	0	n02690373	n02690373_20331.JPEG	8234	2	n07740461	n07740461_11891.JPEG	true	different label; deterministic seed-controlled pairing within test split
same-class mismatched EEG	EEG-ImageNet	temporal split	2024	test	1146	0	n02690373	n02690373_3289.JPEG	55080	13	n02690373	n02690373_5866.JPEG	true	same label; different image/trial; deterministic seed-controlled pairing within test split
different-class shuffled EEG	EEG-ImageNet	temporal split	2024	test	1146	0	n02690373	n02690373_3289.JPEG	24491	6	n03063599	n03063599_171.JPEG	true	different label; deterministic seed-controlled pairing within test split
same-class mismatched EEG	EEG-ImageNet	temporal split	2024	test	1147	0	n02690373	n02690373_736.JPEG	1145	0	n02690373	n02690373_20331.JPEG	true	same label; different image/trial; deterministic seed-controlled pairing within test split
different-class shuffled EEG	EEG-ImageNet	temporal split	2024	test	1147	0	n02690373	n02690373_736.JPEG	49908	12	n03272562	n03272562_6105.JPEG	true	different label; deterministic seed-controlled pairing within test split
same-class mismatched EEG	EEG-ImageNet	temporal split	2024	test	1148	0	n02690373	n02690373_139.JPEG	1146	0	n02690373	n02690373_3289.JPEG	true	same label; different image/trial; deterministic seed-controlled pairing within test split
different-class shuffled EEG	EEG-ImageNet	temporal split	2024	test	1148	0	n02690373	n02690373_139.JPEG	15229	3	n13054560	n13054560_13613.JPEG	true	different label; deterministic seed-controlled pairing within test split
same-class mismatched EEG	EEG-ImageNet	temporal split	2024	test	1149	0	n02690373	n02690373_5866.JPEG	27604	6	n02690373	n02690373_3289.JPEG	true	same label; different image/trial; deterministic seed-controlled pairing within test split
different-class shuffled EEG	EEG-ImageNet	temporal split	2024	test	1149	0	n02690373	n02690373_5866.JPEG	53899	13	n01443537	n01443537_15284.JPEG	true	different label; deterministic seed-controlled pairing within test split
same-class mismatched EEG	EEG-ImageNet	temporal split	2024	test	1195	0	n02992529	n02992529_30946.JPEG	46933	11	n02992529	n02992529_33824.JPEG	true	same label; different image/trial; deterministic seed-controlled pairing within test split
different-class shuffled EEG	EEG-ImageNet	temporal split	2024	test	1195	0	n02992529	n02992529_30946.JPEG	39223	9	n02107142	n02107142_208.JPEG	true	different label; deterministic seed-controlled pairing within test split
same-class mismatched EEG	EEG-ImageNet	temporal split	2024	test	1196	0	n02992529	n02992529_402.JPEG	28788	7	n02992529	n02992529_678.JPEG	true	same label; different image/trial; deterministic seed-controlled pairing within test split
different-class shuffled EEG	EEG-ImageNet	temporal split	2024	test	1196	0	n02992529	n02992529_402.JPEG	40451	10	n02492035	n02492035_16430.JPEG	true	different label; deterministic seed-controlled pairing within test split
same-class mismatched EEG	EEG-ImageNet	temporal split	2024	test	1197	0	n02992529	n02992529_832.JPEG	59368	14	n02992529	n02992529_33824.JPEG	true	same label; different image/trial; deterministic seed-controlled pairing within test split
different-class shuffled EEG	EEG-ImageNet	temporal split	2024	test	1197	0	n02992529	n02992529_832.JPEG	57768	14	n02672831	n02672831_3149.JPEG	true	different label; deterministic seed-controlled pairing within test split
same-class mismatched EEG	EEG-ImageNet	temporal split	2024	test	1198	0	n02992529	n02992529_33824.JPEG	50163	12	n02992529	n02992529_678.JPEG	true	same label; different image/trial; deterministic seed-controlled pairing within test split
different-class shuffled EEG	EEG-ImageNet	temporal split	2024	test	1198	0	n02992529	n02992529_33824.JPEG	32543	8	n02492035	n02492035_5314.JPEG	true	different label; deterministic seed-controlled pairing within test split
same-class mismatched EEG	EEG-ImageNet	temporal split	2024	test	1199	0	n02992529	n02992529_678.JPEG	15476	3	n02992529	n02992529_402.JPEG	true	same label; different image/trial; deterministic seed-controlled pairing within test split
different-class shuffled EEG	EEG-ImageNet	temporal split	2024	test	1199	0	n02992529	n02992529_678.JPEG	8885	2	n03297495	n03297495_4393.JPEG	true	different label; deterministic seed-controlled pairing within test split
same-class mismatched EEG	EEG-ImageNet	temporal split	2024	test	1245	0	n03372029	n03372029_10623.JPEG	23899	5	n03372029	n03372029_15961.JPEG	true	same label; different image/trial; deterministic seed-controlled pairing within test split
different-class shuffled EEG	EEG-ImageNet	temporal split	2024	test	1245	0	n03372029	n03372029_10623.JPEG	40894	10	n03982430	n03982430_27656.JPEG	true	different label; deterministic seed-controlled pairing within test split
same-class mismatched EEG	EEG-ImageNet	temporal split	2024	test	1246	0	n03372029	n03372029_8244.JPEG	11448	2	n03372029	n03372029_15961.JPEG	true	same label; different image/trial; deterministic seed-controlled pairing within test split
different-class shuffled EEG	EEG-ImageNet	temporal split	2024	test	1246	0	n03372029	n03372029_8244.JPEG	40500	10	n07756951	n07756951_3215.JPEG	true	different label; deterministic seed-controlled pairing within test split
same-class mismatched EEG	EEG-ImageNet	temporal split	2024	test	1247	0	n03372029	n03372029_1956.JPEG	54659	13	n03372029	n03372029_10623.JPEG	true	same label; different image/trial; deterministic seed-controlled pairing within test split
different-class shuffled EEG	EEG-ImageNet	temporal split	2024	test	1247	0	n03372029	n03372029_1956.JPEG	51094	12	n01494475	n01494475_3173.JPEG	true	different label; deterministic seed-controlled pairing within test split
same-class mismatched EEG	EEG-ImageNet	temporal split	2024	test	1248	0	n03372029	n03372029_15961.JPEG	23886	5	n03372029	n03372029_8244.JPEG	true	same label; different image/trial; deterministic seed-controlled pairing within test split
different-class shuffled EEG	EEG-ImageNet	temporal split	2024	test	1248	0	n03372029	n03372029_15961.JPEG	8076	2	n03063599	n03063599_748.JPEG	true	different label; deterministic seed-controlled pairing within test split
same-class mismatched EEG	EEG-ImageNet	temporal split	2024	test	1249	0	n03372029	n03372029_36257.JPEG	56256	14	n03372029	n03372029_15961.JPEG	true	same label; different image/trial; deterministic seed-controlled pairing within test split
different-class shuffled EEG	EEG-ImageNet	temporal split	2024	test	1249	0	n03372029	n03372029_36257.JPEG	13945	3	n01456756	n01456756_19824.JPEG	true	different label; deterministic seed-controlled pairing within test split
same-class mismatched EEG	EEG-ImageNet	temporal split	2024	test	1295	0	n11939491	n11939491_23775.JPEG	40824	10	n11939491	n11939491_11283.JPEG	true	same label; different image/trial; deterministic seed-controlled pairing within test split
different-class shuffled EEG	EEG-ImageNet	temporal split	2024	test	1295	0	n11939491	n11939491_23775.JPEG	59544	14	n02124075	n02124075_475.JPEG	true	different label; deterministic seed-controlled pairing within test split
same-class mismatched EEG	EEG-ImageNet	temporal split	2024	test	1296	0	n11939491	n11939491_18382.JPEG	61664	15	n11939491	n11939491_51866.JPEG	true	same label; different image/trial; deterministic seed-controlled pairing within test split
different-class shuffled EEG	EEG-ImageNet	temporal split	2024	test	1296	0	n11939491	n11939491_18382.JPEG	35935	8	n03584829	n03584829_27971.JPEG	true	different label; deterministic seed-controlled pairing within test split
same-class mismatched EEG	EEG-ImageNet	temporal split	2024	test	1297	0	n11939491	n11939491_23580.JPEG	24079	6	n11939491	n11939491_51866.JPEG	true	same label; different image/trial; deterministic seed-controlled pairing within test split
different-class shuffled EEG	EEG-ImageNet	temporal split	2024	test	1297	0	n11939491	n11939491_23580.JPEG	13007	3	n02111889	n02111889_789.JPEG	true	different label; deterministic seed-controlled pairing within test split
same-class mismatched EEG	EEG-ImageNet	temporal split	2024	test	1298	0	n11939491	n11939491_11283.JPEG	45936	11	n11939491	n11939491_18382.JPEG	true	same label; different image/trial; deterministic seed-controlled pairing within test split
different-class shuffled EEG	EEG-ImageNet	temporal split	2024	test	1298	0	n11939491	n11939491_11283.JPEG	27080	6	n13054560	n13054560_11059.JPEG	true	different label; deterministic seed-controlled pairing within test split
same-class mismatched EEG	EEG-ImageNet	temporal split	2024	test	1299	0	n11939491	n11939491_51866.JPEG	23705	5	n11939491	n11939491_18382.JPEG	true	same label; different image/trial; deterministic seed-controlled pairing within test split
different-class shuffled EEG	EEG-ImageNet	temporal split	2024	test	1299	0	n11939491	n11939491_51866.JPEG	25035	6	n02951358	n02951358_1461.JPEG	true	different label; deterministic seed-controlled pairing within test split
same-class mismatched EEG	EEG-ImageNet	temporal split	2024	test	1345	0	n07772935	n07772935_11228.JPEG	8506	2	n07772935	n07772935_5205.JPEG	true	same label; different image/trial; deterministic seed-controlled pairing within test split
different-class shuffled EEG	EEG-ImageNet	temporal split	2024	test	1345	0	n07772935	n07772935_11228.JPEG	8340	2	n03709823	n03709823_451.JPEG	true	different label; deterministic seed-controlled pairing within test split
same-class mismatched EEG	EEG-ImageNet	temporal split	2024	test	1346	0	n07772935	n07772935_5205.JPEG	27024	6	n07772935	n07772935_11228.JPEG	true	same label; different image/trial; deterministic seed-controlled pairing within test split
different-class shuffled EEG	EEG-ImageNet	temporal split	2024	test	1346	0	n07772935	n07772935_5205.JPEG	37846	9	n03272010	n03272010_106.JPEG	true	different label; deterministic seed-controlled pairing within test split
same-class mismatched EEG	EEG-ImageNet	temporal split	2024	test	1347	0	n07772935	n07772935_2577.JPEG	22934	5	n07772935	n07772935_11099.JPEG	true	same label; different image/trial; deterministic seed-controlled pairing within test split
different-class shuffled EEG	EEG-ImageNet	temporal split	2024	test	1347	0	n07772935	n07772935_2577.JPEG	3347	0	n07758680	n07758680_340.JPEG	true	different label; deterministic seed-controlled pairing within test split
same-class mismatched EEG	EEG-ImageNet	temporal split	2024	test	1348	0	n07772935	n07772935_11099.JPEG	18044	4	n07772935	n07772935_687.JPEG	true	same label; different image/trial; deterministic seed-controlled pairing within test split
different-class shuffled EEG	EEG-ImageNet	temporal split	2024	test	1348	0	n07772935	n07772935_11099.JPEG	3846	0	n03376595	n03376595_204.JPEG	true	different label; deterministic seed-controlled pairing within test split
same-class mismatched EEG	EEG-ImageNet	temporal split	2024	test	1349	0	n07772935	n07772935_687.JPEG	7987	1	n07772935	n07772935_2577.JPEG	true	same label; different image/trial; deterministic seed-controlled pairing within test split
different-class shuffled EEG	EEG-ImageNet	temporal split	2024	test	1349	0	n07772935	n07772935_687.JPEG	16518	4	n03888257	n03888257_936.JPEG	true	different label; deterministic seed-controlled pairing within test split
same-class mismatched EEG	EEG-ImageNet	temporal split	2024	test	1395	0	n02992211	n02992211_4009.JPEG	36555	9	n02992211	n02992211_21968.JPEG	true	same label; different image/trial; deterministic seed-controlled pairing within test split
different-class shuffled EEG	EEG-ImageNet	temporal split	2024	test	1395	0	n02992211	n02992211_4009.JPEG	23615	5	n07749192	n07749192_2772.JPEG	true	different label; deterministic seed-controlled pairing within test split
same-class mismatched EEG	EEG-ImageNet	temporal split	2024	test	1396	0	n02992211	n02992211_10724.JPEG	5256	1	n02992211	n02992211_4645.JPEG	true	same label; different image/trial; deterministic seed-controlled pairing within test split
different-class shuffled EEG	EEG-ImageNet	temporal split	2024	test	1396	0	n02992211	n02992211_10724.JPEG	35967	9	n02106166	n02106166_1246.JPEG	true	different label; deterministic seed-controlled pairing within test split
same-class mismatched EEG	EEG-ImageNet	temporal split	2024	test	1397	0	n02992211	n02992211_21968.JPEG	58516	14	n02992211	n02992211_10724.JPEG	true	same label; different image/trial; deterministic seed-controlled pairing within test split
different-class shuffled EEG	EEG-ImageNet	temporal split	2024	test	1397	0	n02992211	n02992211_21968.JPEG	57850	14	n02630281	n02630281_3954.JPEG	true	different label; deterministic seed-controlled pairing within test split
same-class mismatched EEG	EEG-ImageNet	temporal split	2024	test	1398	0	n02992211	n02992211_2401.JPEG	58507	14	n02992211	n02992211_4009.JPEG	true	same label; different image/trial; deterministic seed-controlled pairing within test split
different-class shuffled EEG	EEG-ImageNet	temporal split	2024	test	1398	0	n02992211	n02992211_2401.JPEG	14736	3	n04389033	n04389033_23097.JPEG	true	different label; deterministic seed-controlled pairing within test split
same-class mismatched EEG	EEG-ImageNet	temporal split	2024	test	1399	0	n02992211	n02992211_4645.JPEG	52411	13	n02992211	n02992211_4009.JPEG	true	same label; different image/trial; deterministic seed-controlled pairing within test split
different-class shuffled EEG	EEG-ImageNet	temporal split	2024	test	1399	0	n02992211	n02992211_4645.JPEG	9504	2	n03452741	n03452741_3703.JPEG	true	different label; deterministic seed-controlled pairing within test split
same-class mismatched EEG	EEG-ImageNet	temporal split	2024	test	1445	0	n03384352	n03384352_3703.JPEG	18391	4	n03384352	n03384352_1503.JPEG	true	same label; different image/trial; deterministic seed-controlled pairing within test split
different-class shuffled EEG	EEG-ImageNet	temporal split	2024	test	1445	0	n03384352	n03384352_3703.JPEG	8551	2	n03845190	n03845190_4741.JPEG	true	different label; deterministic seed-controlled pairing within test split
same-class mismatched EEG	EEG-ImageNet	temporal split	2024	test	1446	0	n03384352	n03384352_2789.JPEG	51476	12	n03384352	n03384352_1503.JPEG	true	same label; different image/trial; deterministic seed-controlled pairing within test split
different-class shuffled EEG	EEG-ImageNet	temporal split	2024	test	1446	0	n03384352	n03384352_2789.JPEG	4688	1	n02099601	n02099601_366.JPEG	true	different label; deterministic seed-controlled pairing within test split
same-class mismatched EEG	EEG-ImageNet	temporal split	2024	test	1447	0	n03384352	n03384352_1503.JPEG	35822	8	n03384352	n03384352_330.JPEG	true	same label; different image/trial; deterministic seed-controlled pairing within test split
different-class shuffled EEG	EEG-ImageNet	temporal split	2024	test	1447	0	n03384352	n03384352_1503.JPEG	9921	2	n04069434	n04069434_12771.JPEG	true	different label; deterministic seed-controlled pairing within test split
same-class mismatched EEG	EEG-ImageNet	temporal split	2024	test	1448	0	n03384352	n03384352_414.JPEG	59641	14	n03384352	n03384352_330.JPEG	true	same label; different image/trial; deterministic seed-controlled pairing within test split
different-class shuffled EEG	EEG-ImageNet	temporal split	2024	test	1448	0	n03384352	n03384352_414.JPEG	14024	3	n01443537	n01443537_10569.JPEG	true	different label; deterministic seed-controlled pairing within test split
same-class mismatched EEG	EEG-ImageNet	temporal split	2024	test	1449	0	n03384352	n03384352_330.JPEG	28966	7	n03384352	n03384352_1503.JPEG	true	same label; different image/trial; deterministic seed-controlled pairing within test split
different-class shuffled EEG	EEG-ImageNet	temporal split	2024	test	1449	0	n03384352	n03384352_330.JPEG	60542	15	n01456756	n01456756_23289.JPEG	true	different label; deterministic seed-controlled pairing within test split
same-class mismatched EEG	EEG-ImageNet	temporal split	2024	test	1495	0	n03063599	n03063599_5566.JPEG	32611	8	n03063599	n03063599_103.JPEG	true	same label; different image/trial; deterministic seed-controlled pairing within test split
different-class shuffled EEG	EEG-ImageNet	temporal split	2024	test	1495	0	n03063599	n03063599_5566.JPEG	55777	13	n04044716	n04044716_8.JPEG	true	different label; deterministic seed-controlled pairing within test split
same-class mismatched EEG	EEG-ImageNet	temporal split	2024	test	1496	0	n03063599	n03063599_4267.JPEG	63464	15	n03063599	n03063599_103.JPEG	true	same label; different image/trial; deterministic seed-controlled pairing within test split
different-class shuffled EEG	EEG-ImageNet	temporal split	2024	test	1496	0	n03063599	n03063599_4267.JPEG	9015	2	n02630281	n02630281_2438.JPEG	true	different label; deterministic seed-controlled pairing within test split
same-class mismatched EEG	EEG-ImageNet	temporal split	2024	test	1497	0	n03063599	n03063599_171.JPEG	43084	10	n03063599	n03063599_4267.JPEG	true	same label; different image/trial; deterministic seed-controlled pairing within test split
different-class shuffled EEG	EEG-ImageNet	temporal split	2024	test	1497	0	n03063599	n03063599_171.JPEG	49837	12	n01484850	n01484850_17788.JPEG	true	different label; deterministic seed-controlled pairing within test split
same-class mismatched EEG	EEG-ImageNet	temporal split	2024	test	1498	0	n03063599	n03063599_103.JPEG	51874	13	n03063599	n03063599_171.JPEG	true	same label; different image/trial; deterministic seed-controlled pairing within test split
different-class shuffled EEG	EEG-ImageNet	temporal split	2024	test	1498	0	n03063599	n03063599_103.JPEG	446	0	n02124075	n02124075_12218.JPEG	true	different label; deterministic seed-controlled pairing within test split
same-class mismatched EEG	EEG-ImageNet	temporal split	2024	test	1499	0	n03063599	n03063599_748.JPEG	56536	14	n03063599	n03063599_5566.JPEG	true	same label; different image/trial; deterministic seed-controlled pairing within test split
different-class shuffled EEG	EEG-ImageNet	temporal split	2024	test	1499	0	n03063599	n03063599_748.JPEG	42390	10	n03100240	n03100240_788.JPEG	true	different label; deterministic seed-controlled pairing within test split
same-class mismatched EEG	EEG-ImageNet	temporal split	2024	test	1545	0	n03272562	n03272562_23949.JPEG	19858	4	n03272562	n03272562_6586.JPEG	true	same label; different image/trial; deterministic seed-controlled pairing within test split
different-class shuffled EEG	EEG-ImageNet	temporal split	2024	test	1545	0	n03272562	n03272562_23949.JPEG	19958	5	n02107142	n02107142_8573.JPEG	true	different label; deterministic seed-controlled pairing within test split
same-class mismatched EEG	EEG-ImageNet	temporal split	2024	test	1546	0	n03272562	n03272562_6586.JPEG	19877	4	n03272562	n03272562_6105.JPEG	true	same label; different image/trial; deterministic seed-controlled pairing within test split
different-class shuffled EEG	EEG-ImageNet	temporal split	2024	test	1546	0	n03272562	n03272562_6586.JPEG	22858	5	n03982430	n03982430_26452.JPEG	true	different label; deterministic seed-controlled pairing within test split
same-class mismatched EEG	EEG-ImageNet	temporal split	2024	test	1547	0	n03272562	n03272562_6105.JPEG	62066	15	n03272562	n03272562_23949.JPEG	true	same label; different image/trial; deterministic seed-controlled pairing within test split
different-class shuffled EEG	EEG-ImageNet	temporal split	2024	test	1547	0	n03272562	n03272562_6105.JPEG	14367	3	n07753275	n07753275_721.JPEG	true	different label; deterministic seed-controlled pairing within test split
same-class mismatched EEG	EEG-ImageNet	temporal split	2024	test	1548	0	n03272562	n03272562_4639.JPEG	14465	3	n03272562	n03272562_6586.JPEG	true	same label; different image/trial; deterministic seed-controlled pairing within test split
different-class shuffled EEG	EEG-ImageNet	temporal split	2024	test	1548	0	n03272562	n03272562_4639.JPEG	35887	8	n03877472	n03877472_28953.JPEG	true	different label; deterministic seed-controlled pairing within test split
same-class mismatched EEG	EEG-ImageNet	temporal split	2024	test	1549	0	n03272562	n03272562_7309.JPEG	47817	11	n03272562	n03272562_6586.JPEG	true	same label; different image/trial; deterministic seed-controlled pairing within test split
different-class shuffled EEG	EEG-ImageNet	temporal split	2024	test	1549	0	n03272562	n03272562_7309.JPEG	59421	14	n03590841	n03590841_1053.JPEG	true	different label; deterministic seed-controlled pairing within test split
same-class mismatched EEG	EEG-ImageNet	temporal split	2024	test	1595	0	n02901620	n02901620_11112.JPEG	50594	12	n02901620	n02901620_2794.JPEG	true	same label; different image/trial; deterministic seed-controlled pairing within test split
different-class shuffled EEG	EEG-ImageNet	temporal split	2024	test	1595	0	n02901620	n02901620_11112.JPEG	52975	13	n03773504	n03773504_2899.JPEG	true	different label; deterministic seed-controlled pairing within test split
same-class mismatched EEG	EEG-ImageNet	temporal split	2024	test	1596	0	n02901620	n02901620_2794.JPEG	18747	4	n02901620	n02901620_2918.JPEG	true	same label; different image/trial; deterministic seed-controlled pairing within test split
different-class shuffled EEG	EEG-ImageNet	temporal split	2024	test	1596	0	n02901620	n02901620_2794.JPEG	52121	13	n01494475	n01494475_3173.JPEG	true	different label; deterministic seed-controlled pairing within test split
same-class mismatched EEG	EEG-ImageNet	temporal split	2024	test	1597	0	n02901620	n02901620_12255.JPEG	43695	10	n02901620	n02901620_2794.JPEG	true	same label; different image/trial; deterministic seed-controlled pairing within test split
different-class shuffled EEG	EEG-ImageNet	temporal split	2024	test	1597	0	n02901620	n02901620_12255.JPEG	32637	8	n03063599	n03063599_4267.JPEG	true	different label; deterministic seed-controlled pairing within test split
same-class mismatched EEG	EEG-ImageNet	temporal split	2024	test	1598	0	n02901620	n02901620_2918.JPEG	44038	11	n02901620	n02901620_12255.JPEG	true	same label; different image/trial; deterministic seed-controlled pairing within test split
different-class shuffled EEG	EEG-ImageNet	temporal split	2024	test	1598	0	n02901620	n02901620_2918.JPEG	62151	15	n02992529	n02992529_402.JPEG	true	different label; deterministic seed-controlled pairing within test split
same-class mismatched EEG	EEG-ImageNet	temporal split	2024	test	1599	0	n02901620	n02901620_13128.JPEG	50584	12	n02901620	n02901620_12255.JPEG	true	same label; different image/trial; deterministic seed-controlled pairing within test split
different-class shuffled EEG	EEG-ImageNet	temporal split	2024	test	1599	0	n02901620	n02901620_13128.JPEG	53630	13	n02106550	n02106550_192.JPEG	true	different label; deterministic seed-controlled pairing within test split
same-class mismatched EEG	EEG-ImageNet	temporal split	2024	test	1645	0	n03180011	n03180011_2742.JPEG	54995	13	n03180011	n03180011_3347.JPEG	true	same label; different image/trial; deterministic seed-controlled pairing within test split
different-class shuffled EEG	EEG-ImageNet	temporal split	2024	test	1645	0	n03180011	n03180011_2742.JPEG	40028	10	n07873807	n07873807_11590.JPEG	true	different label; deterministic seed-controlled pairing within test split
same-class mismatched EEG	EEG-ImageNet	temporal split	2024	test	1646	0	n03180011	n03180011_7261.JPEG	19007	4	n03180011	n03180011_8386.JPEG	true	same label; different image/trial; deterministic seed-controlled pairing within test split
different-class shuffled EEG	EEG-ImageNet	temporal split	2024	test	1646	0	n03180011	n03180011_7261.JPEG	56765	14	n03888257	n03888257_936.JPEG	true	different label; deterministic seed-controlled pairing within test split
same-class mismatched EEG	EEG-ImageNet	temporal split	2024	test	1647	0	n03180011	n03180011_8386.JPEG	50028	12	n03180011	n03180011_3347.JPEG	true	same label; different image/trial; deterministic seed-controlled pairing within test split
different-class shuffled EEG	EEG-ImageNet	temporal split	2024	test	1647	0	n03180011	n03180011_8386.JPEG	5558	1	n01484850	n01484850_17788.JPEG	true	different label; deterministic seed-controlled pairing within test split
same-class mismatched EEG	EEG-ImageNet	temporal split	2024	test	1648	0	n03180011	n03180011_3347.JPEG	1646	0	n03180011	n03180011_7261.JPEG	true	same label; different image/trial; deterministic seed-controlled pairing within test split
different-class shuffled EEG	EEG-ImageNet	temporal split	2024	test	1648	0	n03180011	n03180011_3347.JPEG	13930	3	n01456756	n01456756_24779.JPEG	true	different label; deterministic seed-controlled pairing within test split
same-class mismatched EEG	EEG-ImageNet	temporal split	2024	test	1649	0	n03180011	n03180011_3195.JPEG	31023	7	n03180011	n03180011_2742.JPEG	true	same label; different image/trial; deterministic seed-controlled pairing within test split
different-class shuffled EEG	EEG-ImageNet	temporal split	2024	test	1649	0	n03180011	n03180011_3195.JPEG	57961	14	n07758680	n07758680_7519.JPEG	true	different label; deterministic seed-controlled pairing within test split
same-class mismatched EEG	EEG-ImageNet	temporal split	2024	test	1695	0	n03888257	n03888257_1074.JPEG	47980	12	n03888257	n03888257_936.JPEG	true	same label; different image/trial; deterministic seed-controlled pairing within test split
different-class shuffled EEG	EEG-ImageNet	temporal split	2024	test	1695	0	n03888257	n03888257_1074.JPEG	11524	2	n02607072	n02607072_8302.JPEG	true	different label; deterministic seed-controlled pairing within test split
same-class mismatched EEG	EEG-ImageNet	temporal split	2024	test	1696	0	n03888257	n03888257_936.JPEG	41400	10	n03888257	n03888257_24025.JPEG	true	same label; different image/trial; deterministic seed-controlled pairing within test split
different-class shuffled EEG	EEG-ImageNet	temporal split	2024	test	1696	0	n03888257	n03888257_936.JPEG	5306	1	n03100240	n03100240_9408.JPEG	true	different label; deterministic seed-controlled pairing within test split
same-class mismatched EEG	EEG-ImageNet	temporal split	2024	test	1697	0	n03888257	n03888257_48.JPEG	1698	0	n03888257	n03888257_24025.JPEG	true	same label; different image/trial; deterministic seed-controlled pairing within test split
different-class shuffled EEG	EEG-ImageNet	temporal split	2024	test	1697	0	n03888257	n03888257_48.JPEG	24877	6	n04086273	n04086273_18282.JPEG	true	different label; deterministic seed-controlled pairing within test split
same-class mismatched EEG	EEG-ImageNet	temporal split	2024	test	1698	0	n03888257	n03888257_24025.JPEG	31374	7	n03888257	n03888257_936.JPEG	true	same label; different image/trial; deterministic seed-controlled pairing within test split
different-class shuffled EEG	EEG-ImageNet	temporal split	2024	test	1698	0	n03888257	n03888257_24025.JPEG	45793	11	n04249415	n04249415_13045.JPEG	true	different label; deterministic seed-controlled pairing within test split
same-class mismatched EEG	EEG-ImageNet	temporal split	2024	test	1699	0	n03888257	n03888257_548.JPEG	7067	1	n03888257	n03888257_1074.JPEG	true	same label; different image/trial; deterministic seed-controlled pairing within test split
different-class shuffled EEG	EEG-ImageNet	temporal split	2024	test	1699	0	n03888257	n03888257_548.JPEG	38026	9	n11939491	n11939491_23775.JPEG	true	different label; deterministic seed-controlled pairing within test split
same-class mismatched EEG	EEG-ImageNet	temporal split	2024	test	1745	0	n07753592	n07753592_388.JPEG	43252	10	n07753592	n07753592_2395.JPEG	true	same label; different image/trial; deterministic seed-controlled pairing within test split
different-class shuffled EEG	EEG-ImageNet	temporal split	2024	test	1745	0	n07753592	n07753592_388.JPEG	33956	8	n03709823	n03709823_761.JPEG	true	different label; deterministic seed-controlled pairing within test split
same-class mismatched EEG	EEG-ImageNet	temporal split	2024	test	1746	0	n07753592	n07753592_11568.JPEG	1745	0	n07753592	n07753592_388.JPEG	true	same label; different image/trial; deterministic seed-controlled pairing within test split
different-class shuffled EEG	EEG-ImageNet	temporal split	2024	test	1746	0	n07753592	n07753592_11568.JPEG	47430	11	n04086273	n04086273_115.JPEG	true	different label; deterministic seed-controlled pairing within test split
same-class mismatched EEG	EEG-ImageNet	temporal split	2024	test	1747	0	n07753592	n07753592_115.JPEG	4290	1	n07753592	n07753592_388.JPEG	true	same label; different image/trial; deterministic seed-controlled pairing within test split
different-class shuffled EEG	EEG-ImageNet	temporal split	2024	test	1747	0	n07753592	n07753592_115.JPEG	53248	13	n07873807	n07873807_13119.JPEG	true	different label; deterministic seed-controlled pairing within test split
same-class mismatched EEG	EEG-ImageNet	temporal split	2024	test	1748	0	n07753592	n07753592_16953.JPEG	43284	10	n07753592	n07753592_388.JPEG	true	same label; different image/trial; deterministic seed-controlled pairing within test split
different-class shuffled EEG	EEG-ImageNet	temporal split	2024	test	1748	0	n07753592	n07753592_16953.JPEG	1347	0	n07772935	n07772935_2577.JPEG	true	different label; deterministic seed-controlled pairing within test split
same-class mismatched EEG	EEG-ImageNet	temporal split	2024	test	1749	0	n07753592	n07753592_2395.JPEG	29366	7	n07753592	n07753592_16953.JPEG	true	same label; different image/trial; deterministic seed-controlled pairing within test split
different-class shuffled EEG	EEG-ImageNet	temporal split	2024	test	1749	0	n07753592	n07753592_2395.JPEG	57306	14	n01456756	n01456756_18371.JPEG	true	different label; deterministic seed-controlled pairing within test split
same-class mismatched EEG	EEG-ImageNet	temporal split	2024	test	1795	0	n03297495	n03297495_170.JPEG	1798	0	n03297495	n03297495_4393.JPEG	true	same label; different image/trial; deterministic seed-controlled pairing within test split
different-class shuffled EEG	EEG-ImageNet	temporal split	2024	test	1795	0	n03297495	n03297495_170.JPEG	38423	9	n03384352	n03384352_330.JPEG	true	different label; deterministic seed-controlled pairing within test split
same-class mismatched EEG	EEG-ImageNet	temporal split	2024	test	1796	0	n03297495	n03297495_861.JPEG	7110	1	n03297495	n03297495_4393.JPEG	true	same label; different image/trial; deterministic seed-controlled pairing within test split
different-class shuffled EEG	EEG-ImageNet	temporal split	2024	test	1796	0	n03297495	n03297495_861.JPEG	55989	14	n03584829	n03584829_936.JPEG	true	different label; deterministic seed-controlled pairing within test split
same-class mismatched EEG	EEG-ImageNet	temporal split	2024	test	1797	0	n03297495	n03297495_3946.JPEG	12469	3	n03297495	n03297495_861.JPEG	true	same label; different image/trial; deterministic seed-controlled pairing within test split
different-class shuffled EEG	EEG-ImageNet	temporal split	2024	test	1797	0	n03297495	n03297495_3946.JPEG	31295	7	n02643566	n02643566_7132.JPEG	true	different label; deterministic seed-controlled pairing within test split
same-class mismatched EEG	EEG-ImageNet	temporal split	2024	test	1798	0	n03297495	n03297495_4393.JPEG	39084	9	n03297495	n03297495_7555.JPEG	true	same label; different image/trial; deterministic seed-controlled pairing within test split
different-class shuffled EEG	EEG-ImageNet	temporal split	2024	test	1798	0	n03297495	n03297495_4393.JPEG	21297	5	n02701002	n02701002_4886.JPEG	true	different label; deterministic seed-controlled pairing within test split
same-class mismatched EEG	EEG-ImageNet	temporal split	2024	test	1799	0	n03297495	n03297495_7555.JPEG	19233	4	n03297495	n03297495_861.JPEG	true	same label; different image/trial; deterministic seed-controlled pairing within test split
different-class shuffled EEG	EEG-ImageNet	temporal split	2024	test	1799	0	n03297495	n03297495_7555.JPEG	8522	2	n07772935	n07772935_687.JPEG	true	different label; deterministic seed-controlled pairing within test split
same-class mismatched EEG	EEG-ImageNet	temporal split	2024	test	1845	0	n04487394	n04487394_2663.JPEG	59690	14	n04487394	n04487394_4877.JPEG	true	same label; different image/trial; deterministic seed-controlled pairing within test split
different-class shuffled EEG	EEG-ImageNet	temporal split	2024	test	1845	0	n04487394	n04487394_2663.JPEG	47096	11	n03775071	n03775071_7753.JPEG	true	different label; deterministic seed-controlled pairing within test split
same-class mismatched EEG	EEG-ImageNet	temporal split	2024	test	1846	0	n04487394	n04487394_7017.JPEG	22705	5	n04487394	n04487394_9374.JPEG	true	same label; different image/trial; deterministic seed-controlled pairing within test split
different-class shuffled EEG	EEG-ImageNet	temporal split	2024	test	1846	0	n04487394	n04487394_7017.JPEG	7663	1	n12144580	n12144580_493.JPEG	true	different label; deterministic seed-controlled pairing within test split
same-class mismatched EEG	EEG-ImageNet	temporal split	2024	test	1847	0	n04487394	n04487394_9374.JPEG	29698	7	n04487394	n04487394_7017.JPEG	true	same label; different image/trial; deterministic seed-controlled pairing within test split
different-class shuffled EEG	EEG-ImageNet	temporal split	2024	test	1847	0	n04487394	n04487394_9374.JPEG	53244	13	n07873807	n07873807_8875.JPEG	true	different label; deterministic seed-controlled pairing within test split
same-class mismatched EEG	EEG-ImageNet	temporal split	2024	test	1848	0	n04487394	n04487394_4877.JPEG	53428	13	n04487394	n04487394_9374.JPEG	true	same label; different image/trial; deterministic seed-controlled pairing within test split
different-class shuffled EEG	EEG-ImageNet	temporal split	2024	test	1848	0	n04487394	n04487394_4877.JPEG	11369	2	n02281787	n02281787_619.JPEG	true	different label; deterministic seed-controlled pairing within test split
same-class mismatched EEG	EEG-ImageNet	temporal split	2024	test	1849	0	n04487394	n04487394_109.JPEG	43728	10	n04487394	n04487394_2663.JPEG	true	same label; different image/trial; deterministic seed-controlled pairing within test split
different-class shuffled EEG	EEG-ImageNet	temporal split	2024	test	1849	0	n04487394	n04487394_109.JPEG	4486	1	n02630281	n02630281_3954.JPEG	true	different label; deterministic seed-controlled pairing within test split
same-class mismatched EEG	EEG-ImageNet	temporal split	2024	test	1895	0	n02099601	n02099601_3204.JPEG	30750	7	n02099601	n02099601_414.JPEG	true	same label; different image/trial; deterministic seed-controlled pairing within test split
different-class shuffled EEG	EEG-ImageNet	temporal split	2024	test	1895	0	n02099601	n02099601_3204.JPEG	43084	10	n03063599	n03063599_4267.JPEG	true	different label; deterministic seed-controlled pairing within test split
same-class mismatched EEG	EEG-ImageNet	temporal split	2024	test	1896	0	n02099601	n02099601_6257.JPEG	4686	1	n02099601	n02099601_414.JPEG	true	same label; different image/trial; deterministic seed-controlled pairing within test split
different-class shuffled EEG	EEG-ImageNet	temporal split	2024	test	1896	0	n02099601	n02099601_6257.JPEG	32935	8	n03884397	n03884397_1735.JPEG	true	different label; deterministic seed-controlled pairing within test split
same-class mismatched EEG	EEG-ImageNet	temporal split	2024	test	1897	0	n02099601	n02099601_6752.JPEG	15076	3	n02099601	n02099601_414.JPEG	true	same label; different image/trial; deterministic seed-controlled pairing within test split
different-class shuffled EEG	EEG-ImageNet	temporal split	2024	test	1897	0	n02099601	n02099601_6752.JPEG	11561	2	n07745940	n07745940_2710.JPEG	true	different label; deterministic seed-controlled pairing within test split
same-class mismatched EEG	EEG-ImageNet	temporal split	2024	test	1898	0	n02099601	n02099601_414.JPEG	51581	12	n02099601	n02099601_6752.JPEG	true	same label; different image/trial; deterministic seed-controlled pairing within test split
different-class shuffled EEG	EEG-ImageNet	temporal split	2024	test	1898	0	n02099601	n02099601_414.JPEG	2497	0	n07873807	n07873807_11590.JPEG	true	different label; deterministic seed-controlled pairing within test split
same-class mismatched EEG	EEG-ImageNet	temporal split	2024	test	1899	0	n02099601	n02099601_366.JPEG	51581	12	n02099601	n02099601_6752.JPEG	true	same label; different image/trial; deterministic seed-controlled pairing within test split
different-class shuffled EEG	EEG-ImageNet	temporal split	2024	test	1899	0	n02099601	n02099601_366.JPEG	18153	4	n02655020	n02655020_6794.JPEG	true	different label; deterministic seed-controlled pairing within test split
same-class mismatched EEG	EEG-ImageNet	temporal split	2024	test	1945	0	n03838899	n03838899_22048.JPEG	46248	11	n03838899	n03838899_7116.JPEG	true	same label; different image/trial; deterministic seed-controlled pairing within test split
different-class shuffled EEG	EEG-ImageNet	temporal split	2024	test	1945	0	n03838899	n03838899_22048.JPEG	55309	13	n07756951	n07756951_3215.JPEG	true	different label; deterministic seed-controlled pairing within test split
same-class mismatched EEG	EEG-ImageNet	temporal split	2024	test	1946	0	n03838899	n03838899_4407.JPEG	61032	15	n03838899	n03838899_7116.JPEG	true	same label; different image/trial; deterministic seed-controlled pairing within test split
different-class shuffled EEG	EEG-ImageNet	temporal split	2024	test	1946	0	n03838899	n03838899_4407.JPEG	23915	5	n03272010	n03272010_5150.JPEG	true	different label; deterministic seed-controlled pairing within test split
same-class mismatched EEG	EEG-ImageNet	temporal split	2024	test	1947	0	n03838899	n03838899_7116.JPEG	61026	15	n03838899	n03838899_16138.JPEG	true	same label; different image/trial; deterministic seed-controlled pairing within test split
different-class shuffled EEG	EEG-ImageNet	temporal split	2024	test	1947	0	n03838899	n03838899_7116.JPEG	49207	12	n02672831	n02672831_127.JPEG	true	different label; deterministic seed-controlled pairing within test split
same-class mismatched EEG	EEG-ImageNet	temporal split	2024	test	1948	0	n03838899	n03838899_16138.JPEG	57670	14	n03838899	n03838899_7116.JPEG	true	same label; different image/trial; deterministic seed-controlled pairing within test split
different-class shuffled EEG	EEG-ImageNet	temporal split	2024	test	1948	0	n03838899	n03838899_16138.JPEG	63052	15	n02112826	n02112826_1221.JPEG	true	different label; deterministic seed-controlled pairing within test split
same-class mismatched EEG	EEG-ImageNet	temporal split	2024	test	1949	0	n03838899	n03838899_25708.JPEG	57672	14	n03838899	n03838899_4407.JPEG	true	same label; different image/trial; deterministic seed-controlled pairing within test split
different-class shuffled EEG	EEG-ImageNet	temporal split	2024	test	1949	0	n03838899	n03838899_25708.JPEG	51875	13	n03063599	n03063599_5566.JPEG	true	different label; deterministic seed-controlled pairing within test split
same-class mismatched EEG	EEG-ImageNet	temporal split	2024	test	1995	0	n03100240	n03100240_9408.JPEG	23079	5	n03100240	n03100240_8402.JPEG	true	same label; different image/trial; deterministic seed-controlled pairing within test split
different-class shuffled EEG	EEG-ImageNet	temporal split	2024	test	1995	0	n03100240	n03100240_9408.JPEG	63025	15	n04120489	n04120489_6375.JPEG	true	different label; deterministic seed-controlled pairing within test split
same-class mismatched EEG	EEG-ImageNet	temporal split	2024	test	1996	0	n03100240	n03100240_788.JPEG	58356	14	n03100240	n03100240_8402.JPEG	true	same label; different image/trial; deterministic seed-controlled pairing within test split
different-class shuffled EEG	EEG-ImageNet	temporal split	2024	test	1996	0	n03100240	n03100240_788.JPEG	30965	7	n04120489	n04120489_6375.JPEG	true	different label; deterministic seed-controlled pairing within test split
same-class mismatched EEG	EEG-ImageNet	temporal split	2024	test	1997	0	n03100240	n03100240_4537.JPEG	5329	1	n03100240	n03100240_788.JPEG	true	same label; different image/trial; deterministic seed-controlled pairing within test split
different-class shuffled EEG	EEG-ImageNet	temporal split	2024	test	1997	0	n03100240	n03100240_4537.JPEG	60787	15	n01496331	n01496331_252.JPEG	true	different label; deterministic seed-controlled pairing within test split
same-class mismatched EEG	EEG-ImageNet	temporal split	2024	test	1998	0	n03100240	n03100240_8402.JPEG	42391	10	n03100240	n03100240_4537.JPEG	true	same label; different image/trial; deterministic seed-controlled pairing within test split
different-class shuffled EEG	EEG-ImageNet	temporal split	2024	test	1998	0	n03100240	n03100240_8402.JPEG	12486	3	n03297495	n03297495_4393.JPEG	true	different label; deterministic seed-controlled pairing within test split
same-class mismatched EEG	EEG-ImageNet	temporal split	2024	test	1999	0	n03100240	n03100240_3310.JPEG	13169	3	n03100240	n03100240_4537.JPEG	true	same label; different image/trial; deterministic seed-controlled pairing within test split
different-class shuffled EEG	EEG-ImageNet	temporal split	2024	test	1999	0	n03100240	n03100240_3310.JPEG	12173	3	n03376595	n03376595_120.JPEG	true	different label; deterministic seed-controlled pairing within test split
same-class mismatched EEG	EEG-ImageNet	temporal split	2024	test	2045	0	n02281787	n02281787_619.JPEG	26743	6	n02281787	n02281787_1179.JPEG	true	same label; different image/trial; deterministic seed-controlled pairing within test split
different-class shuffled EEG	EEG-ImageNet	temporal split	2024	test	2045	0	n02281787	n02281787_619.JPEG	44348	11	n03884397	n03884397_4283.JPEG	true	different label; deterministic seed-controlled pairing within test split
same-class mismatched EEG	EEG-ImageNet	temporal split	2024	test	2046	0	n02281787	n02281787_2971.JPEG	13323	3	n02281787	n02281787_2506.JPEG	true	same label; different image/trial; deterministic seed-controlled pairing within test split
different-class shuffled EEG	EEG-ImageNet	temporal split	2024	test	2046	0	n02281787	n02281787_2971.JPEG	61735	15	n04044716	n04044716_6993.JPEG	true	different label; deterministic seed-controlled pairing within test split
same-class mismatched EEG	EEG-ImageNet	temporal split	2024	test	2047	0	n02281787	n02281787_2506.JPEG	2046	0	n02281787	n02281787_2971.JPEG	true	same label; different image/trial; deterministic seed-controlled pairing within test split
different-class shuffled EEG	EEG-ImageNet	temporal split	2024	test	2047	0	n02281787	n02281787_2506.JPEG	40975	10	n02106662	n02106662_271.JPEG	true	different label; deterministic seed-controlled pairing within test split
same-class mismatched EEG	EEG-ImageNet	temporal split	2024	test	2048	0	n02281787	n02281787_3049.JPEG	43829	10	n02281787	n02281787_2971.JPEG	true	same label; different image/trial; deterministic seed-controlled pairing within test split
different-class shuffled EEG	EEG-ImageNet	temporal split	2024	test	2048	0	n02281787	n02281787_3049.JPEG	36550	9	n02992211	n02992211_4645.JPEG	true	different label; deterministic seed-controlled pairing within test split
same-class mismatched EEG	EEG-ImageNet	temporal split	2024	test	2049	0	n02281787	n02281787_1179.JPEG	44839	11	n02281787	n02281787_2506.JPEG	true	same label; different image/trial; deterministic seed-controlled pairing within test split
different-class shuffled EEG	EEG-ImageNet	temporal split	2024	test	2049	0	n02281787	n02281787_1179.JPEG	55215	13	n03272562	n03272562_4639.JPEG	true	different label; deterministic seed-controlled pairing within test split
same-class mismatched EEG	EEG-ImageNet	temporal split	2024	test	2095	0	n02906734	n02906734_21829.JPEG	30205	7	n02906734	n02906734_237.JPEG	true	same label; different image/trial; deterministic seed-controlled pairing within test split
different-class shuffled EEG	EEG-ImageNet	temporal split	2024	test	2095	0	n02906734	n02906734_21829.JPEG	17575	4	n12144580	n12144580_3771.JPEG	true	different label; deterministic seed-controlled pairing within test split
same-class mismatched EEG	EEG-ImageNet	temporal split	2024	test	2096	0	n02906734	n02906734_322.JPEG	24580	6	n02906734	n02906734_75.JPEG	true	same label; different image/trial; deterministic seed-controlled pairing within test split
different-class shuffled EEG	EEG-ImageNet	temporal split	2024	test	2096	0	n02906734	n02906734_322.JPEG	56240	14	n03775071	n03775071_14066.JPEG	true	different label; deterministic seed-controlled pairing within test split
same-class mismatched EEG	EEG-ImageNet	temporal split	2024	test	2097	0	n02906734	n02906734_754.JPEG	47594	11	n02906734	n02906734_75.JPEG	true	same label; different image/trial; deterministic seed-controlled pairing within test split
different-class shuffled EEG	EEG-ImageNet	temporal split	2024	test	2097	0	n02906734	n02906734_754.JPEG	3799	0	n03845190	n03845190_10114.JPEG	true	different label; deterministic seed-controlled pairing within test split
same-class mismatched EEG	EEG-ImageNet	temporal split	2024	test	2098	0	n02906734	n02906734_237.JPEG	56466	14	n02906734	n02906734_754.JPEG	true	same label; different image/trial; deterministic seed-controlled pairing within test split
different-class shuffled EEG	EEG-ImageNet	temporal split	2024	test	2098	0	n02906734	n02906734_237.JPEG	13707	3	n07749192	n07749192_1087.JPEG	true	different label; deterministic seed-controlled pairing within test split
same-class mismatched EEG	EEG-ImageNet	temporal split	2024	test	2099	0	n02906734	n02906734_75.JPEG	16047	4	n02906734	n02906734_754.JPEG	true	same label; different image/trial; deterministic seed-controlled pairing within test split
different-class shuffled EEG	EEG-ImageNet	temporal split	2024	test	2099	0	n02906734	n02906734_75.JPEG	51842	12	n04487394	n04487394_2663.JPEG	true	different label; deterministic seed-controlled pairing within test split
same-class mismatched EEG	EEG-ImageNet	temporal split	2024	test	2145	0	n02492035	n02492035_16430.JPEG	37145	9	n02492035	n02492035_791.JPEG	true	same label; different image/trial; deterministic seed-controlled pairing within test split
different-class shuffled EEG	EEG-ImageNet	temporal split	2024	test	2145	0	n02492035	n02492035_16430.JPEG	35739	8	n03590841	n03590841_4580.JPEG	true	different label; deterministic seed-controlled pairing within test split
same-class mismatched EEG	EEG-ImageNet	temporal split	2024	test	2146	0	n02492035	n02492035_791.JPEG	7814	1	n02492035	n02492035_5314.JPEG	true	same label; different image/trial; deterministic seed-controlled pairing within test split
different-class shuffled EEG	EEG-ImageNet	temporal split	2024	test	2146	0	n02492035	n02492035_791.JPEG	53428	13	n04487394	n04487394_9374.JPEG	true	different label; deterministic seed-controlled pairing within test split
same-class mismatched EEG	EEG-ImageNet	temporal split	2024	test	2147	0	n02492035	n02492035_27.JPEG	30057	7	n02492035	n02492035_791.JPEG	true	same label; different image/trial; deterministic seed-controlled pairing within test split
different-class shuffled EEG	EEG-ImageNet	temporal split	2024	test	2147	0	n02492035	n02492035_27.JPEG	24293	6	n03845190	n03845190_186.JPEG	true	different label; deterministic seed-controlled pairing within test split
same-class mismatched EEG	EEG-ImageNet	temporal split	2024	test	2148	0	n02492035	n02492035_1652.JPEG	40491	10	n02492035	n02492035_27.JPEG	true	same label; different image/trial; deterministic seed-controlled pairing within test split
different-class shuffled EEG	EEG-ImageNet	temporal split	2024	test	2148	0	n02492035	n02492035_1652.JPEG	2198	0	n07756951	n07756951_6400.JPEG	true	different label; deterministic seed-controlled pairing within test split
same-class mismatched EEG	EEG-ImageNet	temporal split	2024	test	2149	0	n02492035	n02492035_5314.JPEG	25998	6	n02492035	n02492035_1652.JPEG	true	same label; different image/trial; deterministic seed-controlled pairing within test split
different-class shuffled EEG	EEG-ImageNet	temporal split	2024	test	2149	0	n02492035	n02492035_5314.JPEG	37176	9	n04389033	n04389033_3349.JPEG	true	different label; deterministic seed-controlled pairing within test split
same-class mismatched EEG	EEG-ImageNet	temporal split	2024	test	2195	0	n07756951	n07756951_11177.JPEG	36031	9	n07756951	n07756951_652.JPEG	true	same label; different image/trial; deterministic seed-controlled pairing within test split
different-class shuffled EEG	EEG-ImageNet	temporal split	2024	test	2195	0	n07756951	n07756951_11177.JPEG	41398	10	n02701002	n02701002_5496.JPEG	true	different label; deterministic seed-controlled pairing within test split
same-class mismatched EEG	EEG-ImageNet	temporal split	2024	test	2196	0	n07756951	n07756951_652.JPEG	30903	7	n07756951	n07756951_7674.JPEG	true	same label; different image/trial; deterministic seed-controlled pairing within test split
different-class shuffled EEG	EEG-ImageNet	temporal split	2024	test	2196	0	n07756951	n07756951_652.JPEG	7713	1	n07745940	n07745940_10966.JPEG	true	different label; deterministic seed-controlled pairing within test split
same-class mismatched EEG	EEG-ImageNet	temporal split	2024	test	2197	0	n07756951	n07756951_7674.JPEG	13255	3	n07756951	n07756951_652.JPEG	true	same label; different image/trial; deterministic seed-controlled pairing within test split
different-class shuffled EEG	EEG-ImageNet	temporal split	2024	test	2197	0	n07756951	n07756951_7674.JPEG	39136	9	n04044716	n04044716_691.JPEG	true	different label; deterministic seed-controlled pairing within test split
same-class mismatched EEG	EEG-ImageNet	temporal split	2024	test	2198	0	n07756951	n07756951_6400.JPEG	5844	1	n07756951	n07756951_3215.JPEG	true	same label; different image/trial; deterministic seed-controlled pairing within test split
different-class shuffled EEG	EEG-ImageNet	temporal split	2024	test	2198	0	n07756951	n07756951_6400.JPEG	47679	11	n02951358	n02951358_1461.JPEG	true	different label; deterministic seed-controlled pairing within test split
same-class mismatched EEG	EEG-ImageNet	temporal split	2024	test	2199	0	n07756951	n07756951_3215.JPEG	40514	10	n07756951	n07756951_7674.JPEG	true	same label; different image/trial; deterministic seed-controlled pairing within test split
different-class shuffled EEG	EEG-ImageNet	temporal split	2024	test	2199	0	n07756951	n07756951_3215.JPEG	61424	15	n03495258	n03495258_6124.JPEG	true	different label; deterministic seed-controlled pairing within test split
same-class mismatched EEG	EEG-ImageNet	temporal split	2024	test	2245	0	n02112826	n02112826_16005.JPEG	2248	0	n02112826	n02112826_16223.JPEG	true	same label; different image/trial; deterministic seed-controlled pairing within test split
different-class shuffled EEG	EEG-ImageNet	temporal split	2024	test	2245	0	n02112826	n02112826_16005.JPEG	42333	10	n12144580	n12144580_3771.JPEG	true	different label; deterministic seed-controlled pairing within test split
same-class mismatched EEG	EEG-ImageNet	temporal split	2024	test	2246	0	n02112826	n02112826_341.JPEG	10639	2	n02112826	n02112826_2841.JPEG	true	same label; different image/trial; deterministic seed-controlled pairing within test split
different-class shuffled EEG	EEG-ImageNet	temporal split	2024	test	2246	0	n02112826	n02112826_341.JPEG	36780	9	n07772935	n07772935_11228.JPEG	true	different label; deterministic seed-controlled pairing within test split
same-class mismatched EEG	EEG-ImageNet	temporal split	2024	test	2247	0	n02112826	n02112826_2841.JPEG	52788	13	n02112826	n02112826_1221.JPEG	true	same label; different image/trial; deterministic seed-controlled pairing within test split
different-class shuffled EEG	EEG-ImageNet	temporal split	2024	test	2247	0	n02112826	n02112826_2841.JPEG	41534	10	n02690373	n02690373_20331.JPEG	true	different label; deterministic seed-controlled pairing within test split
same-class mismatched EEG	EEG-ImageNet	temporal split	2024	test	2248	0	n02112826	n02112826_16223.JPEG	52756	13	n02112826	n02112826_341.JPEG	true	same label; different image/trial; deterministic seed-controlled pairing within test split
different-class shuffled EEG	EEG-ImageNet	temporal split	2024	test	2248	0	n02112826	n02112826_16223.JPEG	25163	6	n03445777	n03445777_3275.JPEG	true	different label; deterministic seed-controlled pairing within test split
same-class mismatched EEG	EEG-ImageNet	temporal split	2024	test	2249	0	n02112826	n02112826_1221.JPEG	29885	7	n02112826	n02112826_2841.JPEG	true	same label; different image/trial; deterministic seed-controlled pairing within test split
different-class shuffled EEG	EEG-ImageNet	temporal split	2024	test	2249	0	n02112826	n02112826_1221.JPEG	34592	8	n02281787	n02281787_2506.JPEG	true	different label; deterministic seed-controlled pairing within test split
same-class mismatched EEG	EEG-ImageNet	temporal split	2024	test	2295	0	n03773504	n03773504_3694.JPEG	22329	5	n03773504	n03773504_2899.JPEG	true	same label; different image/trial; deterministic seed-controlled pairing within test split
different-class shuffled EEG	EEG-ImageNet	temporal split	2024	test	2295	0	n03773504	n03773504_3694.JPEG	28306	7	n01484850	n01484850_14400.JPEG	true	different label; deterministic seed-controlled pairing within test split
same-class mismatched EEG	EEG-ImageNet	temporal split	2024	test	2296	0	n03773504	n03773504_2899.JPEG	17706	4	n03773504	n03773504_24500.JPEG	true	same label; different image/trial; deterministic seed-controlled pairing within test split
different-class shuffled EEG	EEG-ImageNet	temporal split	2024	test	2296	0	n03773504	n03773504_2899.JPEG	35325	8	n03838899	n03838899_7116.JPEG	true	different label; deterministic seed-controlled pairing within test split
same-class mismatched EEG	EEG-ImageNet	temporal split	2024	test	2297	0	n03773504	n03773504_8896.JPEG	52975	13	n03773504	n03773504_2899.JPEG	true	same label; different image/trial; deterministic seed-controlled pairing within test split
different-class shuffled EEG	EEG-ImageNet	temporal split	2024	test	2297	0	n03773504	n03773504_8896.JPEG	41071	10	n02951358	n02951358_734.JPEG	true	different label; deterministic seed-controlled pairing within test split
same-class mismatched EEG	EEG-ImageNet	temporal split	2024	test	2298	0	n03773504	n03773504_24500.JPEG	28481	7	n03773504	n03773504_3694.JPEG	true	same label; different image/trial; deterministic seed-controlled pairing within test split
different-class shuffled EEG	EEG-ImageNet	temporal split	2024	test	2298	0	n03773504	n03773504_24500.JPEG	41767	10	n02906734	n02906734_322.JPEG	true	different label; deterministic seed-controlled pairing within test split
same-class mismatched EEG	EEG-ImageNet	temporal split	2024	test	2299	0	n03773504	n03773504_6748.JPEG	10723	2	n03773504	n03773504_24500.JPEG	true	same label; different image/trial; deterministic seed-controlled pairing within test split
different-class shuffled EEG	EEG-ImageNet	temporal split	2024	test	2299	0	n03773504	n03773504_6748.JPEG	53983	13	n04249415	n04249415_4895.JPEG	true	different label; deterministic seed-controlled pairing within test split
same-class mismatched EEG	EEG-ImageNet	temporal split	2024	test	2345	0	n04389033	n04389033_9528.JPEG	26161	6	n04389033	n04389033_3349.JPEG	true	same label; different image/trial; deterministic seed-controlled pairing within test split
different-class shuffled EEG	EEG-ImageNet	temporal split	2024	test	2345	0	n04389033	n04389033_9528.JPEG	10663	2	n02992211	n02992211_4645.JPEG	true	different label; deterministic seed-controlled pairing within test split
same-class mismatched EEG	EEG-ImageNet	temporal split	2024	test	2346	0	n04389033	n04389033_3349.JPEG	20861	5	n04389033	n04389033_23097.JPEG	true	same label; different image/trial; deterministic seed-controlled pairing within test split
different-class shuffled EEG	EEG-ImageNet	temporal split	2024	test	2346	0	n04389033	n04389033_3349.JPEG	14445	3	n03590841	n03590841_4580.JPEG	true	different label; deterministic seed-controlled pairing within test split
same-class mismatched EEG	EEG-ImageNet	temporal split	2024	test	2347	0	n04389033	n04389033_12828.JPEG	26192	6	n04389033	n04389033_13423.JPEG	true	same label; different image/trial; deterministic seed-controlled pairing within test split
different-class shuffled EEG	EEG-ImageNet	temporal split	2024	test	2347	0	n04389033	n04389033_12828.JPEG	20613	5	n02389026	n02389026_812.JPEG	true	different label; deterministic seed-controlled pairing within test split
same-class mismatched EEG	EEG-ImageNet	temporal split	2024	test	2348	0	n04389033	n04389033_13423.JPEG	26190	6	n04389033	n04389033_12828.JPEG	true	same label; different image/trial; deterministic seed-controlled pairing within test split
different-class shuffled EEG	EEG-ImageNet	temporal split	2024	test	2348	0	n04389033	n04389033_13423.JPEG	59629	14	n03384352	n03384352_1503.JPEG	true	different label; deterministic seed-controlled pairing within test split
same-class mismatched EEG	EEG-ImageNet	temporal split	2024	test	2349	0	n04389033	n04389033_23097.JPEG	49792	12	n04389033	n04389033_13423.JPEG	true	same label; different image/trial; deterministic seed-controlled pairing within test split
different-class shuffled EEG	EEG-ImageNet	temporal split	2024	test	2349	0	n04389033	n04389033_23097.JPEG	41304	10	n04465666	n04465666_118.JPEG	true	different label; deterministic seed-controlled pairing within test split
same-class mismatched EEG	EEG-ImageNet	temporal split	2024	test	2395	0	n02643566	n02643566_6303.JPEG	55048	13	n02643566	n02643566_139.JPEG	true	same label; different image/trial; deterministic seed-controlled pairing within test split
different-class shuffled EEG	EEG-ImageNet	temporal split	2024	test	2395	0	n02643566	n02643566_6303.JPEG	8098	2	n03063599	n03063599_171.JPEG	true	different label; deterministic seed-controlled pairing within test split
same-class mismatched EEG	EEG-ImageNet	temporal split	2024	test	2396	0	n02643566	n02643566_139.JPEG	47339	11	n02643566	n02643566_7132.JPEG	true	same label; different image/trial; deterministic seed-controlled pairing within test split
different-class shuffled EEG	EEG-ImageNet	temporal split	2024	test	2396	0	n02643566	n02643566_139.JPEG	19744	4	n03590841	n03590841_11757.JPEG	true	different label; deterministic seed-controlled pairing within test split
same-class mismatched EEG	EEG-ImageNet	temporal split	2024	test	2397	0	n02643566	n02643566_7132.JPEG	48603	12	n02643566	n02643566_191.JPEG	true	same label; different image/trial; deterministic seed-controlled pairing within test split
different-class shuffled EEG	EEG-ImageNet	temporal split	2024	test	2397	0	n02643566	n02643566_7132.JPEG	44783	11	n07753275	n07753275_11526.JPEG	true	different label; deterministic seed-controlled pairing within test split
same-class mismatched EEG	EEG-ImageNet	temporal split	2024	test	2398	0	n02643566	n02643566_20424.JPEG	56565	14	n02643566	n02643566_6303.JPEG	true	same label; different image/trial; deterministic seed-controlled pairing within test split
different-class shuffled EEG	EEG-ImageNet	temporal split	2024	test	2398	0	n02643566	n02643566_20424.JPEG	12808	3	n04044716	n04044716_17511.JPEG	true	different label; deterministic seed-controlled pairing within test split
same-class mismatched EEG	EEG-ImageNet	temporal split	2024	test	2399	0	n02643566	n02643566_191.JPEG	9241	2	n02643566	n02643566_139.JPEG	true	same label; different image/trial; deterministic seed-controlled pairing within test split
different-class shuffled EEG	EEG-ImageNet	temporal split	2024	test	2399	0	n02643566	n02643566_191.JPEG	47891	11	n07758680	n07758680_2346.JPEG	true	different label; deterministic seed-controlled pairing within test split
same-class mismatched EEG	EEG-ImageNet	temporal split	2024	test	2445	0	n02630281	n02630281_5816.JPEG	62690	15	n02630281	n02630281_3292.JPEG	true	same label; different image/trial; deterministic seed-controlled pairing within test split
different-class shuffled EEG	EEG-ImageNet	temporal split	2024	test	2445	0	n02630281	n02630281_5816.JPEG	59870	15	n02607072	n02607072_958.JPEG	true	different label; deterministic seed-controlled pairing within test split
same-class mismatched EEG	EEG-ImageNet	temporal split	2024	test	2446	0	n02630281	n02630281_3954.JPEG	53849	13	n02630281	n02630281_5816.JPEG	true	same label; different image/trial; deterministic seed-controlled pairing within test split
different-class shuffled EEG	EEG-ImageNet	temporal split	2024	test	2446	0	n02630281	n02630281_3954.JPEG	59338	14	n02510455	n02510455_2901.JPEG	true	different label; deterministic seed-controlled pairing within test split
same-class mismatched EEG	EEG-ImageNet	temporal split	2024	test	2447	0	n02630281	n02630281_3292.JPEG	2448	0	n02630281	n02630281_2745.JPEG	true	same label; different image/trial; deterministic seed-controlled pairing within test split
different-class shuffled EEG	EEG-ImageNet	temporal split	2024	test	2447	0	n02630281	n02630281_3292.JPEG	31216	7	n03272562	n03272562_6105.JPEG	true	different label; deterministic seed-controlled pairing within test split
same-class mismatched EEG	EEG-ImageNet	temporal split	2024	test	2448	0	n02630281	n02630281_2745.JPEG	14843	3	n02630281	n02630281_2438.JPEG	true	same label; different image/trial; deterministic seed-controlled pairing within test split
different-class shuffled EEG	EEG-ImageNet	temporal split	2024	test	2448	0	n02630281	n02630281_2745.JPEG	21831	5	n02504458	n02504458_259.JPEG	true	different label; deterministic seed-controlled pairing within test split
same-class mismatched EEG	EEG-ImageNet	temporal split	2024	test	2449	0	n02630281	n02630281_2438.JPEG	40226	10	n02630281	n02630281_2745.JPEG	true	same label; different image/trial; deterministic seed-controlled pairing within test split
different-class shuffled EEG	EEG-ImageNet	temporal split	2024	test	2449	0	n02630281	n02630281_2438.JPEG	11335	2	n02106166	n02106166_2244.JPEG	true	different label; deterministic seed-controlled pairing within test split
same-class mismatched EEG	EEG-ImageNet	temporal split	2024	test	2495	0	n07873807	n07873807_13119.JPEG	50446	12	n07873807	n07873807_8875.JPEG	true	same label; different image/trial; deterministic seed-controlled pairing within test split
different-class shuffled EEG	EEG-ImageNet	temporal split	2024	test	2495	0	n07873807	n07873807_13119.JPEG	9268	2	n04465666	n04465666_118.JPEG	true	different label; deterministic seed-controlled pairing within test split
same-class mismatched EEG	EEG-ImageNet	temporal split	2024	test	2496	0	n07873807	n07873807_3227.JPEG	14549	3	n07873807	n07873807_1477.JPEG	true	same label; different image/trial; deterministic seed-controlled pairing within test split
different-class shuffled EEG	EEG-ImageNet	temporal split	2024	test	2496	0	n07873807	n07873807_3227.JPEG	3945	0	n03272010	n03272010_4348.JPEG	true	different label; deterministic seed-controlled pairing within test split
same-class mismatched EEG	EEG-ImageNet	temporal split	2024	test	2497	0	n07873807	n07873807_11590.JPEG	25418	6	n07873807	n07873807_1477.JPEG	true	same label; different image/trial; deterministic seed-controlled pairing within test split
different-class shuffled EEG	EEG-ImageNet	temporal split	2024	test	2497	0	n07873807	n07873807_11590.JPEG	52689	13	n07753592	n07753592_388.JPEG	true	different label; deterministic seed-controlled pairing within test split
same-class mismatched EEG	EEG-ImageNet	temporal split	2024	test	2498	0	n07873807	n07873807_8875.JPEG	5972	1	n07873807	n07873807_3227.JPEG	true	same label; different image/trial; deterministic seed-controlled pairing within test split
different-class shuffled EEG	EEG-ImageNet	temporal split	2024	test	2498	0	n07873807	n07873807_8875.JPEG	21642	5	n03180011	n03180011_3347.JPEG	true	different label; deterministic seed-controlled pairing within test split
same-class mismatched EEG	EEG-ImageNet	temporal split	2024	test	2499	0	n07873807	n07873807_1477.JPEG	53244	13	n07873807	n07873807_8875.JPEG	true	same label; different image/trial; deterministic seed-controlled pairing within test split
different-class shuffled EEG	EEG-ImageNet	temporal split	2024	test	2499	0	n07873807	n07873807_1477.JPEG	15791	3	n03773504	n03773504_6748.JPEG	true	different label; deterministic seed-controlled pairing within test split
same-class mismatched EEG	EEG-ImageNet	temporal split	2024	test	2545	0	n07740461	n07740461_15099.JPEG	19592	4	n07740461	n07740461_2867.JPEG	true	same label; different image/trial; deterministic seed-controlled pairing within test split
different-class shuffled EEG	EEG-ImageNet	temporal split	2024	test	2545	0	n07740461	n07740461_15099.JPEG	56097	14	n02492035	n02492035_16430.JPEG	true	different label; deterministic seed-controlled pairing within test split
same-class mismatched EEG	EEG-ImageNet	temporal split	2024	test	2546	0	n07740461	n07740461_2867.JPEG	59088	14	n07740461	n07740461_15099.JPEG	true	same label; different image/trial; deterministic seed-controlled pairing within test split
different-class shuffled EEG	EEG-ImageNet	temporal split	2024	test	2546	0	n07740461	n07740461_2867.JPEG	8856	2	n03297495	n03297495_3946.JPEG	true	different label; deterministic seed-controlled pairing within test split
same-class mismatched EEG	EEG-ImageNet	temporal split	2024	test	2547	0	n07740461	n07740461_11891.JPEG	7162	1	n07740461	n07740461_15099.JPEG	true	same label; different image/trial; deterministic seed-controlled pairing within test split
different-class shuffled EEG	EEG-ImageNet	temporal split	2024	test	2547	0	n07740461	n07740461_11891.JPEG	8712	2	n02107142	n02107142_6439.JPEG	true	different label; deterministic seed-controlled pairing within test split
same-class mismatched EEG	EEG-ImageNet	temporal split	2024	test	2548	0	n07740461	n07740461_3699.JPEG	61373	15	n07740461	n07740461_11891.JPEG	true	same label; different image/trial; deterministic seed-controlled pairing within test split
different-class shuffled EEG	EEG-ImageNet	temporal split	2024	test	2548	0	n07740461	n07740461_3699.JPEG	16753	4	n02107142	n02107142_8573.JPEG	true	different label; deterministic seed-controlled pairing within test split
same-class mismatched EEG	EEG-ImageNet	temporal split	2024	test	2549	0	n07740461	n07740461_7503.JPEG	2546	0	n07740461	n07740461_2867.JPEG	true	same label; different image/trial; deterministic seed-controlled pairing within test split
different-class shuffled EEG	EEG-ImageNet	temporal split	2024	test	2549	0	n07740461	n07740461_7503.JPEG	53244	13	n07873807	n07873807_8875.JPEG	true	different label; deterministic seed-controlled pairing within test split
same-class mismatched EEG	EEG-ImageNet	temporal split	2024	test	2595	0	n01484850	n01484850_14400.JPEG	13522	3	n01484850	n01484850_12894.JPEG	true	same label; different image/trial; deterministic seed-controlled pairing within test split
different-class shuffled EEG	EEG-ImageNet	temporal split	2024	test	2595	0	n01484850	n01484850_14400.JPEG	7860	1	n03792782	n03792782_757.JPEG	true	different label; deterministic seed-controlled pairing within test split
same-class mismatched EEG	EEG-ImageNet	temporal split	2024	test	2596	0	n01484850	n01484850_12894.JPEG	41920	10	n01484850	n01484850_17788.JPEG	true	same label; different image/trial; deterministic seed-controlled pairing within test split
different-class shuffled EEG	EEG-ImageNet	temporal split	2024	test	2596	0	n01484850	n01484850_12894.JPEG	12832	3	n04044716	n04044716_6993.JPEG	true	different label; deterministic seed-controlled pairing within test split
same-class mismatched EEG	EEG-ImageNet	temporal split	2024	test	2597	0	n01484850	n01484850_17788.JPEG	52453	13	n01484850	n01484850_2190.JPEG	true	same label; different image/trial; deterministic seed-controlled pairing within test split
different-class shuffled EEG	EEG-ImageNet	temporal split	2024	test	2597	0	n01484850	n01484850_17788.JPEG	59127	14	n04044716	n04044716_111.JPEG	true	different label; deterministic seed-controlled pairing within test split
same-class mismatched EEG	EEG-ImageNet	temporal split	2024	test	2598	0	n01484850	n01484850_2087.JPEG	18330	4	n01484850	n01484850_14400.JPEG	true	same label; different image/trial; deterministic seed-controlled pairing within test split
different-class shuffled EEG	EEG-ImageNet	temporal split	2024	test	2598	0	n01484850	n01484850_2087.JPEG	55869	14	n04069434	n04069434_22664.JPEG	true	different label; deterministic seed-controlled pairing within test split
same-class mismatched EEG	EEG-ImageNet	temporal split	2024	test	2599	0	n01484850	n01484850_2190.JPEG	49802	12	n01484850	n01484850_2087.JPEG	true	same label; different image/trial; deterministic seed-controlled pairing within test split
different-class shuffled EEG	EEG-ImageNet	temporal split	2024	test	2599	0	n01484850	n01484850_2190.JPEG	44254	11	n02124075	n02124075_380.JPEG	true	different label; deterministic seed-controlled pairing within test split
same-class mismatched EEG	EEG-ImageNet	temporal split	2024	test	2645	0	n03877472	n03877472_18970.JPEG	35862	8	n03877472	n03877472_515.JPEG	true	same label; different image/trial; deterministic seed-controlled pairing within test split
different-class shuffled EEG	EEG-ImageNet	temporal split	2024	test	2645	0	n03877472	n03877472_18970.JPEG	8995	2	n03590841	n03590841_11757.JPEG	true	different label; deterministic seed-controlled pairing within test split
same-class mismatched EEG	EEG-ImageNet	temporal split	2024	test	2646	0	n03877472	n03877472_28707.JPEG	35863	8	n03877472	n03877472_18970.JPEG	true	same label; different image/trial; deterministic seed-controlled pairing within test split
different-class shuffled EEG	EEG-ImageNet	temporal split	2024	test	2646	0	n03877472	n03877472_28707.JPEG	45511	11	n03445777	n03445777_36.JPEG	true	different label; deterministic seed-controlled pairing within test split
same-class mismatched EEG	EEG-ImageNet	temporal split	2024	test	2647	0	n03877472	n03877472_28953.JPEG	22956	5	n03877472	n03877472_28707.JPEG	true	same label; different image/trial; deterministic seed-controlled pairing within test split
different-class shuffled EEG	EEG-ImageNet	temporal split	2024	test	2647	0	n03877472	n03877472_28953.JPEG	63464	15	n03063599	n03063599_103.JPEG	true	different label; deterministic seed-controlled pairing within test split
same-class mismatched EEG	EEG-ImageNet	temporal split	2024	test	2648	0	n03877472	n03877472_49257.JPEG	25708	6	n03877472	n03877472_28707.JPEG	true	same label; different image/trial; deterministic seed-controlled pairing within test split
different-class shuffled EEG	EEG-ImageNet	temporal split	2024	test	2648	0	n03877472	n03877472_49257.JPEG	44093	11	n02504458	n02504458_137.JPEG	true	different label; deterministic seed-controlled pairing within test split
same-class mismatched EEG	EEG-ImageNet	temporal split	2024	test	2649	0	n03877472	n03877472_515.JPEG	28712	7	n03877472	n03877472_28953.JPEG	true	same label; different image/trial; deterministic seed-controlled pairing within test split
different-class shuffled EEG	EEG-ImageNet	temporal split	2024	test	2649	0	n03877472	n03877472_515.JPEG	34457	8	n01484850	n01484850_17788.JPEG	true	different label; deterministic seed-controlled pairing within test split
same-class mismatched EEG	EEG-ImageNet	temporal split	2024	test	2695	0	n03590841	n03590841_11757.JPEG	22753	5	n03590841	n03590841_1053.JPEG	true	same label; different image/trial; deterministic seed-controlled pairing within test split
different-class shuffled EEG	EEG-ImageNet	temporal split	2024	test	2695	0	n03590841	n03590841_11757.JPEG	46301	11	n03690473	n03690473_39486.JPEG	true	different label; deterministic seed-controlled pairing within test split
same-class mismatched EEG	EEG-ImageNet	temporal split	2024	test	2696	0	n03590841	n03590841_4580.JPEG	47227	11	n03590841	n03590841_10934.JPEG	true	same label; different image/trial; deterministic seed-controlled pairing within test split
different-class shuffled EEG	EEG-ImageNet	temporal split	2024	test	2696	0	n03590841	n03590841_4580.JPEG	57348	14	n01456756	n01456756_19824.JPEG	true	different label; deterministic seed-controlled pairing within test split
same-class mismatched EEG	EEG-ImageNet	temporal split	2024	test	2697	0	n03590841	n03590841_10934.JPEG	38335	9	n03590841	n03590841_5730.JPEG	true	same label; different image/trial; deterministic seed-controlled pairing within test split
different-class shuffled EEG	EEG-ImageNet	temporal split	2024	test	2697	0	n03590841	n03590841_10934.JPEG	26733	6	n02281787	n02281787_619.JPEG	true	different label; deterministic seed-controlled pairing within test split
same-class mismatched EEG	EEG-ImageNet	temporal split	2024	test	2698	0	n03590841	n03590841_5730.JPEG	26878	6	n03590841	n03590841_4580.JPEG	true	same label; different image/trial; deterministic seed-controlled pairing within test split
different-class shuffled EEG	EEG-ImageNet	temporal split	2024	test	2698	0	n03590841	n03590841_5730.JPEG	45077	11	n03709823	n03709823_9033.JPEG	true	different label; deterministic seed-controlled pairing within test split
same-class mismatched EEG	EEG-ImageNet	temporal split	2024	test	2699	0	n03590841	n03590841_1053.JPEG	30133	7	n03590841	n03590841_5730.JPEG	true	same label; different image/trial; deterministic seed-controlled pairing within test split
different-class shuffled EEG	EEG-ImageNet	temporal split	2024	test	2699	0	n03590841	n03590841_1053.JPEG	39584	9	n04487394	n04487394_7017.JPEG	true	different label; deterministic seed-controlled pairing within test split
same-class mismatched EEG	EEG-ImageNet	temporal split	2024	test	2745	0	n02106166	n02106166_542.JPEG	13663	3	n02106166	n02106166_5093.JPEG	true	same label; different image/trial; deterministic seed-controlled pairing within test split
different-class shuffled EEG	EEG-ImageNet	temporal split	2024	test	2745	0	n02106166	n02106166_542.JPEG	38884	9	n03709823	n03709823_17750.JPEG	true	different label; deterministic seed-controlled pairing within test split
same-class mismatched EEG	EEG-ImageNet	temporal split	2024	test	2746	0	n02106166	n02106166_2244.JPEG	32722	8	n02106166	n02106166_5093.JPEG	true	same label; different image/trial; deterministic seed-controlled pairing within test split
different-class shuffled EEG	EEG-ImageNet	temporal split	2024	test	2746	0	n02106166	n02106166_2244.JPEG	29937	7	n02110185	n02110185_8973.JPEG	true	different label; deterministic seed-controlled pairing within test split
same-class mismatched EEG	EEG-ImageNet	temporal split	2024	test	2747	0	n02106166	n02106166_15706.JPEG	56368	14	n02106166	n02106166_5093.JPEG	true	same label; different image/trial; deterministic seed-controlled pairing within test split
different-class shuffled EEG	EEG-ImageNet	temporal split	2024	test	2747	0	n02106166	n02106166_15706.JPEG	24229	6	n02672831	n02672831_5.JPEG	true	different label; deterministic seed-controlled pairing within test split
same-class mismatched EEG	EEG-ImageNet	temporal split	2024	test	2748	0	n02106166	n02106166_5093.JPEG	35965	9	n02106166	n02106166_542.JPEG	true	same label; different image/trial; deterministic seed-controlled pairing within test split
different-class shuffled EEG	EEG-ImageNet	temporal split	2024	test	2748	0	n02106166	n02106166_5093.JPEG	498	0	n02672831	n02672831_127.JPEG	true	different label; deterministic seed-controlled pairing within test split
same-class mismatched EEG	EEG-ImageNet	temporal split	2024	test	2749	0	n02106166	n02106166_1246.JPEG	48658	12	n02106166	n02106166_542.JPEG	true	same label; different image/trial; deterministic seed-controlled pairing within test split
different-class shuffled EEG	EEG-ImageNet	temporal split	2024	test	2749	0	n02106166	n02106166_1246.JPEG	52003	13	n03445777	n03445777_298.JPEG	true	different label; deterministic seed-controlled pairing within test split
same-class mismatched EEG	EEG-ImageNet	temporal split	2024	test	2795	0	n02099712	n02099712_5849.JPEG	60475	15	n02099712	n02099712_2597.JPEG	true	same label; different image/trial; deterministic seed-controlled pairing within test split
different-class shuffled EEG	EEG-ImageNet	temporal split	2024	test	2795	0	n02099712	n02099712_5849.JPEG	33203	8	n03888257	n03888257_548.JPEG	true	different label; deterministic seed-controlled pairing within test split
same-class mismatched EEG	EEG-ImageNet	temporal split	2024	test	2796	0	n02099712	n02099712_8300.JPEG	38226	9	n02099712	n02099712_6603.JPEG	true	same label; different image/trial; deterministic seed-controlled pairing within test split
different-class shuffled EEG	EEG-ImageNet	temporal split	2024	test	2796	0	n02099712	n02099712_8300.JPEG	40228	10	n02630281	n02630281_2438.JPEG	true	different label; deterministic seed-controlled pairing within test split
same-class mismatched EEG	EEG-ImageNet	temporal split	2024	test	2797	0	n02099712	n02099712_6603.JPEG	20198	5	n02099712	n02099712_5849.JPEG	true	same label; different image/trial; deterministic seed-controlled pairing within test split
different-class shuffled EEG	EEG-ImageNet	temporal split	2024	test	2797	0	n02099712	n02099712_6603.JPEG	17444	4	n02701002	n02701002_1264.JPEG	true	different label; deterministic seed-controlled pairing within test split
same-class mismatched EEG	EEG-ImageNet	temporal split	2024	test	2798	0	n02099712	n02099712_5831.JPEG	13756	3	n02099712	n02099712_6603.JPEG	true	same label; different image/trial; deterministic seed-controlled pairing within test split
different-class shuffled EEG	EEG-ImageNet	temporal split	2024	test	2798	0	n02099712	n02099712_5831.JPEG	33759	8	n12144580	n12144580_11894.JPEG	true	different label; deterministic seed-controlled pairing within test split
same-class mismatched EEG	EEG-ImageNet	temporal split	2024	test	2799	0	n02099712	n02099712_2597.JPEG	46098	11	n02099712	n02099712_5849.JPEG	true	same label; different image/trial; deterministic seed-controlled pairing within test split
different-class shuffled EEG	EEG-ImageNet	temporal split	2024	test	2799	0	n02099712	n02099712_2597.JPEG	2198	0	n07756951	n07756951_6400.JPEG	true	different label; deterministic seed-controlled pairing within test split
same-class mismatched EEG	EEG-ImageNet	temporal split	2024	test	2845	0	n03709823	n03709823_761.JPEG	4516	1	n03709823	n03709823_17750.JPEG	true	same label; different image/trial; deterministic seed-controlled pairing within test split
different-class shuffled EEG	EEG-ImageNet	temporal split	2024	test	2845	0	n03709823	n03709823_761.JPEG	30950	7	n04120489	n04120489_4360.JPEG	true	different label; deterministic seed-controlled pairing within test split
same-class mismatched EEG	EEG-ImageNet	temporal split	2024	test	2846	0	n03709823	n03709823_395.JPEG	8340	2	n03709823	n03709823_451.JPEG	true	same label; different image/trial; deterministic seed-controlled pairing within test split
different-class shuffled EEG	EEG-ImageNet	temporal split	2024	test	2846	0	n03709823	n03709823_395.JPEG	33381	8	n04389033	n04389033_12828.JPEG	true	different label; deterministic seed-controlled pairing within test split
same-class mismatched EEG	EEG-ImageNet	temporal split	2024	test	2847	0	n03709823	n03709823_9033.JPEG	38872	9	n03709823	n03709823_761.JPEG	true	same label; different image/trial; deterministic seed-controlled pairing within test split
different-class shuffled EEG	EEG-ImageNet	temporal split	2024	test	2847	0	n03709823	n03709823_9033.JPEG	18744	4	n02901620	n02901620_11112.JPEG	true	different label; deterministic seed-controlled pairing within test split
same-class mismatched EEG	EEG-ImageNet	temporal split	2024	test	2848	0	n03709823	n03709823_17750.JPEG	33977	8	n03709823	n03709823_451.JPEG	true	same label; different image/trial; deterministic seed-controlled pairing within test split
different-class shuffled EEG	EEG-ImageNet	temporal split	2024	test	2848	0	n03709823	n03709823_17750.JPEG	17350	4	n04044716	n04044716_6993.JPEG	true	different label; deterministic seed-controlled pairing within test split
same-class mismatched EEG	EEG-ImageNet	temporal split	2024	test	2849	0	n03709823	n03709823_451.JPEG	43856	10	n03709823	n03709823_9033.JPEG	true	same label; different image/trial; deterministic seed-controlled pairing within test split
different-class shuffled EEG	EEG-ImageNet	temporal split	2024	test	2849	0	n03709823	n03709823_451.JPEG	39632	9	n02099601	n02099601_366.JPEG	true	different label; deterministic seed-controlled pairing within test split
same-class mismatched EEG	EEG-ImageNet	temporal split	2024	test	2895	0	n02389026	n02389026_113.JPEG	11853	2	n02389026	n02389026_292.JPEG	true	same label; different image/trial; deterministic seed-controlled pairing within test split
different-class shuffled EEG	EEG-ImageNet	temporal split	2024	test	2895	0	n02389026	n02389026_113.JPEG	6398	1	n03773504	n03773504_3694.JPEG	true	different label; deterministic seed-controlled pairing within test split
same-class mismatched EEG	EEG-ImageNet	temporal split	2024	test	2896	0	n02389026	n02389026_812.JPEG	26528	6	n02389026	n02389026_144.JPEG	true	same label; different image/trial; deterministic seed-controlled pairing within test split
different-class shuffled EEG	EEG-ImageNet	temporal split	2024	test	2896	0	n02389026	n02389026_812.JPEG	8016	2	n03197337	n03197337_1807.JPEG	true	different label; deterministic seed-controlled pairing within test split
same-class mismatched EEG	EEG-ImageNet	temporal split	2024	test	2897	0	n02389026	n02389026_214.JPEG	20642	5	n02389026	n02389026_144.JPEG	true	same label; different image/trial; deterministic seed-controlled pairing within test split
different-class shuffled EEG	EEG-ImageNet	temporal split	2024	test	2897	0	n02389026	n02389026_214.JPEG	11920	2	n01494475	n01494475_570.JPEG	true	different label; deterministic seed-controlled pairing within test split
same-class mismatched EEG	EEG-ImageNet	temporal split	2024	test	2898	0	n02389026	n02389026_292.JPEG	52377	13	n02389026	n02389026_113.JPEG	true	same label; different image/trial; deterministic seed-controlled pairing within test split
different-class shuffled EEG	EEG-ImageNet	temporal split	2024	test	2898	0	n02389026	n02389026_292.JPEG	21940	5	n02951358	n02951358_2271.JPEG	true	different label; deterministic seed-controlled pairing within test split
same-class mismatched EEG	EEG-ImageNet	temporal split	2024	test	2899	0	n02389026	n02389026_144.JPEG	14313	3	n02389026	n02389026_113.JPEG	true	same label; different image/trial; deterministic seed-controlled pairing within test split
different-class shuffled EEG	EEG-ImageNet	temporal split	2024	test	2899	0	n02389026	n02389026_144.JPEG	61854	15	n02510455	n02510455_15145.JPEG	true	different label; deterministic seed-controlled pairing within test split
same-class mismatched EEG	EEG-ImageNet	temporal split	2024	test	2945	0	n07749192	n07749192_2772.JPEG	63305	15	n07749192	n07749192_2719.JPEG	true	same label; different image/trial; deterministic seed-controlled pairing within test split
different-class shuffled EEG	EEG-ImageNet	temporal split	2024	test	2945	0	n07749192	n07749192_2772.JPEG	54398	13	n04120489	n04120489_4360.JPEG	true	different label; deterministic seed-controlled pairing within test split
same-class mismatched EEG	EEG-ImageNet	temporal split	2024	test	2946	0	n07749192	n07749192_3243.JPEG	23610	5	n07749192	n07749192_1087.JPEG	true	same label; different image/trial; deterministic seed-controlled pairing within test split
different-class shuffled EEG	EEG-ImageNet	temporal split	2024	test	2946	0	n07749192	n07749192_3243.JPEG	27898	6	n03690473	n03690473_4.JPEG	true	different label; deterministic seed-controlled pairing within test split
same-class mismatched EEG	EEG-ImageNet	temporal split	2024	test	2947	0	n07749192	n07749192_2719.JPEG	45103	11	n07749192	n07749192_918.JPEG	true	same label; different image/trial; deterministic seed-controlled pairing within test split
different-class shuffled EEG	EEG-ImageNet	temporal split	2024	test	2947	0	n07749192	n07749192_2719.JPEG	44021	11	n02901620	n02901620_2794.JPEG	true	different label; deterministic seed-controlled pairing within test split
same-class mismatched EEG	EEG-ImageNet	temporal split	2024	test	2948	0	n07749192	n07749192_918.JPEG	13707	3	n07749192	n07749192_1087.JPEG	true	same label; different image/trial; deterministic seed-controlled pairing within test split
different-class shuffled EEG	EEG-ImageNet	temporal split	2024	test	2948	0	n07749192	n07749192_918.JPEG	26103	6	n02124075	n02124075_12218.JPEG	true	different label; deterministic seed-controlled pairing within test split
same-class mismatched EEG	EEG-ImageNet	temporal split	2024	test	2949	0	n07749192	n07749192_1087.JPEG	23615	5	n07749192	n07749192_2772.JPEG	true	same label; different image/trial; deterministic seed-controlled pairing within test split
different-class shuffled EEG	EEG-ImageNet	temporal split	2024	test	2949	0	n07749192	n07749192_1087.JPEG	49540	12	n03590841	n03590841_10934.JPEG	true	different label; deterministic seed-controlled pairing within test split
same-class mismatched EEG	EEG-ImageNet	temporal split	2024	test	2995	0	n04465666	n04465666_118.JPEG	17770	4	n04465666	n04465666_1215.JPEG	true	same label; different image/trial; deterministic seed-controlled pairing within test split
different-class shuffled EEG	EEG-ImageNet	temporal split	2024	test	2995	0	n04465666	n04465666_118.JPEG	44613	11	n03452741	n03452741_1233.JPEG	true	different label; deterministic seed-controlled pairing within test split
same-class mismatched EEG	EEG-ImageNet	temporal split	2024	test	2996	0	n04465666	n04465666_1152.JPEG	2997	0	n04465666	n04465666_1718.JPEG	true	same label; different image/trial; deterministic seed-controlled pairing within test split
different-class shuffled EEG	EEG-ImageNet	temporal split	2024	test	2996	0	n04465666	n04465666_1152.JPEG	745	0	n02110185	n02110185_4762.JPEG	true	different label; deterministic seed-controlled pairing within test split
same-class mismatched EEG	EEG-ImageNet	temporal split	2024	test	2997	0	n04465666	n04465666_1718.JPEG	32386	8	n04465666	n04465666_1215.JPEG	true	same label; different image/trial; deterministic seed-controlled pairing within test split
different-class shuffled EEG	EEG-ImageNet	temporal split	2024	test	2997	0	n04465666	n04465666_1718.JPEG	38105	9	n03376595	n03376595_120.JPEG	true	different label; deterministic seed-controlled pairing within test split
same-class mismatched EEG	EEG-ImageNet	temporal split	2024	test	2998	0	n04465666	n04465666_298.JPEG	41333	10	n04465666	n04465666_1718.JPEG	true	same label; different image/trial; deterministic seed-controlled pairing within test split
different-class shuffled EEG	EEG-ImageNet	temporal split	2024	test	2998	0	n04465666	n04465666_298.JPEG	16566	4	n13054560	n13054560_122.JPEG	true	different label; deterministic seed-controlled pairing within test split
same-class mismatched EEG	EEG-ImageNet	temporal split	2024	test	2999	0	n04465666	n04465666_1215.JPEG	9279	2	n04465666	n04465666_1152.JPEG	true	same label; different image/trial; deterministic seed-controlled pairing within test split
different-class shuffled EEG	EEG-ImageNet	temporal split	2024	test	2999	0	n04465666	n04465666_1215.JPEG	58969	14	n02106550	n02106550_8618.JPEG	true	different label; deterministic seed-controlled pairing within test split
same-class mismatched EEG	EEG-ImageNet	temporal split	2024	test	3045	0	n03495258	n03495258_4928.JPEG	9825	2	n03495258	n03495258_17534.JPEG	true	same label; different image/trial; deterministic seed-controlled pairing within test split
different-class shuffled EEG	EEG-ImageNet	temporal split	2024	test	3045	0	n03495258	n03495258_4928.JPEG	39729	9	n03775071	n03775071_19072.JPEG	true	different label; deterministic seed-controlled pairing within test split
same-class mismatched EEG	EEG-ImageNet	temporal split	2024	test	3046	0	n03495258	n03495258_5350.JPEG	34080	8	n03495258	n03495258_7164.JPEG	true	same label; different image/trial; deterministic seed-controlled pairing within test split
different-class shuffled EEG	EEG-ImageNet	temporal split	2024	test	3046	0	n03495258	n03495258_5350.JPEG	57586	14	n02504458	n02504458_1903.JPEG	true	different label; deterministic seed-controlled pairing within test split
same-class mismatched EEG	EEG-ImageNet	temporal split	2024	test	3047	0	n03495258	n03495258_6124.JPEG	28072	7	n03495258	n03495258_4928.JPEG	true	same label; different image/trial; deterministic seed-controlled pairing within test split
different-class shuffled EEG	EEG-ImageNet	temporal split	2024	test	3047	0	n03495258	n03495258_6124.JPEG	51958	13	n02901620	n02901620_2918.JPEG	true	different label; deterministic seed-controlled pairing within test split
same-class mismatched EEG	EEG-ImageNet	temporal split	2024	test	3048	0	n03495258	n03495258_7164.JPEG	61424	15	n03495258	n03495258_6124.JPEG	true	same label; different image/trial; deterministic seed-controlled pairing within test split
different-class shuffled EEG	EEG-ImageNet	temporal split	2024	test	3048	0	n03495258	n03495258_7164.JPEG	26410	6	n04120489	n04120489_780.JPEG	true	different label; deterministic seed-controlled pairing within test split
same-class mismatched EEG	EEG-ImageNet	temporal split	2024	test	3049	0	n03495258	n03495258_17534.JPEG	3045	0	n03495258	n03495258_4928.JPEG	true	same label; different image/trial; deterministic seed-controlled pairing within test split
different-class shuffled EEG	EEG-ImageNet	temporal split	2024	test	3049	0	n03495258	n03495258_17534.JPEG	57126	14	n03272010	n03272010_4348.JPEG	true	different label; deterministic seed-controlled pairing within test split
same-class mismatched EEG	EEG-ImageNet	temporal split	2024	test	3095	0	n02655020	n02655020_6794.JPEG	33692	8	n02655020	n02655020_18115.JPEG	true	same label; different image/trial; deterministic seed-controlled pairing within test split
different-class shuffled EEG	EEG-ImageNet	temporal split	2024	test	3095	0	n02655020	n02655020_6794.JPEG	62798	15	n01484850	n01484850_2087.JPEG	true	different label; deterministic seed-controlled pairing within test split
same-class mismatched EEG	EEG-ImageNet	temporal split	2024	test	3096	0	n02655020	n02655020_18115.JPEG	3099	0	n02655020	n02655020_19096.JPEG	true	same label; different image/trial; deterministic seed-controlled pairing within test split
different-class shuffled EEG	EEG-ImageNet	temporal split	2024	test	3096	0	n02655020	n02655020_18115.JPEG	14658	3	n02106550	n02106550_8618.JPEG	true	different label; deterministic seed-controlled pairing within test split
same-class mismatched EEG	EEG-ImageNet	temporal split	2024	test	3097	0	n02655020	n02655020_5494.JPEG	58146	14	n02655020	n02655020_6794.JPEG	true	same label; different image/trial; deterministic seed-controlled pairing within test split
different-class shuffled EEG	EEG-ImageNet	temporal split	2024	test	3097	0	n02655020	n02655020_5494.JPEG	27396	6	n03272562	n03272562_6586.JPEG	true	different label; deterministic seed-controlled pairing within test split
same-class mismatched EEG	EEG-ImageNet	temporal split	2024	test	3098	0	n02655020	n02655020_7690.JPEG	31062	7	n02655020	n02655020_18115.JPEG	true	same label; different image/trial; deterministic seed-controlled pairing within test split
different-class shuffled EEG	EEG-ImageNet	temporal split	2024	test	3098	0	n02655020	n02655020_7690.JPEG	5251	1	n02992211	n02992211_10724.JPEG	true	different label; deterministic seed-controlled pairing within test split
same-class mismatched EEG	EEG-ImageNet	temporal split	2024	test	3099	0	n02655020	n02655020_19096.JPEG	58104	14	n02655020	n02655020_18115.JPEG	true	same label; different image/trial; deterministic seed-controlled pairing within test split
different-class shuffled EEG	EEG-ImageNet	temporal split	2024	test	3099	0	n02655020	n02655020_19096.JPEG	31883	7	n03100240	n03100240_8402.JPEG	true	different label; deterministic seed-controlled pairing within test split
same-class mismatched EEG	EEG-ImageNet	temporal split	2024	test	3145	0	n02951358	n02951358_1461.JPEG	39811	9	n02951358	n02951358_734.JPEG	true	same label; different image/trial; deterministic seed-controlled pairing within test split
different-class shuffled EEG	EEG-ImageNet	temporal split	2024	test	3145	0	n02951358	n02951358_1461.JPEG	28879	7	n03845190	n03845190_186.JPEG	true	different label; deterministic seed-controlled pairing within test split
same-class mismatched EEG	EEG-ImageNet	temporal split	2024	test	3146	0	n02951358	n02951358_734.JPEG	41080	10	n02951358	n02951358_1116.JPEG	true	same label; different image/trial; deterministic seed-controlled pairing within test split
different-class shuffled EEG	EEG-ImageNet	temporal split	2024	test	3146	0	n02951358	n02951358_734.JPEG	30936	7	n07756951	n07756951_11177.JPEG	true	different label; deterministic seed-controlled pairing within test split
same-class mismatched EEG	EEG-ImageNet	temporal split	2024	test	3147	0	n02951358	n02951358_2271.JPEG	3145	0	n02951358	n02951358_1461.JPEG	true	same label; different image/trial; deterministic seed-controlled pairing within test split
different-class shuffled EEG	EEG-ImageNet	temporal split	2024	test	3147	0	n02951358	n02951358_2271.JPEG	8653	2	n03384352	n03384352_2789.JPEG	true	different label; deterministic seed-controlled pairing within test split
same-class mismatched EEG	EEG-ImageNet	temporal split	2024	test	3148	0	n02951358	n02951358_1116.JPEG	19501	4	n02951358	n02951358_2271.JPEG	true	same label; different image/trial; deterministic seed-controlled pairing within test split
different-class shuffled EEG	EEG-ImageNet	temporal split	2024	test	3148	0	n02951358	n02951358_1116.JPEG	32565	8	n07749192	n07749192_1087.JPEG	true	different label; deterministic seed-controlled pairing within test split
same-class mismatched EEG	EEG-ImageNet	temporal split	2024	test	3149	0	n02951358	n02951358_6.JPEG	19549	4	n02951358	n02951358_1461.JPEG	true	same label; different image/trial; deterministic seed-controlled pairing within test split
different-class shuffled EEG	EEG-ImageNet	temporal split	2024	test	3149	0	n02951358	n02951358_6.JPEG	23972	6	n03100240	n03100240_9408.JPEG	true	different label; deterministic seed-controlled pairing within test split
same-class mismatched EEG	EEG-ImageNet	temporal split	2024	test	3195	0	n03452741	n03452741_3703.JPEG	19121	4	n03452741	n03452741_94.JPEG	true	same label; different image/trial; deterministic seed-controlled pairing within test split
different-class shuffled EEG	EEG-ImageNet	temporal split	2024	test	3195	0	n03452741	n03452741_3703.JPEG	27290	6	n07753275	n07753275_721.JPEG	true	different label; deterministic seed-controlled pairing within test split
same-class mismatched EEG	EEG-ImageNet	temporal split	2024	test	3196	0	n03452741	n03452741_12409.JPEG	44605	11	n03452741	n03452741_3703.JPEG	true	same label; different image/trial; deterministic seed-controlled pairing within test split
different-class shuffled EEG	EEG-ImageNet	temporal split	2024	test	3196	0	n03452741	n03452741_12409.JPEG	48991	12	n03845190	n03845190_186.JPEG	true	different label; deterministic seed-controlled pairing within test split
same-class mismatched EEG	EEG-ImageNet	temporal split	2024	test	3197	0	n03452741	n03452741_94.JPEG	40652	10	n03452741	n03452741_12409.JPEG	true	same label; different image/trial; deterministic seed-controlled pairing within test split
different-class shuffled EEG	EEG-ImageNet	temporal split	2024	test	3197	0	n03452741	n03452741_94.JPEG	32164	8	n03180011	n03180011_2742.JPEG	true	different label; deterministic seed-controlled pairing within test split
same-class mismatched EEG	EEG-ImageNet	temporal split	2024	test	3198	0	n03452741	n03452741_1233.JPEG	3197	0	n03452741	n03452741_94.JPEG	true	same label; different image/trial; deterministic seed-controlled pairing within test split
different-class shuffled EEG	EEG-ImageNet	temporal split	2024	test	3198	0	n03452741	n03452741_1233.JPEG	1397	0	n02992211	n02992211_21968.JPEG	true	different label; deterministic seed-controlled pairing within test split
same-class mismatched EEG	EEG-ImageNet	temporal split	2024	test	3199	0	n03452741	n03452741_6867.JPEG	44603	11	n03452741	n03452741_12409.JPEG	true	same label; different image/trial; deterministic seed-controlled pairing within test split
different-class shuffled EEG	EEG-ImageNet	temporal split	2024	test	3199	0	n03452741	n03452741_6867.JPEG	25702	6	n03877472	n03877472_49257.JPEG	true	different label; deterministic seed-controlled pairing within test split
same-class mismatched EEG	EEG-ImageNet	temporal split	2024	test	3245	0	n03690473	n03690473_4.JPEG	56029	14	n03690473	n03690473_30795.JPEG	true	same label; different image/trial; deterministic seed-controlled pairing within test split
different-class shuffled EEG	EEG-ImageNet	temporal split	2024	test	3245	0	n03690473	n03690473_4.JPEG	57121	14	n03272010	n03272010_106.JPEG	true	different label; deterministic seed-controlled pairing within test split
same-class mismatched EEG	EEG-ImageNet	temporal split	2024	test	3246	0	n03690473	n03690473_22369.JPEG	41556	10	n03690473	n03690473_4.JPEG	true	same label; different image/trial; deterministic seed-controlled pairing within test split
different-class shuffled EEG	EEG-ImageNet	temporal split	2024	test	3246	0	n03690473	n03690473_22369.JPEG	18875	4	n01443537	n01443537_15284.JPEG	true	different label; deterministic seed-controlled pairing within test split
same-class mismatched EEG	EEG-ImageNet	temporal split	2024	test	3247	0	n03690473	n03690473_39486.JPEG	28025	7	n03690473	n03690473_22369.JPEG	true	same label; different image/trial; deterministic seed-controlled pairing within test split
different-class shuffled EEG	EEG-ImageNet	temporal split	2024	test	3247	0	n03690473	n03690473_39486.JPEG	9876	2	n03982430	n03982430_26452.JPEG	true	different label; deterministic seed-controlled pairing within test split
same-class mismatched EEG	EEG-ImageNet	temporal split	2024	test	3248	0	n03690473	n03690473_30795.JPEG	35112	8	n03690473	n03690473_4.JPEG	true	same label; different image/trial; deterministic seed-controlled pairing within test split
different-class shuffled EEG	EEG-ImageNet	temporal split	2024	test	3248	0	n03690473	n03690473_30795.JPEG	595	0	n01456756	n01456756_18371.JPEG	true	different label; deterministic seed-controlled pairing within test split
same-class mismatched EEG	EEG-ImageNet	temporal split	2024	test	3249	0	n03690473	n03690473_5415.JPEG	7941	1	n03690473	n03690473_30795.JPEG	true	same label; different image/trial; deterministic seed-controlled pairing within test split
different-class shuffled EEG	EEG-ImageNet	temporal split	2024	test	3249	0	n03690473	n03690473_5415.JPEG	36349	9	n03584829	n03584829_491.JPEG	true	different label; deterministic seed-controlled pairing within test split
same-class mismatched EEG	EEG-ImageNet	temporal split	2024	test	3295	0	n04069434	n04069434_17289.JPEG	38548	9	n04069434	n04069434_8333.JPEG	true	same label; different image/trial; deterministic seed-controlled pairing within test split
different-class shuffled EEG	EEG-ImageNet	temporal split	2024	test	3295	0	n04069434	n04069434_17289.JPEG	13847	3	n03495258	n03495258_4928.JPEG	true	different label; deterministic seed-controlled pairing within test split
same-class mismatched EEG	EEG-ImageNet	temporal split	2024	test	3296	0	n04069434	n04069434_7064.JPEG	55839	13	n04069434	n04069434_12771.JPEG	true	same label; different image/trial; deterministic seed-controlled pairing within test split
different-class shuffled EEG	EEG-ImageNet	temporal split	2024	test	3296	0	n04069434	n04069434_7064.JPEG	21147	5	n03272562	n03272562_6105.JPEG	true	different label; deterministic seed-controlled pairing within test split
same-class mismatched EEG	EEG-ImageNet	temporal split	2024	test	3297	0	n04069434	n04069434_8333.JPEG	19624	4	n04069434	n04069434_7064.JPEG	true	same label; different image/trial; deterministic seed-controlled pairing within test split
different-class shuffled EEG	EEG-ImageNet	temporal split	2024	test	3297	0	n04069434	n04069434_8333.JPEG	49862	12	n03838899	n03838899_4407.JPEG	true	different label; deterministic seed-controlled pairing within test split
same-class mismatched EEG	EEG-ImageNet	temporal split	2024	test	3298	0	n04069434	n04069434_22664.JPEG	42757	10	n04069434	n04069434_7064.JPEG	true	same label; different image/trial; deterministic seed-controlled pairing within test split
different-class shuffled EEG	EEG-ImageNet	temporal split	2024	test	3298	0	n04069434	n04069434_22664.JPEG	56804	14	n07749192	n07749192_1087.JPEG	true	different label; deterministic seed-controlled pairing within test split
same-class mismatched EEG	EEG-ImageNet	temporal split	2024	test	3299	0	n04069434	n04069434_12771.JPEG	45344	11	n04069434	n04069434_8333.JPEG	true	same label; different image/trial; deterministic seed-controlled pairing within test split
different-class shuffled EEG	EEG-ImageNet	temporal split	2024	test	3299	0	n04069434	n04069434_12771.JPEG	14938	3	n03845190	n03845190_4741.JPEG	true	different label; deterministic seed-controlled pairing within test split
same-class mismatched EEG	EEG-ImageNet	temporal split	2024	test	3345	0	n07758680	n07758680_7519.JPEG	28593	7	n07758680	n07758680_2346.JPEG	true	same label; different image/trial; deterministic seed-controlled pairing within test split
different-class shuffled EEG	EEG-ImageNet	temporal split	2024	test	3345	0	n07758680	n07758680_7519.JPEG	12255	3	n03180011	n03180011_8386.JPEG	true	different label; deterministic seed-controlled pairing within test split
same-class mismatched EEG	EEG-ImageNet	temporal split	2024	test	3346	0	n07758680	n07758680_13375.JPEG	20115	5	n07758680	n07758680_2346.JPEG	true	same label; different image/trial; deterministic seed-controlled pairing within test split
different-class shuffled EEG	EEG-ImageNet	temporal split	2024	test	3346	0	n07758680	n07758680_13375.JPEG	18446	4	n02099712	n02099712_6603.JPEG	true	different label; deterministic seed-controlled pairing within test split
same-class mismatched EEG	EEG-ImageNet	temporal split	2024	test	3347	0	n07758680	n07758680_340.JPEG	57961	14	n07758680	n07758680_7519.JPEG	true	same label; different image/trial; deterministic seed-controlled pairing within test split
different-class shuffled EEG	EEG-ImageNet	temporal split	2024	test	3347	0	n07758680	n07758680_340.JPEG	61149	15	n03792972	n03792972_836.JPEG	true	different label; deterministic seed-controlled pairing within test split
same-class mismatched EEG	EEG-ImageNet	temporal split	2024	test	3348	0	n07758680	n07758680_521.JPEG	51547	12	n07758680	n07758680_2346.JPEG	true	same label; different image/trial; deterministic seed-controlled pairing within test split
different-class shuffled EEG	EEG-ImageNet	temporal split	2024	test	3348	0	n07758680	n07758680_521.JPEG	695	0	n04120489	n04120489_10744.JPEG	true	different label; deterministic seed-controlled pairing within test split
same-class mismatched EEG	EEG-ImageNet	temporal split	2024	test	3349	0	n07758680	n07758680_2346.JPEG	28588	7	n07758680	n07758680_7519.JPEG	true	same label; different image/trial; deterministic seed-controlled pairing within test split
different-class shuffled EEG	EEG-ImageNet	temporal split	2024	test	3349	0	n07758680	n07758680_2346.JPEG	47258	11	n03384352	n03384352_2789.JPEG	true	different label; deterministic seed-controlled pairing within test split
same-class mismatched EEG	EEG-ImageNet	temporal split	2024	test	3395	0	n01496331	n01496331_252.JPEG	50731	12	n01496331	n01496331_175.JPEG	true	same label; different image/trial; deterministic seed-controlled pairing within test split
different-class shuffled EEG	EEG-ImageNet	temporal split	2024	test	3395	0	n01496331	n01496331_252.JPEG	60355	15	n03297495	n03297495_861.JPEG	true	different label; deterministic seed-controlled pairing within test split
same-class mismatched EEG	EEG-ImageNet	temporal split	2024	test	3396	0	n01496331	n01496331_175.JPEG	50740	12	n01496331	n01496331_30763.JPEG	true	same label; different image/trial; deterministic seed-controlled pairing within test split
different-class shuffled EEG	EEG-ImageNet	temporal split	2024	test	3396	0	n01496331	n01496331_175.JPEG	22136	5	n02510455	n02510455_15145.JPEG	true	different label; deterministic seed-controlled pairing within test split
same-class mismatched EEG	EEG-ImageNet	temporal split	2024	test	3397	0	n01496331	n01496331_30763.JPEG	44517	11	n01496331	n01496331_252.JPEG	true	same label; different image/trial; deterministic seed-controlled pairing within test split
different-class shuffled EEG	EEG-ImageNet	temporal split	2024	test	3397	0	n01496331	n01496331_30763.JPEG	11724	2	n03690473	n03690473_4.JPEG	true	different label; deterministic seed-controlled pairing within test split
same-class mismatched EEG	EEG-ImageNet	temporal split	2024	test	3398	0	n01496331	n01496331_22970.JPEG	17087	4	n01496331	n01496331_175.JPEG	true	same label; different image/trial; deterministic seed-controlled pairing within test split
different-class shuffled EEG	EEG-ImageNet	temporal split	2024	test	3398	0	n01496331	n01496331_22970.JPEG	54246	13	n03775071	n03775071_9762.JPEG	true	different label; deterministic seed-controlled pairing within test split
same-class mismatched EEG	EEG-ImageNet	temporal split	2024	test	3399	0	n01496331	n01496331_24176.JPEG	41473	10	n01496331	n01496331_252.JPEG	true	same label; different image/trial; deterministic seed-controlled pairing within test split
different-class shuffled EEG	EEG-ImageNet	temporal split	2024	test	3399	0	n01496331	n01496331_24176.JPEG	10058	2	n02099712	n02099712_6603.JPEG	true	different label; deterministic seed-controlled pairing within test split
same-class mismatched EEG	EEG-ImageNet	temporal split	2024	test	3445	0	n03790512	n03790512_8072.JPEG	48386	12	n03790512	n03790512_3080.JPEG	true	same label; different image/trial; deterministic seed-controlled pairing within test split
different-class shuffled EEG	EEG-ImageNet	temporal split	2024	test	3445	0	n03790512	n03790512_8072.JPEG	46263	11	n01484850	n01484850_17788.JPEG	true	different label; deterministic seed-controlled pairing within test split
same-class mismatched EEG	EEG-ImageNet	temporal split	2024	test	3446	0	n03790512	n03790512_3080.JPEG	3445	0	n03790512	n03790512_8072.JPEG	true	same label; different image/trial; deterministic seed-controlled pairing within test split
different-class shuffled EEG	EEG-ImageNet	temporal split	2024	test	3446	0	n03790512	n03790512_3080.JPEG	61484	15	n02110185	n02110185_7248.JPEG	true	different label; deterministic seed-controlled pairing within test split
same-class mismatched EEG	EEG-ImageNet	temporal split	2024	test	3447	0	n03790512	n03790512_10726.JPEG	15026	3	n03790512	n03790512_3080.JPEG	true	same label; different image/trial; deterministic seed-controlled pairing within test split
different-class shuffled EEG	EEG-ImageNet	temporal split	2024	test	3447	0	n03790512	n03790512_10726.JPEG	23158	5	n07756951	n07756951_7674.JPEG	true	different label; deterministic seed-controlled pairing within test split
same-class mismatched EEG	EEG-ImageNet	temporal split	2024	test	3448	0	n03790512	n03790512_3882.JPEG	48373	12	n03790512	n03790512_7560.JPEG	true	same label; different image/trial; deterministic seed-controlled pairing within test split
different-class shuffled EEG	EEG-ImageNet	temporal split	2024	test	3448	0	n03790512	n03790512_3882.JPEG	5823	1	n07756951	n07756951_11177.JPEG	true	different label; deterministic seed-controlled pairing within test split
same-class mismatched EEG	EEG-ImageNet	temporal split	2024	test	3449	0	n03790512	n03790512_7560.JPEG	15026	3	n03790512	n03790512_3080.JPEG	true	same label; different image/trial; deterministic seed-controlled pairing within test split
different-class shuffled EEG	EEG-ImageNet	temporal split	2024	test	3449	0	n03790512	n03790512_7560.JPEG	33329	8	n02107142	n02107142_208.JPEG	true	different label; deterministic seed-controlled pairing within test split
same-class mismatched EEG	EEG-ImageNet	temporal split	2024	test	3495	0	n03982430	n03982430_10654.JPEG	3498	0	n03982430	n03982430_26452.JPEG	true	same label; different image/trial; deterministic seed-controlled pairing within test split
different-class shuffled EEG	EEG-ImageNet	temporal split	2024	test	3495	0	n03982430	n03982430_10654.JPEG	47296	11	n03384352	n03384352_1503.JPEG	true	different label; deterministic seed-controlled pairing within test split
same-class mismatched EEG	EEG-ImageNet	temporal split	2024	test	3496	0	n03982430	n03982430_26384.JPEG	32093	8	n03982430	n03982430_26452.JPEG	true	same label; different image/trial; deterministic seed-controlled pairing within test split
different-class shuffled EEG	EEG-ImageNet	temporal split	2024	test	3496	0	n03982430	n03982430_26384.JPEG	31498	7	n07745940	n07745940_2710.JPEG	true	different label; deterministic seed-controlled pairing within test split
same-class mismatched EEG	EEG-ImageNet	temporal split	2024	test	3497	0	n03982430	n03982430_27656.JPEG	51376	12	n03982430	n03982430_696.JPEG	true	same label; different image/trial; deterministic seed-controlled pairing within test split
different-class shuffled EEG	EEG-ImageNet	temporal split	2024	test	3497	0	n03982430	n03982430_27656.JPEG	23285	5	n02992211	n02992211_21968.JPEG	true	different label; deterministic seed-controlled pairing within test split
same-class mismatched EEG	EEG-ImageNet	temporal split	2024	test	3498	0	n03982430	n03982430_26452.JPEG	25779	6	n03982430	n03982430_27656.JPEG	true	same label; different image/trial; deterministic seed-controlled pairing within test split
different-class shuffled EEG	EEG-ImageNet	temporal split	2024	test	3498	0	n03982430	n03982430_26452.JPEG	27033	6	n07772935	n07772935_687.JPEG	true	different label; deterministic seed-controlled pairing within test split
same-class mismatched EEG	EEG-ImageNet	temporal split	2024	test	3499	0	n03982430	n03982430_696.JPEG	38487	9	n03982430	n03982430_27656.JPEG	true	same label; different image/trial; deterministic seed-controlled pairing within test split
different-class shuffled EEG	EEG-ImageNet	temporal split	2024	test	3499	0	n03982430	n03982430_696.JPEG	45046	11	n02607072	n02607072_958.JPEG	true	different label; deterministic seed-controlled pairing within test split
same-class mismatched EEG	EEG-ImageNet	temporal split	2024	test	3545	0	n07745940	n07745940_2887.JPEG	11559	2	n07745940	n07745940_1799.JPEG	true	same label; different image/trial; deterministic seed-controlled pairing within test split
different-class shuffled EEG	EEG-ImageNet	temporal split	2024	test	3545	0	n07745940	n07745940_2887.JPEG	15564	3	n03445777	n03445777_3275.JPEG	true	different label; deterministic seed-controlled pairing within test split
same-class mismatched EEG	EEG-ImageNet	temporal split	2024	test	3546	0	n07745940	n07745940_1799.JPEG	33191	8	n07745940	n07745940_11407.JPEG	true	same label; different image/trial; deterministic seed-controlled pairing within test split
different-class shuffled EEG	EEG-ImageNet	temporal split	2024	test	3546	0	n07745940	n07745940_1799.JPEG	32899	8	n07753275	n07753275_2083.JPEG	true	different label; deterministic seed-controlled pairing within test split
same-class mismatched EEG	EEG-ImageNet	temporal split	2024	test	3547	0	n07745940	n07745940_10966.JPEG	11559	2	n07745940	n07745940_1799.JPEG	true	same label; different image/trial; deterministic seed-controlled pairing within test split
different-class shuffled EEG	EEG-ImageNet	temporal split	2024	test	3547	0	n07745940	n07745940_10966.JPEG	8169	2	n02106550	n02106550_1410.JPEG	true	different label; deterministic seed-controlled pairing within test split
same-class mismatched EEG	EEG-ImageNet	temporal split	2024	test	3548	0	n07745940	n07745940_11407.JPEG	24615	6	n07745940	n07745940_1799.JPEG	true	same label; different image/trial; deterministic seed-controlled pairing within test split
different-class shuffled EEG	EEG-ImageNet	temporal split	2024	test	3548	0	n07745940	n07745940_11407.JPEG	46885	11	n12144580	n12144580_8225.JPEG	true	different label; deterministic seed-controlled pairing within test split
same-class mismatched EEG	EEG-ImageNet	temporal split	2024	test	3549	0	n07745940	n07745940_2710.JPEG	3547	0	n07745940	n07745940_10966.JPEG	true	same label; different image/trial; deterministic seed-controlled pairing within test split
different-class shuffled EEG	EEG-ImageNet	temporal split	2024	test	3549	0	n07745940	n07745940_2710.JPEG	44230	11	n02099601	n02099601_6257.JPEG	true	different label; deterministic seed-controlled pairing within test split
same-class mismatched EEG	EEG-ImageNet	temporal split	2024	test	3595	0	n01443537	n01443537_15284.JPEG	3599	0	n01443537	n01443537_11300.JPEG	true	same label; different image/trial; deterministic seed-controlled pairing within test split
different-class shuffled EEG	EEG-ImageNet	temporal split	2024	test	3595	0	n01443537	n01443537_15284.JPEG	11047	2	n02124075	n02124075_475.JPEG	true	different label; deterministic seed-controlled pairing within test split
same-class mismatched EEG	EEG-ImageNet	temporal split	2024	test	3596	0	n01443537	n01443537_309.JPEG	35237	8	n01443537	n01443537_14827.JPEG	true	same label; different image/trial; deterministic seed-controlled pairing within test split
different-class shuffled EEG	EEG-ImageNet	temporal split	2024	test	3596	0	n01443537	n01443537_309.JPEG	15151	3	n02124075	n02124075_191.JPEG	true	different label; deterministic seed-controlled pairing within test split
same-class mismatched EEG	EEG-ImageNet	temporal split	2024	test	3597	0	n01443537	n01443537_14827.JPEG	6523	1	n01443537	n01443537_10569.JPEG	true	same label; different image/trial; deterministic seed-controlled pairing within test split
different-class shuffled EEG	EEG-ImageNet	temporal split	2024	test	3597	0	n01443537	n01443537_14827.JPEG	19807	4	n03495258	n03495258_7164.JPEG	true	different label; deterministic seed-controlled pairing within test split
same-class mismatched EEG	EEG-ImageNet	temporal split	2024	test	3598	0	n01443537	n01443537_10569.JPEG	35237	8	n01443537	n01443537_14827.JPEG	true	same label; different image/trial; deterministic seed-controlled pairing within test split
different-class shuffled EEG	EEG-ImageNet	temporal split	2024	test	3598	0	n01443537	n01443537_10569.JPEG	20568	5	n03452741	n03452741_6867.JPEG	true	different label; deterministic seed-controlled pairing within test split
same-class mismatched EEG	EEG-ImageNet	temporal split	2024	test	3599	0	n01443537	n01443537_11300.JPEG	35228	8	n01443537	n01443537_15284.JPEG	true	same label; different image/trial; deterministic seed-controlled pairing within test split
different-class shuffled EEG	EEG-ImageNet	temporal split	2024	test	3599	0	n01443537	n01443537_11300.JPEG	19911	4	n02106550	n02106550_192.JPEG	true	different label; deterministic seed-controlled pairing within test split
same-class mismatched EEG	EEG-ImageNet	temporal split	2024	test	3645	0	n02701002	n02701002_5496.JPEG	21286	5	n02701002	n02701002_673.JPEG	true	same label; different image/trial; deterministic seed-controlled pairing within test split
different-class shuffled EEG	EEG-ImageNet	temporal split	2024	test	3645	0	n02701002	n02701002_5496.JPEG	49537	12	n03590841	n03590841_11757.JPEG	true	different label; deterministic seed-controlled pairing within test split
same-class mismatched EEG	EEG-ImageNet	temporal split	2024	test	3646	0	n02701002	n02701002_5155.JPEG	6752	1	n02701002	n02701002_1264.JPEG	true	same label; different image/trial; deterministic seed-controlled pairing within test split
different-class shuffled EEG	EEG-ImageNet	temporal split	2024	test	3646	0	n02701002	n02701002_5155.JPEG	2197	0	n07756951	n07756951_7674.JPEG	true	different label; deterministic seed-controlled pairing within test split
same-class mismatched EEG	EEG-ImageNet	temporal split	2024	test	3647	0	n02701002	n02701002_1264.JPEG	17412	4	n02701002	n02701002_5496.JPEG	true	same label; different image/trial; deterministic seed-controlled pairing within test split
different-class shuffled EEG	EEG-ImageNet	temporal split	2024	test	3647	0	n02701002	n02701002_1264.JPEG	12696	3	n04465666	n04465666_1718.JPEG	true	different label; deterministic seed-controlled pairing within test split
same-class mismatched EEG	EEG-ImageNet	temporal split	2024	test	3648	0	n02701002	n02701002_4886.JPEG	60320	15	n02701002	n02701002_1264.JPEG	true	same label; different image/trial; deterministic seed-controlled pairing within test split
different-class shuffled EEG	EEG-ImageNet	temporal split	2024	test	3648	0	n02701002	n02701002_4886.JPEG	41831	10	n02992211	n02992211_4009.JPEG	true	different label; deterministic seed-controlled pairing within test split
same-class mismatched EEG	EEG-ImageNet	temporal split	2024	test	3649	0	n02701002	n02701002_673.JPEG	58561	14	n02701002	n02701002_1264.JPEG	true	same label; different image/trial; deterministic seed-controlled pairing within test split
different-class shuffled EEG	EEG-ImageNet	temporal split	2024	test	3649	0	n02701002	n02701002_673.JPEG	11069	2	n02906734	n02906734_21829.JPEG	true	different label; deterministic seed-controlled pairing within test split
same-class mismatched EEG	EEG-ImageNet	temporal split	2024	test	3695	0	n03792782	n03792782_757.JPEG	7887	1	n03792782	n03792782_4249.JPEG	true	same label; different image/trial; deterministic seed-controlled pairing within test split
different-class shuffled EEG	EEG-ImageNet	temporal split	2024	test	3695	0	n03792782	n03792782_757.JPEG	54421	13	n04465666	n04465666_118.JPEG	true	different label; deterministic seed-controlled pairing within test split
same-class mismatched EEG	EEG-ImageNet	temporal split	2024	test	3696	0	n03792782	n03792782_8977.JPEG	21006	5	n03792782	n03792782_757.JPEG	true	same label; different image/trial; deterministic seed-controlled pairing within test split
different-class shuffled EEG	EEG-ImageNet	temporal split	2024	test	3696	0	n03792782	n03792782_8977.JPEG	50545	12	n03495258	n03495258_6124.JPEG	true	different label; deterministic seed-controlled pairing within test split
same-class mismatched EEG	EEG-ImageNet	temporal split	2024	test	3697	0	n03792782	n03792782_51004.JPEG	3699	0	n03792782	n03792782_33413.JPEG	true	same label; different image/trial; deterministic seed-controlled pairing within test split
different-class shuffled EEG	EEG-ImageNet	temporal split	2024	test	3697	0	n03792782	n03792782_51004.JPEG	51074	12	n01494475	n01494475_1040.JPEG	true	different label; deterministic seed-controlled pairing within test split
same-class mismatched EEG	EEG-ImageNet	temporal split	2024	test	3698	0	n03792782	n03792782_4249.JPEG	39503	9	n03792782	n03792782_757.JPEG	true	same label; different image/trial; deterministic seed-controlled pairing within test split
different-class shuffled EEG	EEG-ImageNet	temporal split	2024	test	3698	0	n03792782	n03792782_4249.JPEG	40652	10	n03452741	n03452741_12409.JPEG	true	different label; deterministic seed-controlled pairing within test split
same-class mismatched EEG	EEG-ImageNet	temporal split	2024	test	3699	0	n03792782	n03792782_33413.JPEG	3697	0	n03792782	n03792782_51004.JPEG	true	same label; different image/trial; deterministic seed-controlled pairing within test split
different-class shuffled EEG	EEG-ImageNet	temporal split	2024	test	3699	0	n03792782	n03792782_33413.JPEG	2797	0	n02099712	n02099712_6603.JPEG	true	different label; deterministic seed-controlled pairing within test split
same-class mismatched EEG	EEG-ImageNet	temporal split	2024	test	3745	0	n03792972	n03792972_4937.JPEG	7451	1	n03792972	n03792972_81.JPEG	true	same label; different image/trial; deterministic seed-controlled pairing within test split
different-class shuffled EEG	EEG-ImageNet	temporal split	2024	test	3745	0	n03792972	n03792972_4937.JPEG	61546	15	n03884397	n03884397_868.JPEG	true	different label; deterministic seed-controlled pairing within test split
same-class mismatched EEG	EEG-ImageNet	temporal split	2024	test	3746	0	n03792972	n03792972_836.JPEG	16680	4	n03792972	n03792972_16558.JPEG	true	same label; different image/trial; deterministic seed-controlled pairing within test split
different-class shuffled EEG	EEG-ImageNet	temporal split	2024	test	3746	0	n03792972	n03792972_836.JPEG	8102	2	n02690373	n02690373_3289.JPEG	true	different label; deterministic seed-controlled pairing within test split
same-class mismatched EEG	EEG-ImageNet	temporal split	2024	test	3747	0	n03792972	n03792972_184.JPEG	43565	10	n03792972	n03792972_16558.JPEG	true	same label; different image/trial; deterministic seed-controlled pairing within test split
different-class shuffled EEG	EEG-ImageNet	temporal split	2024	test	3747	0	n03792972	n03792972_184.JPEG	2197	0	n07756951	n07756951_7674.JPEG	true	different label; deterministic seed-controlled pairing within test split
same-class mismatched EEG	EEG-ImageNet	temporal split	2024	test	3748	0	n03792972	n03792972_16558.JPEG	3745	0	n03792972	n03792972_4937.JPEG	true	same label; different image/trial; deterministic seed-controlled pairing within test split
different-class shuffled EEG	EEG-ImageNet	temporal split	2024	test	3748	0	n03792972	n03792972_16558.JPEG	33072	8	n02901620	n02901620_2794.JPEG	true	different label; deterministic seed-controlled pairing within test split
same-class mismatched EEG	EEG-ImageNet	temporal split	2024	test	3749	0	n03792972	n03792972_81.JPEG	3746	0	n03792972	n03792972_836.JPEG	true	same label; different image/trial; deterministic seed-controlled pairing within test split
different-class shuffled EEG	EEG-ImageNet	temporal split	2024	test	3749	0	n03792972	n03792972_81.JPEG	58497	14	n07873807	n07873807_11590.JPEG	true	different label; deterministic seed-controlled pairing within test split
same-class mismatched EEG	EEG-ImageNet	temporal split	2024	test	3795	0	n03845190	n03845190_3512.JPEG	36103	9	n03845190	n03845190_858.JPEG	true	same label; different image/trial; deterministic seed-controlled pairing within test split
different-class shuffled EEG	EEG-ImageNet	temporal split	2024	test	3795	0	n03845190	n03845190_3512.JPEG	21436	5	n02992529	n02992529_33824.JPEG	true	different label; deterministic seed-controlled pairing within test split
same-class mismatched EEG	EEG-ImageNet	temporal split	2024	test	3796	0	n03845190	n03845190_186.JPEG	32028	8	n03845190	n03845190_10114.JPEG	true	same label; different image/trial; deterministic seed-controlled pairing within test split
different-class shuffled EEG	EEG-ImageNet	temporal split	2024	test	3796	0	n03845190	n03845190_186.JPEG	49664	12	n07745940	n07745940_10966.JPEG	true	different label; deterministic seed-controlled pairing within test split
same-class mismatched EEG	EEG-ImageNet	temporal split	2024	test	3797	0	n03845190	n03845190_858.JPEG	19166	4	n03845190	n03845190_186.JPEG	true	same label; different image/trial; deterministic seed-controlled pairing within test split
different-class shuffled EEG	EEG-ImageNet	temporal split	2024	test	3797	0	n03845190	n03845190_858.JPEG	30511	7	n12144580	n12144580_11894.JPEG	true	different label; deterministic seed-controlled pairing within test split
same-class mismatched EEG	EEG-ImageNet	temporal split	2024	test	3798	0	n03845190	n03845190_4741.JPEG	3795	0	n03845190	n03845190_3512.JPEG	true	same label; different image/trial; deterministic seed-controlled pairing within test split
different-class shuffled EEG	EEG-ImageNet	temporal split	2024	test	3798	0	n03845190	n03845190_4741.JPEG	5524	1	n03590841	n03590841_4580.JPEG	true	different label; deterministic seed-controlled pairing within test split
same-class mismatched EEG	EEG-ImageNet	temporal split	2024	test	3799	0	n03845190	n03845190_10114.JPEG	14911	3	n03845190	n03845190_186.JPEG	true	same label; different image/trial; deterministic seed-controlled pairing within test split
different-class shuffled EEG	EEG-ImageNet	temporal split	2024	test	3799	0	n03845190	n03845190_10114.JPEG	40792	10	n04120489	n04120489_780.JPEG	true	different label; deterministic seed-controlled pairing within test split
same-class mismatched EEG	EEG-ImageNet	temporal split	2024	test	3845	0	n03376595	n03376595_53.JPEG	63414	15	n03376595	n03376595_204.JPEG	true	same label; different image/trial; deterministic seed-controlled pairing within test split
different-class shuffled EEG	EEG-ImageNet	temporal split	2024	test	3845	0	n03376595	n03376595_53.JPEG	61583	15	n02643566	n02643566_7132.JPEG	true	different label; deterministic seed-controlled pairing within test split
same-class mismatched EEG	EEG-ImageNet	temporal split	2024	test	3846	0	n03376595	n03376595_204.JPEG	4161	1	n03376595	n03376595_8346.JPEG	true	same label; different image/trial; deterministic seed-controlled pairing within test split
different-class shuffled EEG	EEG-ImageNet	temporal split	2024	test	3846	0	n03376595	n03376595_204.JPEG	44182	11	n02701002	n02701002_5496.JPEG	true	different label; deterministic seed-controlled pairing within test split
same-class mismatched EEG	EEG-ImageNet	temporal split	2024	test	3847	0	n03376595	n03376595_120.JPEG	16701	4	n03376595	n03376595_204.JPEG	true	same label; different image/trial; deterministic seed-controlled pairing within test split
different-class shuffled EEG	EEG-ImageNet	temporal split	2024	test	3847	0	n03376595	n03376595_120.JPEG	42720	10	n03792782	n03792782_8977.JPEG	true	different label; deterministic seed-controlled pairing within test split
same-class mismatched EEG	EEG-ImageNet	temporal split	2024	test	3848	0	n03376595	n03376595_10579.JPEG	16735	4	n03376595	n03376595_8346.JPEG	true	same label; different image/trial; deterministic seed-controlled pairing within test split
different-class shuffled EEG	EEG-ImageNet	temporal split	2024	test	3848	0	n03376595	n03376595_10579.JPEG	37888	9	n03180011	n03180011_7261.JPEG	true	different label; deterministic seed-controlled pairing within test split
same-class mismatched EEG	EEG-ImageNet	temporal split	2024	test	3849	0	n03376595	n03376595_8346.JPEG	27524	6	n03376595	n03376595_120.JPEG	true	same label; different image/trial; deterministic seed-controlled pairing within test split
different-class shuffled EEG	EEG-ImageNet	temporal split	2024	test	3849	0	n03376595	n03376595_8346.JPEG	6365	1	n03773504	n03773504_6748.JPEG	true	different label; deterministic seed-controlled pairing within test split
same-class mismatched EEG	EEG-ImageNet	temporal split	2024	test	3895	0	n03197337	n03197337_830.JPEG	33829	8	n03197337	n03197337_1807.JPEG	true	same label; different image/trial; deterministic seed-controlled pairing within test split
different-class shuffled EEG	EEG-ImageNet	temporal split	2024	test	3895	0	n03197337	n03197337_830.JPEG	26130	6	n02124075	n02124075_446.JPEG	true	different label; deterministic seed-controlled pairing within test split
same-class mismatched EEG	EEG-ImageNet	temporal split	2024	test	3896	0	n03197337	n03197337_233.JPEG	33839	8	n03197337	n03197337_526.JPEG	true	same label; different image/trial; deterministic seed-controlled pairing within test split
different-class shuffled EEG	EEG-ImageNet	temporal split	2024	test	3896	0	n03197337	n03197337_233.JPEG	13541	3	n01484850	n01484850_14400.JPEG	true	different label; deterministic seed-controlled pairing within test split
same-class mismatched EEG	EEG-ImageNet	temporal split	2024	test	3897	0	n03197337	n03197337_1807.JPEG	33807	8	n03197337	n03197337_830.JPEG	true	same label; different image/trial; deterministic seed-controlled pairing within test split
different-class shuffled EEG	EEG-ImageNet	temporal split	2024	test	3897	0	n03197337	n03197337_1807.JPEG	37310	9	n03690473	n03690473_39486.JPEG	true	different label; deterministic seed-controlled pairing within test split
same-class mismatched EEG	EEG-ImageNet	temporal split	2024	test	3898	0	n03197337	n03197337_194.JPEG	50317	12	n03197337	n03197337_1807.JPEG	true	same label; different image/trial; deterministic seed-controlled pairing within test split
different-class shuffled EEG	EEG-ImageNet	temporal split	2024	test	3898	0	n03197337	n03197337_194.JPEG	33112	8	n02389026	n02389026_214.JPEG	true	different label; deterministic seed-controlled pairing within test split
same-class mismatched EEG	EEG-ImageNet	temporal split	2024	test	3899	0	n03197337	n03197337_526.JPEG	50317	12	n03197337	n03197337_1807.JPEG	true	same label; different image/trial; deterministic seed-controlled pairing within test split
different-class shuffled EEG	EEG-ImageNet	temporal split	2024	test	3899	0	n03197337	n03197337_526.JPEG	3246	0	n03690473	n03690473_22369.JPEG	true	different label; deterministic seed-controlled pairing within test split
same-class mismatched EEG	EEG-ImageNet	temporal split	2024	test	3945	0	n03272010	n03272010_4348.JPEG	25523	6	n03272010	n03272010_159.JPEG	true	same label; different image/trial; deterministic seed-controlled pairing within test split
different-class shuffled EEG	EEG-ImageNet	temporal split	2024	test	3945	0	n03272010	n03272010_4348.JPEG	28894	7	n03845190	n03845190_4741.JPEG	true	different label; deterministic seed-controlled pairing within test split
same-class mismatched EEG	EEG-ImageNet	temporal split	2024	test	3946	0	n03272010	n03272010_159.JPEG	25510	6	n03272010	n03272010_5150.JPEG	true	same label; different image/trial; deterministic seed-controlled pairing within test split
different-class shuffled EEG	EEG-ImageNet	temporal split	2024	test	3946	0	n03272010	n03272010_159.JPEG	47555	11	n02906734	n02906734_21829.JPEG	true	different label; deterministic seed-controlled pairing within test split
same-class mismatched EEG	EEG-ImageNet	temporal split	2024	test	3947	0	n03272010	n03272010_106.JPEG	17186	4	n03272010	n03272010_159.JPEG	true	same label; different image/trial; deterministic seed-controlled pairing within test split
different-class shuffled EEG	EEG-ImageNet	temporal split	2024	test	3947	0	n03272010	n03272010_106.JPEG	22251	5	n03584829	n03584829_45572.JPEG	true	different label; deterministic seed-controlled pairing within test split
same-class mismatched EEG	EEG-ImageNet	temporal split	2024	test	3948	0	n03272010	n03272010_140.JPEG	37825	9	n03272010	n03272010_159.JPEG	true	same label; different image/trial; deterministic seed-controlled pairing within test split
different-class shuffled EEG	EEG-ImageNet	temporal split	2024	test	3948	0	n03272010	n03272010_140.JPEG	40081	10	n03495258	n03495258_7164.JPEG	true	different label; deterministic seed-controlled pairing within test split
same-class mismatched EEG	EEG-ImageNet	temporal split	2024	test	3949	0	n03272010	n03272010_5150.JPEG	62375	15	n03272010	n03272010_159.JPEG	true	same label; different image/trial; deterministic seed-controlled pairing within test split
different-class shuffled EEG	EEG-ImageNet	temporal split	2024	test	3949	0	n03272010	n03272010_5150.JPEG	22058	5	n02492035	n02492035_791.JPEG	true	different label; deterministic seed-controlled pairing within test split
same-class mismatched EEG	EEG-ImageNet	temporal split	2024	test	3995	0	n02106550	n02106550_192.JPEG	53646	13	n02106550	n02106550_8618.JPEG	true	same label; different image/trial; deterministic seed-controlled pairing within test split
different-class shuffled EEG	EEG-ImageNet	temporal split	2024	test	3995	0	n02106550	n02106550_192.JPEG	4673	1	n02099601	n02099601_3204.JPEG	true	different label; deterministic seed-controlled pairing within test split
same-class mismatched EEG	EEG-ImageNet	temporal split	2024	test	3996	0	n02106550	n02106550_287.JPEG	58969	14	n02106550	n02106550_8618.JPEG	true	same label; different image/trial; deterministic seed-controlled pairing within test split
different-class shuffled EEG	EEG-ImageNet	temporal split	2024	test	3996	0	n02106550	n02106550_287.JPEG	7860	1	n03792782	n03792782_757.JPEG	true	different label; deterministic seed-controlled pairing within test split
same-class mismatched EEG	EEG-ImageNet	temporal split	2024	test	3997	0	n02106550	n02106550_10442.JPEG	60032	15	n02106550	n02106550_287.JPEG	true	same label; different image/trial; deterministic seed-controlled pairing within test split
different-class shuffled EEG	EEG-ImageNet	temporal split	2024	test	3997	0	n02106550	n02106550_10442.JPEG	1146	0	n02690373	n02690373_3289.JPEG	true	different label; deterministic seed-controlled pairing within test split
same-class mismatched EEG	EEG-ImageNet	temporal split	2024	test	3998	0	n02106550	n02106550_8618.JPEG	33491	8	n02106550	n02106550_10442.JPEG	true	same label; different image/trial; deterministic seed-controlled pairing within test split
different-class shuffled EEG	EEG-ImageNet	temporal split	2024	test	3998	0	n02106550	n02106550_8618.JPEG	2448	0	n02630281	n02630281_2745.JPEG	true	different label; deterministic seed-controlled pairing within test split
same-class mismatched EEG	EEG-ImageNet	temporal split	2024	test	3999	0	n02106550	n02106550_1410.JPEG	46490	11	n02106550	n02106550_192.JPEG	true	same label; different image/trial; deterministic seed-controlled pairing within test split
different-class shuffled EEG	EEG-ImageNet	temporal split	2024	test	3999	0	n02106550	n02106550_1410.JPEG	44009	11	n02901620	n02901620_2918.JPEG	true	different label; deterministic seed-controlled pairing within test split
same-class mismatched EEG	EEG-ImageNet	temporal split	2024	test	4001	1	n02906734	n02906734_21829.JPEG	50242	12	n02906734	n02906734_237.JPEG	true	same label; different image/trial; deterministic seed-controlled pairing within test split
different-class shuffled EEG	EEG-ImageNet	temporal split	2024	test	4001	1	n02906734	n02906734_21829.JPEG	12658	3	n04465666	n04465666_1215.JPEG	true	different label; deterministic seed-controlled pairing within test split
same-class mismatched EEG	EEG-ImageNet	temporal split	2024	test	4003	1	n02906734	n02906734_754.JPEG	24597	6	n02906734	n02906734_237.JPEG	true	same label; different image/trial; deterministic seed-controlled pairing within test split
different-class shuffled EEG	EEG-ImageNet	temporal split	2024	test	4003	1	n02906734	n02906734_754.JPEG	55165	13	n03100240	n03100240_3310.JPEG	true	different label; deterministic seed-controlled pairing within test split
same-class mismatched EEG	EEG-ImageNet	temporal split	2024	test	4018	1	n02906734	n02906734_237.JPEG	63533	15	n02906734	n02906734_75.JPEG	true	same label; different image/trial; deterministic seed-controlled pairing within test split
different-class shuffled EEG	EEG-ImageNet	temporal split	2024	test	4018	1	n02906734	n02906734_237.JPEG	49056	12	n03792782	n03792782_8977.JPEG	true	different label; deterministic seed-controlled pairing within test split
same-class mismatched EEG	EEG-ImageNet	temporal split	2024	test	4036	1	n02906734	n02906734_322.JPEG	41774	10	n02906734	n02906734_75.JPEG	true	same label; different image/trial; deterministic seed-controlled pairing within test split
different-class shuffled EEG	EEG-ImageNet	temporal split	2024	test	4036	1	n02906734	n02906734_322.JPEG	46954	11	n02672831	n02672831_6822.JPEG	true	different label; deterministic seed-controlled pairing within test split
same-class mismatched EEG	EEG-ImageNet	temporal split	2024	test	4042	1	n02906734	n02906734_75.JPEG	36190	9	n02906734	n02906734_21829.JPEG	true	same label; different image/trial; deterministic seed-controlled pairing within test split
different-class shuffled EEG	EEG-ImageNet	temporal split	2024	test	4042	1	n02906734	n02906734_75.JPEG	42683	10	n03272010	n03272010_140.JPEG	true	different label; deterministic seed-controlled pairing within test split
same-class mismatched EEG	EEG-ImageNet	temporal split	2024	test	4068	1	n03272562	n03272562_4639.JPEG	49901	12	n03272562	n03272562_7309.JPEG	true	same label; different image/trial; deterministic seed-controlled pairing within test split
different-class shuffled EEG	EEG-ImageNet	temporal split	2024	test	4068	1	n03272562	n03272562_4639.JPEG	59206	14	n03982430	n03982430_26452.JPEG	true	different label; deterministic seed-controlled pairing within test split
same-class mismatched EEG	EEG-ImageNet	temporal split	2024	test	4077	1	n03272562	n03272562_6586.JPEG	11185	2	n03272562	n03272562_6105.JPEG	true	same label; different image/trial; deterministic seed-controlled pairing within test split
different-class shuffled EEG	EEG-ImageNet	temporal split	2024	test	4077	1	n03272562	n03272562_6586.JPEG	34854	8	n02124075	n02124075_380.JPEG	true	different label; deterministic seed-controlled pairing within test split
same-class mismatched EEG	EEG-ImageNet	temporal split	2024	test	4085	1	n03272562	n03272562_6105.JPEG	11154	2	n03272562	n03272562_4639.JPEG	true	same label; different image/trial; deterministic seed-controlled pairing within test split
different-class shuffled EEG	EEG-ImageNet	temporal split	2024	test	4085	1	n03272562	n03272562_6105.JPEG	17411	4	n02701002	n02701002_4886.JPEG	true	different label; deterministic seed-controlled pairing within test split
same-class mismatched EEG	EEG-ImageNet	temporal split	2024	test	4090	1	n03272562	n03272562_7309.JPEG	1548	0	n03272562	n03272562_4639.JPEG	true	same label; different image/trial; deterministic seed-controlled pairing within test split
different-class shuffled EEG	EEG-ImageNet	temporal split	2024	test	4090	1	n03272562	n03272562_7309.JPEG	44877	11	n03790512	n03790512_3882.JPEG	true	different label; deterministic seed-controlled pairing within test split
same-class mismatched EEG	EEG-ImageNet	temporal split	2024	test	4092	1	n03272562	n03272562_23949.JPEG	4085	1	n03272562	n03272562_6105.JPEG	true	same label; different image/trial; deterministic seed-controlled pairing within test split
different-class shuffled EEG	EEG-ImageNet	temporal split	2024	test	4092	1	n03272562	n03272562_23949.JPEG	8409	2	n03584829	n03584829_491.JPEG	true	different label; deterministic seed-controlled pairing within test split
same-class mismatched EEG	EEG-ImageNet	temporal split	2024	test	4101	1	n02124075	n02124075_380.JPEG	43113	10	n02124075	n02124075_191.JPEG	true	same label; different image/trial; deterministic seed-controlled pairing within test split
different-class shuffled EEG	EEG-ImageNet	temporal split	2024	test	4101	1	n02124075	n02124075_380.JPEG	19144	4	n03452741	n03452741_6867.JPEG	true	different label; deterministic seed-controlled pairing within test split
same-class mismatched EEG	EEG-ImageNet	temporal split	2024	test	4122	1	n02124075	n02124075_475.JPEG	17233	4	n02124075	n02124075_380.JPEG	true	same label; different image/trial; deterministic seed-controlled pairing within test split
different-class shuffled EEG	EEG-ImageNet	temporal split	2024	test	4122	1	n02124075	n02124075_475.JPEG	1048	0	n04044716	n04044716_111.JPEG	true	different label; deterministic seed-controlled pairing within test split
same-class mismatched EEG	EEG-ImageNet	temporal split	2024	test	4128	1	n02124075	n02124075_191.JPEG	446	0	n02124075	n02124075_12218.JPEG	true	same label; different image/trial; deterministic seed-controlled pairing within test split
different-class shuffled EEG	EEG-ImageNet	temporal split	2024	test	4128	1	n02124075	n02124075_191.JPEG	61317	15	n02106662	n02106662_271.JPEG	true	different label; deterministic seed-controlled pairing within test split
same-class mismatched EEG	EEG-ImageNet	temporal split	2024	test	4130	1	n02124075	n02124075_446.JPEG	36721	9	n02124075	n02124075_380.JPEG	true	same label; different image/trial; deterministic seed-controlled pairing within test split
different-class shuffled EEG	EEG-ImageNet	temporal split	2024	test	4130	1	n02124075	n02124075_446.JPEG	18747	4	n02901620	n02901620_2918.JPEG	true	different label; deterministic seed-controlled pairing within test split
same-class mismatched EEG	EEG-ImageNet	temporal split	2024	test	4139	1	n02124075	n02124075_12218.JPEG	63827	15	n02124075	n02124075_380.JPEG	true	same label; different image/trial; deterministic seed-controlled pairing within test split
different-class shuffled EEG	EEG-ImageNet	temporal split	2024	test	4139	1	n02124075	n02124075_12218.JPEG	54730	13	n03197337	n03197337_830.JPEG	true	different label; deterministic seed-controlled pairing within test split
same-class mismatched EEG	EEG-ImageNet	temporal split	2024	test	4161	1	n03376595	n03376595_8346.JPEG	30476	7	n03376595	n03376595_10579.JPEG	true	same label; different image/trial; deterministic seed-controlled pairing within test split
different-class shuffled EEG	EEG-ImageNet	temporal split	2024	test	4161	1	n03376595	n03376595_8346.JPEG	57121	14	n03272010	n03272010_106.JPEG	true	different label; deterministic seed-controlled pairing within test split
same-class mismatched EEG	EEG-ImageNet	temporal split	2024	test	4169	1	n03376595	n03376595_204.JPEG	12173	3	n03376595	n03376595_120.JPEG	true	same label; different image/trial; deterministic seed-controlled pairing within test split
different-class shuffled EEG	EEG-ImageNet	temporal split	2024	test	4169	1	n03376595	n03376595_204.JPEG	32183	8	n03180011	n03180011_3195.JPEG	true	different label; deterministic seed-controlled pairing within test split
same-class mismatched EEG	EEG-ImageNet	temporal split	2024	test	4170	1	n03376595	n03376595_10579.JPEG	12157	3	n03376595	n03376595_204.JPEG	true	same label; different image/trial; deterministic seed-controlled pairing within test split
different-class shuffled EEG	EEG-ImageNet	temporal split	2024	test	4170	1	n03376595	n03376595_10579.JPEG	47862	11	n07758680	n07758680_13375.JPEG	true	different label; deterministic seed-controlled pairing within test split
same-class mismatched EEG	EEG-ImageNet	temporal split	2024	test	4171	1	n03376595	n03376595_120.JPEG	38103	9	n03376595	n03376595_10579.JPEG	true	same label; different image/trial; deterministic seed-controlled pairing within test split
different-class shuffled EEG	EEG-ImageNet	temporal split	2024	test	4171	1	n03376595	n03376595_120.JPEG	19877	4	n03272562	n03272562_6105.JPEG	true	different label; deterministic seed-controlled pairing within test split
same-class mismatched EEG	EEG-ImageNet	temporal split	2024	test	4172	1	n03376595	n03376595_53.JPEG	10588	2	n03376595	n03376595_204.JPEG	true	same label; different image/trial; deterministic seed-controlled pairing within test split
different-class shuffled EEG	EEG-ImageNet	temporal split	2024	test	4172	1	n03376595	n03376595_53.JPEG	26059	6	n03790512	n03790512_3080.JPEG	true	different label; deterministic seed-controlled pairing within test split
same-class mismatched EEG	EEG-ImageNet	temporal split	2024	test	4206	1	n03982430	n03982430_26452.JPEG	31177	7	n03982430	n03982430_26384.JPEG	true	same label; different image/trial; deterministic seed-controlled pairing within test split
different-class shuffled EEG	EEG-ImageNet	temporal split	2024	test	4206	1	n03982430	n03982430_26452.JPEG	57814	14	n03445777	n03445777_5342.JPEG	true	different label; deterministic seed-controlled pairing within test split
same-class mismatched EEG	EEG-ImageNet	temporal split	2024	test	4214	1	n03982430	n03982430_10654.JPEG	25789	6	n03982430	n03982430_26384.JPEG	true	same label; different image/trial; deterministic seed-controlled pairing within test split
different-class shuffled EEG	EEG-ImageNet	temporal split	2024	test	4214	1	n03982430	n03982430_10654.JPEG	61214	15	n02504458	n02504458_1903.JPEG	true	different label; deterministic seed-controlled pairing within test split
same-class mismatched EEG	EEG-ImageNet	temporal split	2024	test	4220	1	n03982430	n03982430_696.JPEG	17332	4	n03982430	n03982430_26452.JPEG	true	same label; different image/trial; deterministic seed-controlled pairing within test split
different-class shuffled EEG	EEG-ImageNet	temporal split	2024	test	4220	1	n03982430	n03982430_696.JPEG	5574	1	n01484850	n01484850_14400.JPEG	true	different label; deterministic seed-controlled pairing within test split
same-class mismatched EEG	EEG-ImageNet	temporal split	2024	test	4223	1	n03982430	n03982430_26384.JPEG	14138	3	n03982430	n03982430_27656.JPEG	true	same label; different image/trial; deterministic seed-controlled pairing within test split
different-class shuffled EEG	EEG-ImageNet	temporal split	2024	test	4223	1	n03982430	n03982430_26384.JPEG	51950	13	n02901620	n02901620_11112.JPEG	true	different label; deterministic seed-controlled pairing within test split
same-class mismatched EEG	EEG-ImageNet	temporal split	2024	test	4235	1	n03982430	n03982430_27656.JPEG	51394	12	n03982430	n03982430_10654.JPEG	true	same label; different image/trial; deterministic seed-controlled pairing within test split
different-class shuffled EEG	EEG-ImageNet	temporal split	2024	test	4235	1	n03982430	n03982430_27656.JPEG	50809	12	n07753592	n07753592_115.JPEG	true	different label; deterministic seed-controlled pairing within test split
same-class mismatched EEG	EEG-ImageNet	temporal split	2024	test	4258	1	n07753592	n07753592_16953.JPEG	29377	7	n07753592	n07753592_388.JPEG	true	same label; different image/trial; deterministic seed-controlled pairing within test split
different-class shuffled EEG	EEG-ImageNet	temporal split	2024	test	4258	1	n07753592	n07753592_16953.JPEG	27229	6	n03372029	n03372029_10623.JPEG	true	different label; deterministic seed-controlled pairing within test split
same-class mismatched EEG	EEG-ImageNet	temporal split	2024	test	4262	1	n07753592	n07753592_2395.JPEG	50842	12	n07753592	n07753592_16953.JPEG	true	same label; different image/trial; deterministic seed-controlled pairing within test split
different-class shuffled EEG	EEG-ImageNet	temporal split	2024	test	4262	1	n07753592	n07753592_2395.JPEG	1646	0	n03180011	n03180011_7261.JPEG	true	different label; deterministic seed-controlled pairing within test split
same-class mismatched EEG	EEG-ImageNet	temporal split	2024	test	4283	1	n07753592	n07753592_115.JPEG	52672	13	n07753592	n07753592_2395.JPEG	true	same label; different image/trial; deterministic seed-controlled pairing within test split
different-class shuffled EEG	EEG-ImageNet	temporal split	2024	test	4283	1	n07753592	n07753592_115.JPEG	29245	7	n03709823	n03709823_9033.JPEG	true	different label; deterministic seed-controlled pairing within test split
same-class mismatched EEG	EEG-ImageNet	temporal split	2024	test	4290	1	n07753592	n07753592_388.JPEG	38611	9	n07753592	n07753592_11568.JPEG	true	same label; different image/trial; deterministic seed-controlled pairing within test split
different-class shuffled EEG	EEG-ImageNet	temporal split	2024	test	4290	1	n07753592	n07753592_388.JPEG	41604	10	n01443537	n01443537_14827.JPEG	true	different label; deterministic seed-controlled pairing within test split
same-class mismatched EEG	EEG-ImageNet	temporal split	2024	test	4292	1	n07753592	n07753592_11568.JPEG	1745	0	n07753592	n07753592_388.JPEG	true	same label; different image/trial; deterministic seed-controlled pairing within test split
different-class shuffled EEG	EEG-ImageNet	temporal split	2024	test	4292	1	n07753592	n07753592_11568.JPEG	9279	2	n04465666	n04465666_1152.JPEG	true	different label; deterministic seed-controlled pairing within test split
same-class mismatched EEG	EEG-ImageNet	temporal split	2024	test	4306	1	n03845190	n03845190_858.JPEG	32024	8	n03845190	n03845190_186.JPEG	true	same label; different image/trial; deterministic seed-controlled pairing within test split
different-class shuffled EEG	EEG-ImageNet	temporal split	2024	test	4306	1	n03845190	n03845190_858.JPEG	36191	9	n02906734	n02906734_754.JPEG	true	different label; deterministic seed-controlled pairing within test split
same-class mismatched EEG	EEG-ImageNet	temporal split	2024	test	4309	1	n03845190	n03845190_186.JPEG	53910	13	n03845190	n03845190_4741.JPEG	true	same label; different image/trial; deterministic seed-controlled pairing within test split
different-class shuffled EEG	EEG-ImageNet	temporal split	2024	test	4309	1	n03845190	n03845190_186.JPEG	57904	14	n04249415	n04249415_4895.JPEG	true	different label; deterministic seed-controlled pairing within test split
same-class mismatched EEG	EEG-ImageNet	temporal split	2024	test	4315	1	n03845190	n03845190_3512.JPEG	8567	2	n03845190	n03845190_10114.JPEG	true	same label; different image/trial; deterministic seed-controlled pairing within test split
different-class shuffled EEG	EEG-ImageNet	temporal split	2024	test	4315	1	n03845190	n03845190_3512.JPEG	9353	2	n02110185	n02110185_2131.JPEG	true	different label; deterministic seed-controlled pairing within test split
same-class mismatched EEG	EEG-ImageNet	temporal split	2024	test	4320	1	n03845190	n03845190_4741.JPEG	28899	7	n03845190	n03845190_858.JPEG	true	same label; different image/trial; deterministic seed-controlled pairing within test split
different-class shuffled EEG	EEG-ImageNet	temporal split	2024	test	4320	1	n03845190	n03845190_4741.JPEG	43640	10	n04044716	n04044716_111.JPEG	true	different label; deterministic seed-controlled pairing within test split
same-class mismatched EEG	EEG-ImageNet	temporal split	2024	test	4337	1	n03845190	n03845190_10114.JPEG	41112	10	n03845190	n03845190_858.JPEG	true	same label; different image/trial; deterministic seed-controlled pairing within test split
different-class shuffled EEG	EEG-ImageNet	temporal split	2024	test	4337	1	n03845190	n03845190_10114.JPEG	24963	6	n03584829	n03584829_27971.JPEG	true	different label; deterministic seed-controlled pairing within test split
same-class mismatched EEG	EEG-ImageNet	temporal split	2024	test	4351	1	n04465666	n04465666_298.JPEG	32357	8	n04465666	n04465666_118.JPEG	true	same label; different image/trial; deterministic seed-controlled pairing within test split
different-class shuffled EEG	EEG-ImageNet	temporal split	2024	test	4351	1	n04465666	n04465666_298.JPEG	49080	12	n03792782	n03792782_33413.JPEG	true	different label; deterministic seed-controlled pairing within test split
same-class mismatched EEG	EEG-ImageNet	temporal split	2024	test	4358	1	n04465666	n04465666_1152.JPEG	21346	5	n04465666	n04465666_118.JPEG	true	same label; different image/trial; deterministic seed-controlled pairing within test split
different-class shuffled EEG	EEG-ImageNet	temporal split	2024	test	4358	1	n04465666	n04465666_1152.JPEG	39136	9	n04044716	n04044716_691.JPEG	true	different label; deterministic seed-controlled pairing within test split
same-class mismatched EEG	EEG-ImageNet	temporal split	2024	test	4378	1	n04465666	n04465666_1215.JPEG	4388	1	n04465666	n04465666_118.JPEG	true	same label; different image/trial; deterministic seed-controlled pairing within test split
different-class shuffled EEG	EEG-ImageNet	temporal split	2024	test	4378	1	n04465666	n04465666_1215.JPEG	26068	6	n03790512	n03790512_7560.JPEG	true	different label; deterministic seed-controlled pairing within test split
same-class mismatched EEG	EEG-ImageNet	temporal split	2024	test	4386	1	n04465666	n04465666_1718.JPEG	41325	10	n04465666	n04465666_1152.JPEG	true	same label; different image/trial; deterministic seed-controlled pairing within test split
different-class shuffled EEG	EEG-ImageNet	temporal split	2024	test	4386	1	n04465666	n04465666_1718.JPEG	31608	7	n02607072	n02607072_8302.JPEG	true	different label; deterministic seed-controlled pairing within test split
same-class mismatched EEG	EEG-ImageNet	temporal split	2024	test	4388	1	n04465666	n04465666_118.JPEG	17757	4	n04465666	n04465666_1718.JPEG	true	same label; different image/trial; deterministic seed-controlled pairing within test split
different-class shuffled EEG	EEG-ImageNet	temporal split	2024	test	4388	1	n04465666	n04465666_118.JPEG	4290	1	n07753592	n07753592_388.JPEG	true	different label; deterministic seed-controlled pairing within test split
same-class mismatched EEG	EEG-ImageNet	temporal split	2024	test	4401	1	n01494475	n01494475_1040.JPEG	27827	6	n01494475	n01494475_14279.JPEG	true	same label; different image/trial; deterministic seed-controlled pairing within test split
different-class shuffled EEG	EEG-ImageNet	temporal split	2024	test	4401	1	n01494475	n01494475_1040.JPEG	47847	11	n03272562	n03272562_6105.JPEG	true	different label; deterministic seed-controlled pairing within test split
same-class mismatched EEG	EEG-ImageNet	temporal split	2024	test	4411	1	n01494475	n01494475_570.JPEG	12310	3	n01494475	n01494475_3173.JPEG	true	same label; different image/trial; deterministic seed-controlled pairing within test split
different-class shuffled EEG	EEG-ImageNet	temporal split	2024	test	4411	1	n01494475	n01494475_570.JPEG	20828	5	n04086273	n04086273_31449.JPEG	true	different label; deterministic seed-controlled pairing within test split
same-class mismatched EEG	EEG-ImageNet	temporal split	2024	test	4420	1	n01494475	n01494475_9842.JPEG	12331	3	n01494475	n01494475_570.JPEG	true	same label; different image/trial; deterministic seed-controlled pairing within test split
different-class shuffled EEG	EEG-ImageNet	temporal split	2024	test	4420	1	n01494475	n01494475_9842.JPEG	61717	15	n04044716	n04044716_17511.JPEG	true	different label; deterministic seed-controlled pairing within test split
same-class mismatched EEG	EEG-ImageNet	temporal split	2024	test	4424	1	n01494475	n01494475_14279.JPEG	36852	9	n01494475	n01494475_570.JPEG	true	same label; different image/trial; deterministic seed-controlled pairing within test split
different-class shuffled EEG	EEG-ImageNet	temporal split	2024	test	4424	1	n01494475	n01494475_14279.JPEG	56178	14	n02112826	n02112826_16223.JPEG	true	different label; deterministic seed-controlled pairing within test split
same-class mismatched EEG	EEG-ImageNet	temporal split	2024	test	4446	1	n01494475	n01494475_3173.JPEG	30366	7	n01494475	n01494475_9842.JPEG	true	same label; different image/trial; deterministic seed-controlled pairing within test split
different-class shuffled EEG	EEG-ImageNet	temporal split	2024	test	4446	1	n01494475	n01494475_3173.JPEG	8098	2	n03063599	n03063599_171.JPEG	true	different label; deterministic seed-controlled pairing within test split
same-class mismatched EEG	EEG-ImageNet	temporal split	2024	test	4472	1	n02630281	n02630281_5816.JPEG	35466	8	n02630281	n02630281_2438.JPEG	true	same label; different image/trial; deterministic seed-controlled pairing within test split
different-class shuffled EEG	EEG-ImageNet	temporal split	2024	test	4472	1	n02630281	n02630281_5816.JPEG	61863	15	n02510455	n02510455_177.JPEG	true	different label; deterministic seed-controlled pairing within test split
same-class mismatched EEG	EEG-ImageNet	temporal split	2024	test	4473	1	n02630281	n02630281_2745.JPEG	46718	11	n02630281	n02630281_3954.JPEG	true	same label; different image/trial; deterministic seed-controlled pairing within test split
different-class shuffled EEG	EEG-ImageNet	temporal split	2024	test	4473	1	n02630281	n02630281_2745.JPEG	23463	5	n03792972	n03792972_4937.JPEG	true	different label; deterministic seed-controlled pairing within test split
same-class mismatched EEG	EEG-ImageNet	temporal split	2024	test	4474	1	n02630281	n02630281_2438.JPEG	46717	11	n02630281	n02630281_5816.JPEG	true	same label; different image/trial; deterministic seed-controlled pairing within test split
different-class shuffled EEG	EEG-ImageNet	temporal split	2024	test	4474	1	n02630281	n02630281_2438.JPEG	45197	11	n03272010	n03272010_106.JPEG	true	different label; deterministic seed-controlled pairing within test split
same-class mismatched EEG	EEG-ImageNet	temporal split	2024	test	4486	1	n02630281	n02630281_3954.JPEG	14843	3	n02630281	n02630281_2438.JPEG	true	same label; different image/trial; deterministic seed-controlled pairing within test split
different-class shuffled EEG	EEG-ImageNet	temporal split	2024	test	4486	1	n02630281	n02630281_3954.JPEG	58622	14	n02951358	n02951358_734.JPEG	true	different label; deterministic seed-controlled pairing within test split
same-class mismatched EEG	EEG-ImageNet	temporal split	2024	test	4492	1	n02630281	n02630281_3292.JPEG	35484	8	n02630281	n02630281_5816.JPEG	true	same label; different image/trial; deterministic seed-controlled pairing within test split
different-class shuffled EEG	EEG-ImageNet	temporal split	2024	test	4492	1	n02630281	n02630281_3292.JPEG	13358	3	n02906734	n02906734_322.JPEG	true	different label; deterministic seed-controlled pairing within test split
same-class mismatched EEG	EEG-ImageNet	temporal split	2024	test	4516	1	n03709823	n03709823_17750.JPEG	45077	11	n03709823	n03709823_9033.JPEG	true	same label; different image/trial; deterministic seed-controlled pairing within test split
different-class shuffled EEG	EEG-ImageNet	temporal split	2024	test	4516	1	n03709823	n03709823_17750.JPEG	16906	4	n03690473	n03690473_30795.JPEG	true	different label; deterministic seed-controlled pairing within test split
same-class mismatched EEG	EEG-ImageNet	temporal split	2024	test	4521	1	n03709823	n03709823_9033.JPEG	2845	0	n03709823	n03709823_761.JPEG	true	same label; different image/trial; deterministic seed-controlled pairing within test split
different-class shuffled EEG	EEG-ImageNet	temporal split	2024	test	4521	1	n03709823	n03709823_9033.JPEG	57467	14	n02901620	n02901620_12255.JPEG	true	different label; deterministic seed-controlled pairing within test split
same-class mismatched EEG	EEG-ImageNet	temporal split	2024	test	4523	1	n03709823	n03709823_761.JPEG	4535	1	n03709823	n03709823_451.JPEG	true	same label; different image/trial; deterministic seed-controlled pairing within test split
different-class shuffled EEG	EEG-ImageNet	temporal split	2024	test	4523	1	n03709823	n03709823_761.JPEG	36103	9	n03845190	n03845190_858.JPEG	true	different label; deterministic seed-controlled pairing within test split
same-class mismatched EEG	EEG-ImageNet	temporal split	2024	test	4535	1	n03709823	n03709823_451.JPEG	2847	0	n03709823	n03709823_9033.JPEG	true	same label; different image/trial; deterministic seed-controlled pairing within test split
different-class shuffled EEG	EEG-ImageNet	temporal split	2024	test	4535	1	n03709823	n03709823_451.JPEG	25032	6	n02951358	n02951358_2271.JPEG	true	different label; deterministic seed-controlled pairing within test split
same-class mismatched EEG	EEG-ImageNet	temporal split	2024	test	4543	1	n03709823	n03709823_395.JPEG	56693	14	n03709823	n03709823_451.JPEG	true	same label; different image/trial; deterministic seed-controlled pairing within test split
different-class shuffled EEG	EEG-ImageNet	temporal split	2024	test	4543	1	n03709823	n03709823_395.JPEG	32146	8	n02906734	n02906734_322.JPEG	true	different label; deterministic seed-controlled pairing within test split
same-class mismatched EEG	EEG-ImageNet	temporal split	2024	test	4551	1	n02107142	n02107142_8573.JPEG	26638	6	n02107142	n02107142_3398.JPEG	true	same label; different image/trial; deterministic seed-controlled pairing within test split
different-class shuffled EEG	EEG-ImageNet	temporal split	2024	test	4551	1	n02107142	n02107142_8573.JPEG	43400	10	n02099712	n02099712_8300.JPEG	true	different label; deterministic seed-controlled pairing within test split
same-class mismatched EEG	EEG-ImageNet	temporal split	2024	test	4564	1	n02107142	n02107142_3398.JPEG	195	0	n02107142	n02107142_8573.JPEG	true	same label; different image/trial; deterministic seed-controlled pairing within test split
different-class shuffled EEG	EEG-ImageNet	temporal split	2024	test	4564	1	n02107142	n02107142_3398.JPEG	17912	4	n03790512	n03790512_10726.JPEG	true	different label; deterministic seed-controlled pairing within test split
same-class mismatched EEG	EEG-ImageNet	temporal split	2024	test	4583	1	n02107142	n02107142_6439.JPEG	19952	5	n02107142	n02107142_208.JPEG	true	same label; different image/trial; deterministic seed-controlled pairing within test split
different-class shuffled EEG	EEG-ImageNet	temporal split	2024	test	4583	1	n02107142	n02107142_6439.JPEG	345	0	n03884397	n03884397_868.JPEG	true	different label; deterministic seed-controlled pairing within test split
same-class mismatched EEG	EEG-ImageNet	temporal split	2024	test	4590	1	n02107142	n02107142_19637.JPEG	8710	2	n02107142	n02107142_8573.JPEG	true	same label; different image/trial; deterministic seed-controlled pairing within test split
different-class shuffled EEG	EEG-ImageNet	temporal split	2024	test	4590	1	n02107142	n02107142_19637.JPEG	17224	4	n02124075	n02124075_446.JPEG	true	different label; deterministic seed-controlled pairing within test split
same-class mismatched EEG	EEG-ImageNet	temporal split	2024	test	4595	1	n02107142	n02107142_208.JPEG	29516	7	n02107142	n02107142_8573.JPEG	true	same label; different image/trial; deterministic seed-controlled pairing within test split
different-class shuffled EEG	EEG-ImageNet	temporal split	2024	test	4595	1	n02107142	n02107142_208.JPEG	56903	14	n01496331	n01496331_22970.JPEG	true	different label; deterministic seed-controlled pairing within test split
same-class mismatched EEG	EEG-ImageNet	temporal split	2024	test	4612	1	n03838899	n03838899_22048.JPEG	4615	1	n03838899	n03838899_16138.JPEG	true	same label; different image/trial; deterministic seed-controlled pairing within test split
different-class shuffled EEG	EEG-ImageNet	temporal split	2024	test	4612	1	n03838899	n03838899_22048.JPEG	22744	5	n04487394	n04487394_4877.JPEG	true	different label; deterministic seed-controlled pairing within test split
same-class mismatched EEG	EEG-ImageNet	temporal split	2024	test	4615	1	n03838899	n03838899_16138.JPEG	26250	6	n03838899	n03838899_22048.JPEG	true	same label; different image/trial; deterministic seed-controlled pairing within test split
different-class shuffled EEG	EEG-ImageNet	temporal split	2024	test	4615	1	n03838899	n03838899_16138.JPEG	15594	3	n03445777	n03445777_298.JPEG	true	different label; deterministic seed-controlled pairing within test split
same-class mismatched EEG	EEG-ImageNet	temporal split	2024	test	4620	1	n03838899	n03838899_4407.JPEG	49897	12	n03838899	n03838899_16138.JPEG	true	same label; different image/trial; deterministic seed-controlled pairing within test split
different-class shuffled EEG	EEG-ImageNet	temporal split	2024	test	4620	1	n03838899	n03838899_4407.JPEG	23897	5	n03372029	n03372029_10623.JPEG	true	different label; deterministic seed-controlled pairing within test split
same-class mismatched EEG	EEG-ImageNet	temporal split	2024	test	4629	1	n03838899	n03838899_7116.JPEG	57668	14	n03838899	n03838899_16138.JPEG	true	same label; different image/trial; deterministic seed-controlled pairing within test split
different-class shuffled EEG	EEG-ImageNet	temporal split	2024	test	4629	1	n03838899	n03838899_7116.JPEG	33820	8	n03197337	n03197337_233.JPEG	true	different label; deterministic seed-controlled pairing within test split
same-class mismatched EEG	EEG-ImageNet	temporal split	2024	test	4638	1	n03838899	n03838899_25708.JPEG	12911	3	n03838899	n03838899_4407.JPEG	true	same label; different image/trial; deterministic seed-controlled pairing within test split
different-class shuffled EEG	EEG-ImageNet	temporal split	2024	test	4638	1	n03838899	n03838899_25708.JPEG	62263	15	n04465666	n04465666_298.JPEG	true	different label; deterministic seed-controlled pairing within test split
same-class mismatched EEG	EEG-ImageNet	temporal split	2024	test	4668	1	n02099601	n02099601_6752.JPEG	15091	3	n02099601	n02099601_3204.JPEG	true	same label; different image/trial; deterministic seed-controlled pairing within test split
different-class shuffled EEG	EEG-ImageNet	temporal split	2024	test	4668	1	n02099601	n02099601_6752.JPEG	40680	10	n03452741	n03452741_6867.JPEG	true	different label; deterministic seed-controlled pairing within test split
same-class mismatched EEG	EEG-ImageNet	temporal split	2024	test	4673	1	n02099601	n02099601_3204.JPEG	11278	2	n02099601	n02099601_6257.JPEG	true	same label; different image/trial; deterministic seed-controlled pairing within test split
different-class shuffled EEG	EEG-ImageNet	temporal split	2024	test	4673	1	n02099601	n02099601_3204.JPEG	5453	1	n02106550	n02106550_192.JPEG	true	different label; deterministic seed-controlled pairing within test split
same-class mismatched EEG	EEG-ImageNet	temporal split	2024	test	4686	1	n02099601	n02099601_414.JPEG	21500	5	n02099601	n02099601_6257.JPEG	true	same label; different image/trial; deterministic seed-controlled pairing within test split
different-class shuffled EEG	EEG-ImageNet	temporal split	2024	test	4686	1	n02099601	n02099601_414.JPEG	55679	13	n12144580	n12144580_4967.JPEG	true	different label; deterministic seed-controlled pairing within test split
same-class mismatched EEG	EEG-ImageNet	temporal split	2024	test	4688	1	n02099601	n02099601_366.JPEG	39604	9	n02099601	n02099601_6752.JPEG	true	same label; different image/trial; deterministic seed-controlled pairing within test split
different-class shuffled EEG	EEG-ImageNet	temporal split	2024	test	4688	1	n02099601	n02099601_366.JPEG	41116	10	n03845190	n03845190_186.JPEG	true	different label; deterministic seed-controlled pairing within test split
same-class mismatched EEG	EEG-ImageNet	temporal split	2024	test	4691	1	n02099601	n02099601_6257.JPEG	40261	10	n02099601	n02099601_6752.JPEG	true	same label; different image/trial; deterministic seed-controlled pairing within test split
different-class shuffled EEG	EEG-ImageNet	temporal split	2024	test	4691	1	n02099601	n02099601_6257.JPEG	32951	8	n04044716	n04044716_6993.JPEG	true	different label; deterministic seed-controlled pairing within test split
same-class mismatched EEG	EEG-ImageNet	temporal split	2024	test	4700	1	n04086273	n04086273_18282.JPEG	39765	9	n04086273	n04086273_31449.JPEG	true	same label; different image/trial; deterministic seed-controlled pairing within test split
different-class shuffled EEG	EEG-ImageNet	temporal split	2024	test	4700	1	n04086273	n04086273_18282.JPEG	4077	1	n03272562	n03272562_6586.JPEG	true	different label; deterministic seed-controlled pairing within test split
same-class mismatched EEG	EEG-ImageNet	temporal split	2024	test	4728	1	n04086273	n04086273_115.JPEG	47447	11	n04086273	n04086273_2383.JPEG	true	same label; different image/trial; deterministic seed-controlled pairing within test split
different-class shuffled EEG	EEG-ImageNet	temporal split	2024	test	4728	1	n04086273	n04086273_115.JPEG	13839	3	n03495258	n03495258_6124.JPEG	true	different label; deterministic seed-controlled pairing within test split
same-class mismatched EEG	EEG-ImageNet	temporal split	2024	test	4731	1	n04086273	n04086273_31449.JPEG	39783	9	n04086273	n04086273_115.JPEG	true	same label; different image/trial; deterministic seed-controlled pairing within test split
different-class shuffled EEG	EEG-ImageNet	temporal split	2024	test	4731	1	n04086273	n04086273_31449.JPEG	41258	10	n07758680	n07758680_2346.JPEG	true	different label; deterministic seed-controlled pairing within test split
same-class mismatched EEG	EEG-ImageNet	temporal split	2024	test	4736	1	n04086273	n04086273_24099.JPEG	48170	12	n04086273	n04086273_115.JPEG	true	same label; different image/trial; deterministic seed-controlled pairing within test split
different-class shuffled EEG	EEG-ImageNet	temporal split	2024	test	4736	1	n04086273	n04086273_24099.JPEG	15720	3	n03384352	n03384352_414.JPEG	true	different label; deterministic seed-controlled pairing within test split
same-class mismatched EEG	EEG-ImageNet	temporal split	2024	test	4738	1	n04086273	n04086273_2383.JPEG	33855	8	n04086273	n04086273_31449.JPEG	true	same label; different image/trial; deterministic seed-controlled pairing within test split
different-class shuffled EEG	EEG-ImageNet	temporal split	2024	test	4738	1	n04086273	n04086273_2383.JPEG	51978	13	n02901620	n02901620_2794.JPEG	true	different label; deterministic seed-controlled pairing within test split
same-class mismatched EEG	EEG-ImageNet	temporal split	2024	test	4752	1	n02643566	n02643566_139.JPEG	2395	0	n02643566	n02643566_6303.JPEG	true	same label; different image/trial; deterministic seed-controlled pairing within test split
different-class shuffled EEG	EEG-ImageNet	temporal split	2024	test	4752	1	n02643566	n02643566_139.JPEG	13008	3	n02111889	n02111889_117.JPEG	true	different label; deterministic seed-controlled pairing within test split
same-class mismatched EEG	EEG-ImageNet	temporal split	2024	test	4754	1	n02643566	n02643566_7132.JPEG	9241	2	n02643566	n02643566_139.JPEG	true	same label; different image/trial; deterministic seed-controlled pairing within test split
different-class shuffled EEG	EEG-ImageNet	temporal split	2024	test	4754	1	n02643566	n02643566_7132.JPEG	47572	11	n02906734	n02906734_322.JPEG	true	different label; deterministic seed-controlled pairing within test split
same-class mismatched EEG	EEG-ImageNet	temporal split	2024	test	4761	1	n02643566	n02643566_191.JPEG	61561	15	n02643566	n02643566_139.JPEG	true	same label; different image/trial; deterministic seed-controlled pairing within test split
different-class shuffled EEG	EEG-ImageNet	temporal split	2024	test	4761	1	n02643566	n02643566_191.JPEG	45648	11	n04487394	n04487394_9374.JPEG	true	different label; deterministic seed-controlled pairing within test split
same-class mismatched EEG	EEG-ImageNet	temporal split	2024	test	4783	1	n02643566	n02643566_20424.JPEG	56593	14	n02643566	n02643566_139.JPEG	true	same label; different image/trial; deterministic seed-controlled pairing within test split
different-class shuffled EEG	EEG-ImageNet	temporal split	2024	test	4783	1	n02643566	n02643566_20424.JPEG	19807	4	n03495258	n03495258_7164.JPEG	true	different label; deterministic seed-controlled pairing within test split
same-class mismatched EEG	EEG-ImageNet	temporal split	2024	test	4796	1	n02643566	n02643566_6303.JPEG	48610	12	n02643566	n02643566_7132.JPEG	true	same label; different image/trial; deterministic seed-controlled pairing within test split
different-class shuffled EEG	EEG-ImageNet	temporal split	2024	test	4796	1	n02643566	n02643566_6303.JPEG	34637	8	n02510455	n02510455_177.JPEG	true	different label; deterministic seed-controlled pairing within test split
same-class mismatched EEG	EEG-ImageNet	temporal split	2024	test	4801	1	n03495258	n03495258_7164.JPEG	58921	14	n03495258	n03495258_17534.JPEG	true	same label; different image/trial; deterministic seed-controlled pairing within test split
different-class shuffled EEG	EEG-ImageNet	temporal split	2024	test	4801	1	n03495258	n03495258_7164.JPEG	59198	14	n02690373	n02690373_3289.JPEG	true	different label; deterministic seed-controlled pairing within test split
same-class mismatched EEG	EEG-ImageNet	temporal split	2024	test	4812	1	n03495258	n03495258_4928.JPEG	53185	13	n03495258	n03495258_5350.JPEG	true	same label; different image/trial; deterministic seed-controlled pairing within test split
different-class shuffled EEG	EEG-ImageNet	temporal split	2024	test	4812	1	n03495258	n03495258_4928.JPEG	16051	4	n03775071	n03775071_9762.JPEG	true	different label; deterministic seed-controlled pairing within test split
same-class mismatched EEG	EEG-ImageNet	temporal split	2024	test	4816	1	n03495258	n03495258_17534.JPEG	61433	15	n03495258	n03495258_7164.JPEG	true	same label; different image/trial; deterministic seed-controlled pairing within test split
different-class shuffled EEG	EEG-ImageNet	temporal split	2024	test	4816	1	n03495258	n03495258_17534.JPEG	51277	12	n02110185	n02110185_8973.JPEG	true	different label; deterministic seed-controlled pairing within test split
same-class mismatched EEG	EEG-ImageNet	temporal split	2024	test	4824	1	n03495258	n03495258_6124.JPEG	47454	11	n03495258	n03495258_17534.JPEG	true	same label; different image/trial; deterministic seed-controlled pairing within test split
different-class shuffled EEG	EEG-ImageNet	temporal split	2024	test	4824	1	n03495258	n03495258_6124.JPEG	37617	9	n02504458	n02504458_137.JPEG	true	different label; deterministic seed-controlled pairing within test split
same-class mismatched EEG	EEG-ImageNet	temporal split	2024	test	4843	1	n03495258	n03495258_5350.JPEG	38774	9	n03495258	n03495258_4928.JPEG	true	same label; different image/trial; deterministic seed-controlled pairing within test split
different-class shuffled EEG	EEG-ImageNet	temporal split	2024	test	4843	1	n03495258	n03495258_5350.JPEG	14359	3	n07753275	n07753275_21346.JPEG	true	different label; deterministic seed-controlled pairing within test split
same-class mismatched EEG	EEG-ImageNet	temporal split	2024	test	4851	1	n02951358	n02951358_6.JPEG	15315	3	n02951358	n02951358_1461.JPEG	true	same label; different image/trial; deterministic seed-controlled pairing within test split
different-class shuffled EEG	EEG-ImageNet	temporal split	2024	test	4851	1	n02951358	n02951358_6.JPEG	31121	7	n03792782	n03792782_51004.JPEG	true	different label; deterministic seed-controlled pairing within test split
same-class mismatched EEG	EEG-ImageNet	temporal split	2024	test	4855	1	n02951358	n02951358_1116.JPEG	58631	14	n02951358	n02951358_1461.JPEG	true	same label; different image/trial; deterministic seed-controlled pairing within test split
different-class shuffled EEG	EEG-ImageNet	temporal split	2024	test	4855	1	n02951358	n02951358_1116.JPEG	12042	3	n02110185	n02110185_6780.JPEG	true	different label; deterministic seed-controlled pairing within test split
same-class mismatched EEG	EEG-ImageNet	temporal split	2024	test	4877	1	n02951358	n02951358_734.JPEG	19549	4	n02951358	n02951358_1461.JPEG	true	same label; different image/trial; deterministic seed-controlled pairing within test split
different-class shuffled EEG	EEG-ImageNet	temporal split	2024	test	4877	1	n02951358	n02951358_734.JPEG	34346	8	n02112826	n02112826_16223.JPEG	true	different label; deterministic seed-controlled pairing within test split
same-class mismatched EEG	EEG-ImageNet	temporal split	2024	test	4893	1	n02951358	n02951358_1461.JPEG	47694	11	n02951358	n02951358_2271.JPEG	true	same label; different image/trial; deterministic seed-controlled pairing within test split
different-class shuffled EEG	EEG-ImageNet	temporal split	2024	test	4893	1	n02951358	n02951358_1461.JPEG	37693	9	n03197337	n03197337_233.JPEG	true	different label; deterministic seed-controlled pairing within test split
same-class mismatched EEG	EEG-ImageNet	temporal split	2024	test	4898	1	n02951358	n02951358_2271.JPEG	48266	12	n02951358	n02951358_734.JPEG	true	same label; different image/trial; deterministic seed-controlled pairing within test split
different-class shuffled EEG	EEG-ImageNet	temporal split	2024	test	4898	1	n02951358	n02951358_2271.JPEG	51582	12	n02099601	n02099601_414.JPEG	true	different label; deterministic seed-controlled pairing within test split
same-class mismatched EEG	EEG-ImageNet	temporal split	2024	test	4915	1	n03197337	n03197337_194.JPEG	13207	3	n03197337	n03197337_1807.JPEG	true	same label; different image/trial; deterministic seed-controlled pairing within test split
different-class shuffled EEG	EEG-ImageNet	temporal split	2024	test	4915	1	n03197337	n03197337_194.JPEG	44729	11	n02690373	n02690373_736.JPEG	true	different label; deterministic seed-controlled pairing within test split
same-class mismatched EEG	EEG-ImageNet	temporal split	2024	test	4929	1	n03197337	n03197337_233.JPEG	28165	7	n03197337	n03197337_1807.JPEG	true	same label; different image/trial; deterministic seed-controlled pairing within test split
different-class shuffled EEG	EEG-ImageNet	temporal split	2024	test	4929	1	n03197337	n03197337_233.JPEG	5551	1	n01484850	n01484850_2087.JPEG	true	different label; deterministic seed-controlled pairing within test split
same-class mismatched EEG	EEG-ImageNet	temporal split	2024	test	4938	1	n03197337	n03197337_1807.JPEG	28186	7	n03197337	n03197337_233.JPEG	true	same label; different image/trial; deterministic seed-controlled pairing within test split
different-class shuffled EEG	EEG-ImageNet	temporal split	2024	test	4938	1	n03197337	n03197337_1807.JPEG	46933	11	n02992529	n02992529_33824.JPEG	true	different label; deterministic seed-controlled pairing within test split
same-class mismatched EEG	EEG-ImageNet	temporal split	2024	test	4940	1	n03197337	n03197337_830.JPEG	54706	13	n03197337	n03197337_526.JPEG	true	same label; different image/trial; deterministic seed-controlled pairing within test split
different-class shuffled EEG	EEG-ImageNet	temporal split	2024	test	4940	1	n03197337	n03197337_830.JPEG	18762	4	n02492035	n02492035_16430.JPEG	true	different label; deterministic seed-controlled pairing within test split
same-class mismatched EEG	EEG-ImageNet	temporal split	2024	test	4945	1	n03197337	n03197337_526.JPEG	54748	13	n03197337	n03197337_233.JPEG	true	same label; different image/trial; deterministic seed-controlled pairing within test split
different-class shuffled EEG	EEG-ImageNet	temporal split	2024	test	4945	1	n03197337	n03197337_526.JPEG	15903	3	n03888257	n03888257_548.JPEG	true	different label; deterministic seed-controlled pairing within test split
same-class mismatched EEG	EEG-ImageNet	temporal split	2024	test	4961	1	n01456756	n01456756_24779.JPEG	36410	9	n01456756	n01456756_19800.JPEG	true	same label; different image/trial; deterministic seed-controlled pairing within test split
different-class shuffled EEG	EEG-ImageNet	temporal split	2024	test	4961	1	n01456756	n01456756_24779.JPEG	57612	14	n03773504	n03773504_2899.JPEG	true	different label; deterministic seed-controlled pairing within test split
same-class mismatched EEG	EEG-ImageNet	temporal split	2024	test	4971	1	n01456756	n01456756_23289.JPEG	4999	1	n01456756	n01456756_19824.JPEG	true	same label; different image/trial; deterministic seed-controlled pairing within test split
different-class shuffled EEG	EEG-ImageNet	temporal split	2024	test	4971	1	n01456756	n01456756_23289.JPEG	59206	14	n03982430	n03982430_26452.JPEG	true	different label; deterministic seed-controlled pairing within test split
same-class mismatched EEG	EEG-ImageNet	temporal split	2024	test	4988	1	n01456756	n01456756_19800.JPEG	35565	8	n01456756	n01456756_23289.JPEG	true	same label; different image/trial; deterministic seed-controlled pairing within test split
different-class shuffled EEG	EEG-ImageNet	temporal split	2024	test	4988	1	n01456756	n01456756_19800.JPEG	19587	4	n07740461	n07740461_15099.JPEG	true	different label; deterministic seed-controlled pairing within test split
same-class mismatched EEG	EEG-ImageNet	temporal split	2024	test	4995	1	n01456756	n01456756_18371.JPEG	28540	7	n01456756	n01456756_24779.JPEG	true	same label; different image/trial; deterministic seed-controlled pairing within test split
different-class shuffled EEG	EEG-ImageNet	temporal split	2024	test	4995	1	n01456756	n01456756_18371.JPEG	12356	3	n02901620	n02901620_12255.JPEG	true	different label; deterministic seed-controlled pairing within test split
same-class mismatched EEG	EEG-ImageNet	temporal split	2024	test	4999	1	n01456756	n01456756_19824.JPEG	43908	10	n01456756	n01456756_18371.JPEG	true	same label; different image/trial; deterministic seed-controlled pairing within test split
different-class shuffled EEG	EEG-ImageNet	temporal split	2024	test	4999	1	n01456756	n01456756_19824.JPEG	30965	7	n04120489	n04120489_6375.JPEG	true	different label; deterministic seed-controlled pairing within test split
same-class mismatched EEG	EEG-ImageNet	temporal split	2024	test	5006	1	n02112826	n02112826_2841.JPEG	63084	15	n02112826	n02112826_341.JPEG	true	same label; different image/trial; deterministic seed-controlled pairing within test split
different-class shuffled EEG	EEG-ImageNet	temporal split	2024	test	5006	1	n02112826	n02112826_2841.JPEG	23057	5	n03100240	n03100240_3310.JPEG	true	different label; deterministic seed-controlled pairing within test split
same-class mismatched EEG	EEG-ImageNet	temporal split	2024	test	5018	1	n02112826	n02112826_341.JPEG	14269	3	n02112826	n02112826_2841.JPEG	true	same label; different image/trial; deterministic seed-controlled pairing within test split
different-class shuffled EEG	EEG-ImageNet	temporal split	2024	test	5018	1	n02112826	n02112826_341.JPEG	62115	15	n07772935	n07772935_2577.JPEG	true	different label; deterministic seed-controlled pairing within test split
same-class mismatched EEG	EEG-ImageNet	temporal split	2024	test	5019	1	n02112826	n02112826_16005.JPEG	14269	3	n02112826	n02112826_2841.JPEG	true	same label; different image/trial; deterministic seed-controlled pairing within test split
different-class shuffled EEG	EEG-ImageNet	temporal split	2024	test	5019	1	n02112826	n02112826_16005.JPEG	16239	4	n02099601	n02099601_6257.JPEG	true	different label; deterministic seed-controlled pairing within test split
same-class mismatched EEG	EEG-ImageNet	temporal split	2024	test	5029	1	n02112826	n02112826_16223.JPEG	47906	11	n02112826	n02112826_16005.JPEG	true	same label; different image/trial; deterministic seed-controlled pairing within test split
different-class shuffled EEG	EEG-ImageNet	temporal split	2024	test	5029	1	n02112826	n02112826_16223.JPEG	55484	13	n03888257	n03888257_1074.JPEG	true	different label; deterministic seed-controlled pairing within test split
same-class mismatched EEG	EEG-ImageNet	temporal split	2024	test	5032	1	n02112826	n02112826_1221.JPEG	63086	15	n02112826	n02112826_2841.JPEG	true	same label; different image/trial; deterministic seed-controlled pairing within test split
different-class shuffled EEG	EEG-ImageNet	temporal split	2024	test	5032	1	n02112826	n02112826_1221.JPEG	30032	7	n02690373	n02690373_20331.JPEG	true	different label; deterministic seed-controlled pairing within test split
same-class mismatched EEG	EEG-ImageNet	temporal split	2024	test	5050	1	n03445777	n03445777_3275.JPEG	21878	5	n03445777	n03445777_1252.JPEG	true	same label; different image/trial; deterministic seed-controlled pairing within test split
different-class shuffled EEG	EEG-ImageNet	temporal split	2024	test	5050	1	n03445777	n03445777_3275.JPEG	39720	9	n03775071	n03775071_14066.JPEG	true	different label; deterministic seed-controlled pairing within test split
same-class mismatched EEG	EEG-ImageNet	temporal split	2024	test	5062	1	n03445777	n03445777_1252.JPEG	52025	13	n03445777	n03445777_5342.JPEG	true	same label; different image/trial; deterministic seed-controlled pairing within test split
different-class shuffled EEG	EEG-ImageNet	temporal split	2024	test	5062	1	n03445777	n03445777_1252.JPEG	60320	15	n02701002	n02701002_1264.JPEG	true	different label; deterministic seed-controlled pairing within test split
same-class mismatched EEG	EEG-ImageNet	temporal split	2024	test	5082	1	n03445777	n03445777_5342.JPEG	9077	2	n03445777	n03445777_1252.JPEG	true	same label; different image/trial; deterministic seed-controlled pairing within test split
different-class shuffled EEG	EEG-ImageNet	temporal split	2024	test	5082	1	n03445777	n03445777_5342.JPEG	32098	8	n03982430	n03982430_10654.JPEG	true	different label; deterministic seed-controlled pairing within test split
same-class mismatched EEG	EEG-ImageNet	temporal split	2024	test	5086	1	n03445777	n03445777_298.JPEG	49166	12	n03445777	n03445777_1252.JPEG	true	same label; different image/trial; deterministic seed-controlled pairing within test split
different-class shuffled EEG	EEG-ImageNet	temporal split	2024	test	5086	1	n03445777	n03445777_298.JPEG	47156	11	n03197337	n03197337_1807.JPEG	true	different label; deterministic seed-controlled pairing within test split
same-class mismatched EEG	EEG-ImageNet	temporal split	2024	test	5097	1	n03445777	n03445777_36.JPEG	15564	3	n03445777	n03445777_3275.JPEG	true	same label; different image/trial; deterministic seed-controlled pairing within test split
different-class shuffled EEG	EEG-ImageNet	temporal split	2024	test	5097	1	n03445777	n03445777_36.JPEG	52293	13	n03982430	n03982430_10654.JPEG	true	different label; deterministic seed-controlled pairing within test split
same-class mismatched EEG	EEG-ImageNet	temporal split	2024	test	5106	1	n02110185	n02110185_8973.JPEG	29904	7	n02110185	n02110185_7248.JPEG	true	same label; different image/trial; deterministic seed-controlled pairing within test split
different-class shuffled EEG	EEG-ImageNet	temporal split	2024	test	5106	1	n02110185	n02110185_8973.JPEG	53463	13	n03790512	n03790512_3882.JPEG	true	different label; deterministic seed-controlled pairing within test split
same-class mismatched EEG	EEG-ImageNet	temporal split	2024	test	5118	1	n02110185	n02110185_2131.JPEG	45958	11	n02110185	n02110185_8973.JPEG	true	same label; different image/trial; deterministic seed-controlled pairing within test split
different-class shuffled EEG	EEG-ImageNet	temporal split	2024	test	5118	1	n02110185	n02110185_2131.JPEG	30429	7	n02510455	n02510455_2901.JPEG	true	different label; deterministic seed-controlled pairing within test split
same-class mismatched EEG	EEG-ImageNet	temporal split	2024	test	5132	1	n02110185	n02110185_4762.JPEG	9353	2	n02110185	n02110185_2131.JPEG	true	same label; different image/trial; deterministic seed-controlled pairing within test split
different-class shuffled EEG	EEG-ImageNet	temporal split	2024	test	5132	1	n02110185	n02110185_4762.JPEG	46981	11	n02672831	n02672831_2122.JPEG	true	different label; deterministic seed-controlled pairing within test split
same-class mismatched EEG	EEG-ImageNet	temporal split	2024	test	5133	1	n02110185	n02110185_7248.JPEG	42554	10	n02110185	n02110185_2131.JPEG	true	same label; different image/trial; deterministic seed-controlled pairing within test split
different-class shuffled EEG	EEG-ImageNet	temporal split	2024	test	5133	1	n02110185	n02110185_7248.JPEG	9705	2	n07753592	n07753592_388.JPEG	true	different label; deterministic seed-controlled pairing within test split
same-class mismatched EEG	EEG-ImageNet	temporal split	2024	test	5146	1	n02110185	n02110185_6780.JPEG	32791	8	n02110185	n02110185_4762.JPEG	true	same label; different image/trial; deterministic seed-controlled pairing within test split
different-class shuffled EEG	EEG-ImageNet	temporal split	2024	test	5146	1	n02110185	n02110185_6780.JPEG	3295	0	n04069434	n04069434_17289.JPEG	true	different label; deterministic seed-controlled pairing within test split
same-class mismatched EEG	EEG-ImageNet	temporal split	2024	test	5153	1	n04389033	n04389033_12828.JPEG	16472	4	n04389033	n04389033_9528.JPEG	true	same label; different image/trial; deterministic seed-controlled pairing within test split
different-class shuffled EEG	EEG-ImageNet	temporal split	2024	test	5153	1	n04389033	n04389033_12828.JPEG	57043	14	n03180011	n03180011_2742.JPEG	true	different label; deterministic seed-controlled pairing within test split
same-class mismatched EEG	EEG-ImageNet	temporal split	2024	test	5156	1	n04389033	n04389033_23097.JPEG	58286	14	n04389033	n04389033_13423.JPEG	true	same label; different image/trial; deterministic seed-controlled pairing within test split
different-class shuffled EEG	EEG-ImageNet	temporal split	2024	test	5156	1	n04389033	n04389033_23097.JPEG	4754	1	n02643566	n02643566_7132.JPEG	true	different label; deterministic seed-controlled pairing within test split
same-class mismatched EEG	EEG-ImageNet	temporal split	2024	test	5173	1	n04389033	n04389033_3349.JPEG	28422	7	n04389033	n04389033_13423.JPEG	true	same label; different image/trial; deterministic seed-controlled pairing within test split
different-class shuffled EEG	EEG-ImageNet	temporal split	2024	test	5173	1	n04389033	n04389033_3349.JPEG	4042	1	n02906734	n02906734_75.JPEG	true	different label; deterministic seed-controlled pairing within test split
same-class mismatched EEG	EEG-ImageNet	temporal split	2024	test	5175	1	n04389033	n04389033_13423.JPEG	37151	9	n04389033	n04389033_9528.JPEG	true	same label; different image/trial; deterministic seed-controlled pairing within test split
different-class shuffled EEG	EEG-ImageNet	temporal split	2024	test	5175	1	n04389033	n04389033_13423.JPEG	50061	12	n03690473	n03690473_39486.JPEG	true	different label; deterministic seed-controlled pairing within test split
same-class mismatched EEG	EEG-ImageNet	temporal split	2024	test	5180	1	n04389033	n04389033_9528.JPEG	33392	8	n04389033	n04389033_3349.JPEG	true	same label; different image/trial; deterministic seed-controlled pairing within test split
different-class shuffled EEG	EEG-ImageNet	temporal split	2024	test	5180	1	n04389033	n04389033_9528.JPEG	10492	2	n03100240	n03100240_8402.JPEG	true	different label; deterministic seed-controlled pairing within test split
same-class mismatched EEG	EEG-ImageNet	temporal split	2024	test	5209	1	n02510455	n02510455_177.JPEG	50771	12	n02510455	n02510455_8270.JPEG	true	same label; different image/trial; deterministic seed-controlled pairing within test split
different-class shuffled EEG	EEG-ImageNet	temporal split	2024	test	5209	1	n02510455	n02510455_177.JPEG	4638	1	n03838899	n03838899_25708.JPEG	true	different label; deterministic seed-controlled pairing within test split
same-class mismatched EEG	EEG-ImageNet	temporal split	2024	test	5213	1	n02510455	n02510455_15145.JPEG	16340	4	n02510455	n02510455_8270.JPEG	true	same label; different image/trial; deterministic seed-controlled pairing within test split
different-class shuffled EEG	EEG-ImageNet	temporal split	2024	test	5213	1	n02510455	n02510455_15145.JPEG	20508	5	n02643566	n02643566_191.JPEG	true	different label; deterministic seed-controlled pairing within test split
same-class mismatched EEG	EEG-ImageNet	temporal split	2024	test	5221	1	n02510455	n02510455_2901.JPEG	59322	14	n02510455	n02510455_15145.JPEG	true	same label; different image/trial; deterministic seed-controlled pairing within test split
different-class shuffled EEG	EEG-ImageNet	temporal split	2024	test	5221	1	n02510455	n02510455_2901.JPEG	42948	10	n02107142	n02107142_3398.JPEG	true	different label; deterministic seed-controlled pairing within test split
same-class mismatched EEG	EEG-ImageNet	temporal split	2024	test	5232	1	n02510455	n02510455_8270.JPEG	52306	13	n02510455	n02510455_2901.JPEG	true	same label; different image/trial; deterministic seed-controlled pairing within test split
different-class shuffled EEG	EEG-ImageNet	temporal split	2024	test	5232	1	n02510455	n02510455_8270.JPEG	7801	1	n02492035	n02492035_16430.JPEG	true	different label; deterministic seed-controlled pairing within test split
same-class mismatched EEG	EEG-ImageNet	temporal split	2024	test	5242	1	n02510455	n02510455_2122.JPEG	34643	8	n02510455	n02510455_2901.JPEG	true	same label; different image/trial; deterministic seed-controlled pairing within test split
different-class shuffled EEG	EEG-ImageNet	temporal split	2024	test	5242	1	n02510455	n02510455_2122.JPEG	55136	13	n02281787	n02281787_2506.JPEG	true	different label; deterministic seed-controlled pairing within test split
same-class mismatched EEG	EEG-ImageNet	temporal split	2024	test	5251	1	n02992211	n02992211_10724.JPEG	16185	4	n02992211	n02992211_2401.JPEG	true	same label; different image/trial; deterministic seed-controlled pairing within test split
different-class shuffled EEG	EEG-ImageNet	temporal split	2024	test	5251	1	n02992211	n02992211_10724.JPEG	62102	15	n07772935	n07772935_11099.JPEG	true	different label; deterministic seed-controlled pairing within test split
same-class mismatched EEG	EEG-ImageNet	temporal split	2024	test	5256	1	n02992211	n02992211_4645.JPEG	31689	7	n02992211	n02992211_4009.JPEG	true	same label; different image/trial; deterministic seed-controlled pairing within test split
different-class shuffled EEG	EEG-ImageNet	temporal split	2024	test	5256	1	n02992211	n02992211_4645.JPEG	41325	10	n04465666	n04465666_1152.JPEG	true	different label; deterministic seed-controlled pairing within test split
same-class mismatched EEG	EEG-ImageNet	temporal split	2024	test	5287	1	n02992211	n02992211_2401.JPEG	12858	3	n02992211	n02992211_4009.JPEG	true	same label; different image/trial; deterministic seed-controlled pairing within test split
different-class shuffled EEG	EEG-ImageNet	temporal split	2024	test	5287	1	n02992211	n02992211_2401.JPEG	46462	11	n02106550	n02106550_287.JPEG	true	different label; deterministic seed-controlled pairing within test split
same-class mismatched EEG	EEG-ImageNet	temporal split	2024	test	5293	1	n02992211	n02992211_21968.JPEG	27915	6	n02992211	n02992211_4009.JPEG	true	same label; different image/trial; deterministic seed-controlled pairing within test split
different-class shuffled EEG	EEG-ImageNet	temporal split	2024	test	5293	1	n02992211	n02992211_21968.JPEG	11109	2	n03790512	n03790512_3080.JPEG	true	different label; deterministic seed-controlled pairing within test split
same-class mismatched EEG	EEG-ImageNet	temporal split	2024	test	5297	1	n02992211	n02992211_4009.JPEG	41800	10	n02992211	n02992211_21968.JPEG	true	same label; different image/trial; deterministic seed-controlled pairing within test split
different-class shuffled EEG	EEG-ImageNet	temporal split	2024	test	5297	1	n02992211	n02992211_4009.JPEG	40573	10	n03376595	n03376595_10579.JPEG	true	different label; deterministic seed-controlled pairing within test split
same-class mismatched EEG	EEG-ImageNet	temporal split	2024	test	5306	1	n03100240	n03100240_9408.JPEG	13187	3	n03100240	n03100240_788.JPEG	true	same label; different image/trial; deterministic seed-controlled pairing within test split
different-class shuffled EEG	EEG-ImageNet	temporal split	2024	test	5306	1	n03100240	n03100240_9408.JPEG	62221	15	n13054560	n13054560_10.JPEG	true	different label; deterministic seed-controlled pairing within test split
same-class mismatched EEG	EEG-ImageNet	temporal split	2024	test	5314	1	n03100240	n03100240_8402.JPEG	13169	3	n03100240	n03100240_4537.JPEG	true	same label; different image/trial; deterministic seed-controlled pairing within test split
different-class shuffled EEG	EEG-ImageNet	temporal split	2024	test	5314	1	n03100240	n03100240_8402.JPEG	59175	14	n02690373	n02690373_736.JPEG	true	different label; deterministic seed-controlled pairing within test split
same-class mismatched EEG	EEG-ImageNet	temporal split	2024	test	5329	1	n03100240	n03100240_788.JPEG	31886	7	n03100240	n03100240_9408.JPEG	true	same label; different image/trial; deterministic seed-controlled pairing within test split
different-class shuffled EEG	EEG-ImageNet	temporal split	2024	test	5329	1	n03100240	n03100240_788.JPEG	21878	5	n03445777	n03445777_1252.JPEG	true	different label; deterministic seed-controlled pairing within test split
same-class mismatched EEG	EEG-ImageNet	temporal split	2024	test	5333	1	n03100240	n03100240_4537.JPEG	34023	8	n03100240	n03100240_788.JPEG	true	same label; different image/trial; deterministic seed-controlled pairing within test split
different-class shuffled EEG	EEG-ImageNet	temporal split	2024	test	5333	1	n03100240	n03100240_4537.JPEG	44412	11	n02106166	n02106166_5093.JPEG	true	different label; deterministic seed-controlled pairing within test split
same-class mismatched EEG	EEG-ImageNet	temporal split	2024	test	5342	1	n03100240	n03100240_3310.JPEG	10477	2	n03100240	n03100240_9408.JPEG	true	same label; different image/trial; deterministic seed-controlled pairing within test split
different-class shuffled EEG	EEG-ImageNet	temporal split	2024	test	5342	1	n03100240	n03100240_3310.JPEG	10711	2	n03773504	n03773504_2899.JPEG	true	different label; deterministic seed-controlled pairing within test split
same-class mismatched EEG	EEG-ImageNet	temporal split	2024	test	5354	1	n02111889	n02111889_4381.JPEG	25315	6	n02111889	n02111889_1331.JPEG	true	same label; different image/trial; deterministic seed-controlled pairing within test split
different-class shuffled EEG	EEG-ImageNet	temporal split	2024	test	5354	1	n02111889	n02111889_4381.JPEG	39223	9	n02107142	n02107142_208.JPEG	true	different label; deterministic seed-controlled pairing within test split
same-class mismatched EEG	EEG-ImageNet	temporal split	2024	test	5371	1	n02111889	n02111889_117.JPEG	896	0	n02111889	n02111889_789.JPEG	true	same label; different image/trial; deterministic seed-controlled pairing within test split
different-class shuffled EEG	EEG-ImageNet	temporal split	2024	test	5371	1	n02111889	n02111889_117.JPEG	39278	9	n07758680	n07758680_340.JPEG	true	different label; deterministic seed-controlled pairing within test split
same-class mismatched EEG	EEG-ImageNet	temporal split	2024	test	5372	1	n02111889	n02111889_1331.JPEG	25313	6	n02111889	n02111889_3043.JPEG	true	same label; different image/trial; deterministic seed-controlled pairing within test split
different-class shuffled EEG	EEG-ImageNet	temporal split	2024	test	5372	1	n02111889	n02111889_1331.JPEG	12811	3	n04044716	n04044716_691.JPEG	true	different label; deterministic seed-controlled pairing within test split
same-class mismatched EEG	EEG-ImageNet	temporal split	2024	test	5375	1	n02111889	n02111889_789.JPEG	895	0	n02111889	n02111889_3043.JPEG	true	same label; different image/trial; deterministic seed-controlled pairing within test split
different-class shuffled EEG	EEG-ImageNet	temporal split	2024	test	5375	1	n02111889	n02111889_789.JPEG	20789	5	n04249415	n04249415_10098.JPEG	true	different label; deterministic seed-controlled pairing within test split
same-class mismatched EEG	EEG-ImageNet	temporal split	2024	test	5379	1	n02111889	n02111889_3043.JPEG	10162	2	n02111889	n02111889_789.JPEG	true	same label; different image/trial; deterministic seed-controlled pairing within test split
different-class shuffled EEG	EEG-ImageNet	temporal split	2024	test	5379	1	n02111889	n02111889_3043.JPEG	55215	13	n03272562	n03272562_4639.JPEG	true	different label; deterministic seed-controlled pairing within test split
same-class mismatched EEG	EEG-ImageNet	temporal split	2024	test	5407	1	n07758680	n07758680_13375.JPEG	57959	14	n07758680	n07758680_521.JPEG	true	same label; different image/trial; deterministic seed-controlled pairing within test split
different-class shuffled EEG	EEG-ImageNet	temporal split	2024	test	5407	1	n07758680	n07758680_13375.JPEG	14329	3	n02389026	n02389026_292.JPEG	true	different label; deterministic seed-controlled pairing within test split
same-class mismatched EEG	EEG-ImageNet	temporal split	2024	test	5411	1	n07758680	n07758680_7519.JPEG	32664	8	n07758680	n07758680_2346.JPEG	true	same label; different image/trial; deterministic seed-controlled pairing within test split
different-class shuffled EEG	EEG-ImageNet	temporal split	2024	test	5411	1	n07758680	n07758680_7519.JPEG	18031	4	n07772935	n07772935_11099.JPEG	true	different label; deterministic seed-controlled pairing within test split
same-class mismatched EEG	EEG-ImageNet	temporal split	2024	test	5419	1	n07758680	n07758680_340.JPEG	32660	8	n07758680	n07758680_7519.JPEG	true	same label; different image/trial; deterministic seed-controlled pairing within test split
different-class shuffled EEG	EEG-ImageNet	temporal split	2024	test	5419	1	n07758680	n07758680_340.JPEG	29536	7	n02107142	n02107142_19637.JPEG	true	different label; deterministic seed-controlled pairing within test split
same-class mismatched EEG	EEG-ImageNet	temporal split	2024	test	5435	1	n07758680	n07758680_521.JPEG	57961	14	n07758680	n07758680_7519.JPEG	true	same label; different image/trial; deterministic seed-controlled pairing within test split
different-class shuffled EEG	EEG-ImageNet	temporal split	2024	test	5435	1	n07758680	n07758680_521.JPEG	12598	3	n02107142	n02107142_208.JPEG	true	different label; deterministic seed-controlled pairing within test split
same-class mismatched EEG	EEG-ImageNet	temporal split	2024	test	5439	1	n07758680	n07758680_2346.JPEG	39283	9	n07758680	n07758680_13375.JPEG	true	same label; different image/trial; deterministic seed-controlled pairing within test split
different-class shuffled EEG	EEG-ImageNet	temporal split	2024	test	5439	1	n07758680	n07758680_2346.JPEG	30869	7	n02504458	n02504458_259.JPEG	true	different label; deterministic seed-controlled pairing within test split
same-class mismatched EEG	EEG-ImageNet	temporal split	2024	test	5453	1	n02106550	n02106550_192.JPEG	14658	3	n02106550	n02106550_8618.JPEG	true	same label; different image/trial; deterministic seed-controlled pairing within test split
different-class shuffled EEG	EEG-ImageNet	temporal split	2024	test	5453	1	n02106550	n02106550_192.JPEG	22409	5	n02906734	n02906734_237.JPEG	true	different label; deterministic seed-controlled pairing within test split
same-class mismatched EEG	EEG-ImageNet	temporal split	2024	test	5469	1	n02106550	n02106550_287.JPEG	49007	12	n02106550	n02106550_8618.JPEG	true	same label; different image/trial; deterministic seed-controlled pairing within test split
different-class shuffled EEG	EEG-ImageNet	temporal split	2024	test	5469	1	n02106550	n02106550_287.JPEG	27492	6	n02110185	n02110185_8973.JPEG	true	different label; deterministic seed-controlled pairing within test split
same-class mismatched EEG	EEG-ImageNet	temporal split	2024	test	5494	1	n02106550	n02106550_1410.JPEG	37729	9	n02106550	n02106550_10442.JPEG	true	same label; different image/trial; deterministic seed-controlled pairing within test split
different-class shuffled EEG	EEG-ImageNet	temporal split	2024	test	5494	1	n02106550	n02106550_1410.JPEG	39282	9	n07758680	n07758680_7519.JPEG	true	different label; deterministic seed-controlled pairing within test split
same-class mismatched EEG	EEG-ImageNet	temporal split	2024	test	5495	1	n02106550	n02106550_10442.JPEG	19941	4	n02106550	n02106550_8618.JPEG	true	same label; different image/trial; deterministic seed-controlled pairing within test split
different-class shuffled EEG	EEG-ImageNet	temporal split	2024	test	5495	1	n02106550	n02106550_10442.JPEG	55110	13	n02281787	n02281787_1179.JPEG	true	different label; deterministic seed-controlled pairing within test split
same-class mismatched EEG	EEG-ImageNet	temporal split	2024	test	5499	1	n02106550	n02106550_8618.JPEG	60007	15	n02106550	n02106550_10442.JPEG	true	same label; different image/trial; deterministic seed-controlled pairing within test split
different-class shuffled EEG	EEG-ImageNet	temporal split	2024	test	5499	1	n02106550	n02106550_8618.JPEG	22836	5	n01494475	n01494475_9842.JPEG	true	different label; deterministic seed-controlled pairing within test split
same-class mismatched EEG	EEG-ImageNet	temporal split	2024	test	5524	1	n03590841	n03590841_4580.JPEG	2699	0	n03590841	n03590841_1053.JPEG	true	same label; different image/trial; deterministic seed-controlled pairing within test split
different-class shuffled EEG	EEG-ImageNet	temporal split	2024	test	5524	1	n03590841	n03590841_4580.JPEG	32727	8	n02106166	n02106166_542.JPEG	true	different label; deterministic seed-controlled pairing within test split
same-class mismatched EEG	EEG-ImageNet	temporal split	2024	test	5527	1	n03590841	n03590841_5730.JPEG	47243	11	n03590841	n03590841_1053.JPEG	true	same label; different image/trial; deterministic seed-controlled pairing within test split
different-class shuffled EEG	EEG-ImageNet	temporal split	2024	test	5527	1	n03590841	n03590841_5730.JPEG	6527	1	n01443537	n01443537_15284.JPEG	true	different label; deterministic seed-controlled pairing within test split
same-class mismatched EEG	EEG-ImageNet	temporal split	2024	test	5534	1	n03590841	n03590841_1053.JPEG	14411	3	n03590841	n03590841_10934.JPEG	true	same label; different image/trial; deterministic seed-controlled pairing within test split
different-class shuffled EEG	EEG-ImageNet	temporal split	2024	test	5534	1	n03590841	n03590841_1053.JPEG	52138	13	n01494475	n01494475_14279.JPEG	true	different label; deterministic seed-controlled pairing within test split
same-class mismatched EEG	EEG-ImageNet	temporal split	2024	test	5538	1	n03590841	n03590841_10934.JPEG	35739	8	n03590841	n03590841_4580.JPEG	true	same label; different image/trial; deterministic seed-controlled pairing within test split
different-class shuffled EEG	EEG-ImageNet	temporal split	2024	test	5538	1	n03590841	n03590841_10934.JPEG	23776	5	n03690473	n03690473_39486.JPEG	true	different label; deterministic seed-controlled pairing within test split
same-class mismatched EEG	EEG-ImageNet	temporal split	2024	test	5539	1	n03590841	n03590841_11757.JPEG	59414	14	n03590841	n03590841_4580.JPEG	true	same label; different image/trial; deterministic seed-controlled pairing within test split
different-class shuffled EEG	EEG-ImageNet	temporal split	2024	test	5539	1	n03590841	n03590841_11757.JPEG	62409	15	n07758680	n07758680_521.JPEG	true	different label; deterministic seed-controlled pairing within test split
same-class mismatched EEG	EEG-ImageNet	temporal split	2024	test	5551	1	n01484850	n01484850_2087.JPEG	27671	6	n01484850	n01484850_2190.JPEG	true	same label; different image/trial; deterministic seed-controlled pairing within test split
different-class shuffled EEG	EEG-ImageNet	temporal split	2024	test	5551	1	n01484850	n01484850_2087.JPEG	47618	11	n02992211	n02992211_4645.JPEG	true	different label; deterministic seed-controlled pairing within test split
same-class mismatched EEG	EEG-ImageNet	temporal split	2024	test	5558	1	n01484850	n01484850_17788.JPEG	46264	11	n01484850	n01484850_2190.JPEG	true	same label; different image/trial; deterministic seed-controlled pairing within test split
different-class shuffled EEG	EEG-ImageNet	temporal split	2024	test	5558	1	n01484850	n01484850_17788.JPEG	48386	12	n03790512	n03790512_3080.JPEG	true	different label; deterministic seed-controlled pairing within test split
same-class mismatched EEG	EEG-ImageNet	temporal split	2024	test	5570	1	n01484850	n01484850_2190.JPEG	5574	1	n01484850	n01484850_14400.JPEG	true	same label; different image/trial; deterministic seed-controlled pairing within test split
different-class shuffled EEG	EEG-ImageNet	temporal split	2024	test	5570	1	n01484850	n01484850_2190.JPEG	43032	10	n04086273	n04086273_2383.JPEG	true	different label; deterministic seed-controlled pairing within test split
same-class mismatched EEG	EEG-ImageNet	temporal split	2024	test	5574	1	n01484850	n01484850_14400.JPEG	52479	13	n01484850	n01484850_17788.JPEG	true	same label; different image/trial; deterministic seed-controlled pairing within test split
different-class shuffled EEG	EEG-ImageNet	temporal split	2024	test	5574	1	n01484850	n01484850_14400.JPEG	7194	1	n07740461	n07740461_11891.JPEG	true	different label; deterministic seed-controlled pairing within test split
same-class mismatched EEG	EEG-ImageNet	temporal split	2024	test	5588	1	n01484850	n01484850_12894.JPEG	62774	15	n01484850	n01484850_2190.JPEG	true	same label; different image/trial; deterministic seed-controlled pairing within test split
different-class shuffled EEG	EEG-ImageNet	temporal split	2024	test	5588	1	n01484850	n01484850_12894.JPEG	53244	13	n07873807	n07873807_8875.JPEG	true	different label; deterministic seed-controlled pairing within test split
same-class mismatched EEG	EEG-ImageNet	temporal split	2024	test	5606	1	n02106166	n02106166_542.JPEG	35992	9	n02106166	n02106166_5093.JPEG	true	same label; different image/trial; deterministic seed-controlled pairing within test split
different-class shuffled EEG	EEG-ImageNet	temporal split	2024	test	5606	1	n02106166	n02106166_542.JPEG	30057	7	n02492035	n02492035_791.JPEG	true	different label; deterministic seed-controlled pairing within test split
same-class mismatched EEG	EEG-ImageNet	temporal split	2024	test	5615	1	n02106166	n02106166_2244.JPEG	13693	3	n02106166	n02106166_1246.JPEG	true	same label; different image/trial; deterministic seed-controlled pairing within test split
different-class shuffled EEG	EEG-ImageNet	temporal split	2024	test	5615	1	n02106166	n02106166_2244.JPEG	43883	10	n03709823	n03709823_17750.JPEG	true	different label; deterministic seed-controlled pairing within test split
same-class mismatched EEG	EEG-ImageNet	temporal split	2024	test	5621	1	n02106166	n02106166_1246.JPEG	17527	4	n02106166	n02106166_542.JPEG	true	same label; different image/trial; deterministic seed-controlled pairing within test split
different-class shuffled EEG	EEG-ImageNet	temporal split	2024	test	5621	1	n02106166	n02106166_1246.JPEG	48151	12	n04086273	n04086273_24099.JPEG	true	different label; deterministic seed-controlled pairing within test split
same-class mismatched EEG	EEG-ImageNet	temporal split	2024	test	5625	1	n02106166	n02106166_15706.JPEG	5606	1	n02106166	n02106166_542.JPEG	true	same label; different image/trial; deterministic seed-controlled pairing within test split
different-class shuffled EEG	EEG-ImageNet	temporal split	2024	test	5625	1	n02106166	n02106166_15706.JPEG	2299	0	n03773504	n03773504_6748.JPEG	true	different label; deterministic seed-controlled pairing within test split
same-class mismatched EEG	EEG-ImageNet	temporal split	2024	test	5648	1	n02106166	n02106166_5093.JPEG	22215	5	n02106166	n02106166_542.JPEG	true	same label; different image/trial; deterministic seed-controlled pairing within test split
different-class shuffled EEG	EEG-ImageNet	temporal split	2024	test	5648	1	n02106166	n02106166_5093.JPEG	58829	14	n03845190	n03845190_858.JPEG	true	different label; deterministic seed-controlled pairing within test split
same-class mismatched EEG	EEG-ImageNet	temporal split	2024	test	5663	1	n03063599	n03063599_5566.JPEG	29803	7	n03063599	n03063599_103.JPEG	true	same label; different image/trial; deterministic seed-controlled pairing within test split
different-class shuffled EEG	EEG-ImageNet	temporal split	2024	test	5663	1	n03063599	n03063599_5566.JPEG	147	0	n02106662	n02106662_79868.JPEG	true	different label; deterministic seed-controlled pairing within test split
same-class mismatched EEG	EEG-ImageNet	temporal split	2024	test	5666	1	n03063599	n03063599_103.JPEG	63471	15	n03063599	n03063599_4267.JPEG	true	same label; different image/trial; deterministic seed-controlled pairing within test split
different-class shuffled EEG	EEG-ImageNet	temporal split	2024	test	5666	1	n03063599	n03063599_103.JPEG	52863	13	n02111889	n02111889_1331.JPEG	true	different label; deterministic seed-controlled pairing within test split
same-class mismatched EEG	EEG-ImageNet	temporal split	2024	test	5672	1	n03063599	n03063599_4267.JPEG	51874	13	n03063599	n03063599_171.JPEG	true	same label; different image/trial; deterministic seed-controlled pairing within test split
different-class shuffled EEG	EEG-ImageNet	temporal split	2024	test	5672	1	n03063599	n03063599_4267.JPEG	33637	8	n03773504	n03773504_8896.JPEG	true	different label; deterministic seed-controlled pairing within test split
same-class mismatched EEG	EEG-ImageNet	temporal split	2024	test	5681	1	n03063599	n03063599_171.JPEG	5672	1	n03063599	n03063599_4267.JPEG	true	same label; different image/trial; deterministic seed-controlled pairing within test split
different-class shuffled EEG	EEG-ImageNet	temporal split	2024	test	5681	1	n03063599	n03063599_171.JPEG	23899	5	n03372029	n03372029_15961.JPEG	true	different label; deterministic seed-controlled pairing within test split
same-class mismatched EEG	EEG-ImageNet	temporal split	2024	test	5691	1	n03063599	n03063599_748.JPEG	1495	0	n03063599	n03063599_5566.JPEG	true	same label; different image/trial; deterministic seed-controlled pairing within test split
different-class shuffled EEG	EEG-ImageNet	temporal split	2024	test	5691	1	n03063599	n03063599_748.JPEG	50652	12	n02701002	n02701002_1264.JPEG	true	different label; deterministic seed-controlled pairing within test split
same-class mismatched EEG	EEG-ImageNet	temporal split	2024	test	5705	1	n02992529	n02992529_402.JPEG	62177	15	n02992529	n02992529_832.JPEG	true	same label; different image/trial; deterministic seed-controlled pairing within test split
different-class shuffled EEG	EEG-ImageNet	temporal split	2024	test	5705	1	n02992529	n02992529_402.JPEG	41192	10	n03584829	n03584829_27971.JPEG	true	different label; deterministic seed-controlled pairing within test split
same-class mismatched EEG	EEG-ImageNet	temporal split	2024	test	5710	1	n02992529	n02992529_30946.JPEG	16407	4	n02992529	n02992529_678.JPEG	true	same label; different image/trial; deterministic seed-controlled pairing within test split
different-class shuffled EEG	EEG-ImageNet	temporal split	2024	test	5710	1	n02992529	n02992529_30946.JPEG	52077	13	n03690473	n03690473_5415.JPEG	true	different label; deterministic seed-controlled pairing within test split
same-class mismatched EEG	EEG-ImageNet	temporal split	2024	test	5718	1	n02992529	n02992529_678.JPEG	36534	9	n02992529	n02992529_402.JPEG	true	same label; different image/trial; deterministic seed-controlled pairing within test split
different-class shuffled EEG	EEG-ImageNet	temporal split	2024	test	5718	1	n02992529	n02992529_678.JPEG	41578	10	n03690473	n03690473_39486.JPEG	true	different label; deterministic seed-controlled pairing within test split
same-class mismatched EEG	EEG-ImageNet	temporal split	2024	test	5737	1	n02992529	n02992529_33824.JPEG	46943	11	n02992529	n02992529_402.JPEG	true	same label; different image/trial; deterministic seed-controlled pairing within test split
different-class shuffled EEG	EEG-ImageNet	temporal split	2024	test	5737	1	n02992529	n02992529_33824.JPEG	41173	10	n03584829	n03584829_9186.JPEG	true	different label; deterministic seed-controlled pairing within test split
same-class mismatched EEG	EEG-ImageNet	temporal split	2024	test	5743	1	n02992529	n02992529_832.JPEG	15470	3	n02992529	n02992529_678.JPEG	true	same label; different image/trial; deterministic seed-controlled pairing within test split
different-class shuffled EEG	EEG-ImageNet	temporal split	2024	test	5743	1	n02992529	n02992529_832.JPEG	31049	7	n03180011	n03180011_8386.JPEG	true	different label; deterministic seed-controlled pairing within test split
same-class mismatched EEG	EEG-ImageNet	temporal split	2024	test	5754	1	n02106662	n02106662_13.JPEG	56743	14	n02106662	n02106662_271.JPEG	true	same label; different image/trial; deterministic seed-controlled pairing within test split
different-class shuffled EEG	EEG-ImageNet	temporal split	2024	test	5754	1	n02106662	n02106662_13.JPEG	43728	10	n04487394	n04487394_2663.JPEG	true	different label; deterministic seed-controlled pairing within test split
same-class mismatched EEG	EEG-ImageNet	temporal split	2024	test	5755	1	n02106662	n02106662_7212.JPEG	54028	13	n02106662	n02106662_16149.JPEG	true	same label; different image/trial; deterministic seed-controlled pairing within test split
different-class shuffled EEG	EEG-ImageNet	temporal split	2024	test	5755	1	n02106662	n02106662_7212.JPEG	40306	10	n03297495	n03297495_3946.JPEG	true	different label; deterministic seed-controlled pairing within test split
same-class mismatched EEG	EEG-ImageNet	temporal split	2024	test	5775	1	n02106662	n02106662_16149.JPEG	49309	12	n02106662	n02106662_7212.JPEG	true	same label; different image/trial; deterministic seed-controlled pairing within test split
different-class shuffled EEG	EEG-ImageNet	temporal split	2024	test	5775	1	n02106662	n02106662_16149.JPEG	25292	6	n03884397	n03884397_1735.JPEG	true	different label; deterministic seed-controlled pairing within test split
same-class mismatched EEG	EEG-ImageNet	temporal split	2024	test	5782	1	n02106662	n02106662_271.JPEG	47714	11	n02106662	n02106662_79868.JPEG	true	same label; different image/trial; deterministic seed-controlled pairing within test split
different-class shuffled EEG	EEG-ImageNet	temporal split	2024	test	5782	1	n02106662	n02106662_271.JPEG	48819	12	n07772935	n07772935_11099.JPEG	true	different label; deterministic seed-controlled pairing within test split
same-class mismatched EEG	EEG-ImageNet	temporal split	2024	test	5790	1	n02106662	n02106662_79868.JPEG	33723	8	n02106662	n02106662_7212.JPEG	true	same label; different image/trial; deterministic seed-controlled pairing within test split
different-class shuffled EEG	EEG-ImageNet	temporal split	2024	test	5790	1	n02106662	n02106662_79868.JPEG	30511	7	n12144580	n12144580_11894.JPEG	true	different label; deterministic seed-controlled pairing within test split
same-class mismatched EEG	EEG-ImageNet	temporal split	2024	test	5804	1	n07756951	n07756951_6400.JPEG	59741	14	n07756951	n07756951_11177.JPEG	true	same label; different image/trial; deterministic seed-controlled pairing within test split
different-class shuffled EEG	EEG-ImageNet	temporal split	2024	test	5804	1	n07756951	n07756951_6400.JPEG	53045	13	n13054560	n13054560_122.JPEG	true	different label; deterministic seed-controlled pairing within test split
same-class mismatched EEG	EEG-ImageNet	temporal split	2024	test	5812	1	n07756951	n07756951_652.JPEG	36002	9	n07756951	n07756951_3215.JPEG	true	same label; different image/trial; deterministic seed-controlled pairing within test split
different-class shuffled EEG	EEG-ImageNet	temporal split	2024	test	5812	1	n07756951	n07756951_652.JPEG	42992	10	n03197337	n03197337_233.JPEG	true	different label; deterministic seed-controlled pairing within test split
same-class mismatched EEG	EEG-ImageNet	temporal split	2024	test	5823	1	n07756951	n07756951_11177.JPEG	36015	9	n07756951	n07756951_7674.JPEG	true	same label; different image/trial; deterministic seed-controlled pairing within test split
different-class shuffled EEG	EEG-ImageNet	temporal split	2024	test	5823	1	n07756951	n07756951_11177.JPEG	58950	14	n02106550	n02106550_10442.JPEG	true	different label; deterministic seed-controlled pairing within test split
same-class mismatched EEG	EEG-ImageNet	temporal split	2024	test	5824	1	n07756951	n07756951_7674.JPEG	36041	9	n07756951	n07756951_11177.JPEG	true	same label; different image/trial; deterministic seed-controlled pairing within test split
different-class shuffled EEG	EEG-ImageNet	temporal split	2024	test	5824	1	n07756951	n07756951_7674.JPEG	56915	14	n01496331	n01496331_175.JPEG	true	different label; deterministic seed-controlled pairing within test split
same-class mismatched EEG	EEG-ImageNet	temporal split	2024	test	5844	1	n07756951	n07756951_3215.JPEG	33295	8	n07756951	n07756951_7674.JPEG	true	same label; different image/trial; deterministic seed-controlled pairing within test split
different-class shuffled EEG	EEG-ImageNet	temporal split	2024	test	5844	1	n07756951	n07756951_3215.JPEG	61125	15	n03792972	n03792972_81.JPEG	true	different label; deterministic seed-controlled pairing within test split
same-class mismatched EEG	EEG-ImageNet	temporal split	2024	test	5859	1	n03384352	n03384352_1503.JPEG	51458	12	n03384352	n03384352_2789.JPEG	true	same label; different image/trial; deterministic seed-controlled pairing within test split
different-class shuffled EEG	EEG-ImageNet	temporal split	2024	test	5859	1	n03384352	n03384352_1503.JPEG	23180	5	n07756951	n07756951_6400.JPEG	true	different label; deterministic seed-controlled pairing within test split
same-class mismatched EEG	EEG-ImageNet	temporal split	2024	test	5869	1	n03384352	n03384352_330.JPEG	35804	8	n03384352	n03384352_1503.JPEG	true	same label; different image/trial; deterministic seed-controlled pairing within test split
different-class shuffled EEG	EEG-ImageNet	temporal split	2024	test	5869	1	n03384352	n03384352_330.JPEG	47899	11	n07758680	n07758680_340.JPEG	true	different label; deterministic seed-controlled pairing within test split
same-class mismatched EEG	EEG-ImageNet	temporal split	2024	test	5871	1	n03384352	n03384352_3703.JPEG	15726	3	n03384352	n03384352_1503.JPEG	true	same label; different image/trial; deterministic seed-controlled pairing within test split
different-class shuffled EEG	EEG-ImageNet	temporal split	2024	test	5871	1	n03384352	n03384352_3703.JPEG	62115	15	n07772935	n07772935_2577.JPEG	true	different label; deterministic seed-controlled pairing within test split
same-class mismatched EEG	EEG-ImageNet	temporal split	2024	test	5892	1	n03384352	n03384352_2789.JPEG	15720	3	n03384352	n03384352_414.JPEG	true	same label; different image/trial; deterministic seed-controlled pairing within test split
different-class shuffled EEG	EEG-ImageNet	temporal split	2024	test	5892	1	n03384352	n03384352_2789.JPEG	53783	13	n03590841	n03590841_4580.JPEG	true	different label; deterministic seed-controlled pairing within test split
same-class mismatched EEG	EEG-ImageNet	temporal split	2024	test	5896	1	n03384352	n03384352_414.JPEG	47296	11	n03384352	n03384352_1503.JPEG	true	same label; different image/trial; deterministic seed-controlled pairing within test split
different-class shuffled EEG	EEG-ImageNet	temporal split	2024	test	5896	1	n03384352	n03384352_414.JPEG	13098	3	n03709823	n03709823_451.JPEG	true	different label; deterministic seed-controlled pairing within test split
same-class mismatched EEG	EEG-ImageNet	temporal split	2024	test	5902	1	n02389026	n02389026_214.JPEG	30280	7	n02389026	n02389026_812.JPEG	true	same label; different image/trial; deterministic seed-controlled pairing within test split
different-class shuffled EEG	EEG-ImageNet	temporal split	2024	test	5902	1	n02389026	n02389026_214.JPEG	33317	8	n02107142	n02107142_19637.JPEG	true	different label; deterministic seed-controlled pairing within test split
same-class mismatched EEG	EEG-ImageNet	temporal split	2024	test	5910	1	n02389026	n02389026_812.JPEG	57430	14	n02389026	n02389026_292.JPEG	true	same label; different image/trial; deterministic seed-controlled pairing within test split
different-class shuffled EEG	EEG-ImageNet	temporal split	2024	test	5910	1	n02389026	n02389026_812.JPEG	16262	4	n07756951	n07756951_7674.JPEG	true	different label; deterministic seed-controlled pairing within test split
same-class mismatched EEG	EEG-ImageNet	temporal split	2024	test	5926	1	n02389026	n02389026_113.JPEG	30252	7	n02389026	n02389026_144.JPEG	true	same label; different image/trial; deterministic seed-controlled pairing within test split
different-class shuffled EEG	EEG-ImageNet	temporal split	2024	test	5926	1	n02389026	n02389026_113.JPEG	35484	8	n02630281	n02630281_5816.JPEG	true	different label; deterministic seed-controlled pairing within test split
same-class mismatched EEG	EEG-ImageNet	temporal split	2024	test	5942	1	n02389026	n02389026_292.JPEG	62637	15	n02389026	n02389026_214.JPEG	true	same label; different image/trial; deterministic seed-controlled pairing within test split
different-class shuffled EEG	EEG-ImageNet	temporal split	2024	test	5942	1	n02389026	n02389026_292.JPEG	53969	13	n04249415	n04249415_13045.JPEG	true	different label; deterministic seed-controlled pairing within test split
same-class mismatched EEG	EEG-ImageNet	temporal split	2024	test	5947	1	n02389026	n02389026_144.JPEG	19497	4	n02389026	n02389026_214.JPEG	true	same label; different image/trial; deterministic seed-controlled pairing within test split
different-class shuffled EEG	EEG-ImageNet	temporal split	2024	test	5947	1	n02389026	n02389026_144.JPEG	54205	13	n03775071	n03775071_5437.JPEG	true	different label; deterministic seed-controlled pairing within test split
same-class mismatched EEG	EEG-ImageNet	temporal split	2024	test	5953	1	n07873807	n07873807_11590.JPEG	9454	2	n07873807	n07873807_8875.JPEG	true	same label; different image/trial; deterministic seed-controlled pairing within test split
different-class shuffled EEG	EEG-ImageNet	temporal split	2024	test	5953	1	n07873807	n07873807_11590.JPEG	10347	2	n04086273	n04086273_31449.JPEG	true	different label; deterministic seed-controlled pairing within test split
same-class mismatched EEG	EEG-ImageNet	temporal split	2024	test	5972	1	n07873807	n07873807_3227.JPEG	62040	15	n07873807	n07873807_11590.JPEG	true	same label; different image/trial; deterministic seed-controlled pairing within test split
different-class shuffled EEG	EEG-ImageNet	temporal split	2024	test	5972	1	n07873807	n07873807_3227.JPEG	41012	10	n02389026	n02389026_214.JPEG	true	different label; deterministic seed-controlled pairing within test split
same-class mismatched EEG	EEG-ImageNet	temporal split	2024	test	5983	1	n07873807	n07873807_1477.JPEG	9470	2	n07873807	n07873807_11590.JPEG	true	same label; different image/trial; deterministic seed-controlled pairing within test split
different-class shuffled EEG	EEG-ImageNet	temporal split	2024	test	5983	1	n07873807	n07873807_1477.JPEG	31673	7	n02992211	n02992211_2401.JPEG	true	different label; deterministic seed-controlled pairing within test split
same-class mismatched EEG	EEG-ImageNet	temporal split	2024	test	5990	1	n07873807	n07873807_8875.JPEG	37292	9	n07873807	n07873807_1477.JPEG	true	same label; different image/trial; deterministic seed-controlled pairing within test split
different-class shuffled EEG	EEG-ImageNet	temporal split	2024	test	5990	1	n07873807	n07873807_8875.JPEG	20941	5	n07753592	n07753592_11568.JPEG	true	different label; deterministic seed-controlled pairing within test split
same-class mismatched EEG	EEG-ImageNet	temporal split	2024	test	5991	1	n07873807	n07873807_13119.JPEG	50438	12	n07873807	n07873807_3227.JPEG	true	same label; different image/trial; deterministic seed-controlled pairing within test split
different-class shuffled EEG	EEG-ImageNet	temporal split	2024	test	5991	1	n07873807	n07873807_13119.JPEG	40935	10	n02112826	n02112826_2841.JPEG	true	different label; deterministic seed-controlled pairing within test split
same-class mismatched EEG	EEG-ImageNet	temporal split	2024	test	6011	1	n07749192	n07749192_1087.JPEG	6044	1	n07749192	n07749192_2719.JPEG	true	same label; different image/trial; deterministic seed-controlled pairing within test split
different-class shuffled EEG	EEG-ImageNet	temporal split	2024	test	6011	1	n07749192	n07749192_1087.JPEG	44922	11	n02389026	n02389026_292.JPEG	true	different label; deterministic seed-controlled pairing within test split
same-class mismatched EEG	EEG-ImageNet	temporal split	2024	test	6013	1	n07749192	n07749192_2772.JPEG	2948	0	n07749192	n07749192_918.JPEG	true	same label; different image/trial; deterministic seed-controlled pairing within test split
different-class shuffled EEG	EEG-ImageNet	temporal split	2024	test	6013	1	n07749192	n07749192_2772.JPEG	10159	2	n02111889	n02111889_3043.JPEG	true	different label; deterministic seed-controlled pairing within test split
same-class mismatched EEG	EEG-ImageNet	temporal split	2024	test	6031	1	n07749192	n07749192_918.JPEG	2945	0	n07749192	n07749192_2772.JPEG	true	same label; different image/trial; deterministic seed-controlled pairing within test split
different-class shuffled EEG	EEG-ImageNet	temporal split	2024	test	6031	1	n07749192	n07749192_918.JPEG	52533	13	n03452741	n03452741_12409.JPEG	true	different label; deterministic seed-controlled pairing within test split
same-class mismatched EEG	EEG-ImageNet	temporal split	2024	test	6037	1	n07749192	n07749192_3243.JPEG	45140	11	n07749192	n07749192_1087.JPEG	true	same label; different image/trial; deterministic seed-controlled pairing within test split
different-class shuffled EEG	EEG-ImageNet	temporal split	2024	test	6037	1	n07749192	n07749192_3243.JPEG	26965	6	n02901620	n02901620_2794.JPEG	true	different label; deterministic seed-controlled pairing within test split
same-class mismatched EEG	EEG-ImageNet	temporal split	2024	test	6044	1	n07749192	n07749192_2719.JPEG	63333	15	n07749192	n07749192_3243.JPEG	true	same label; different image/trial; deterministic seed-controlled pairing within test split
different-class shuffled EEG	EEG-ImageNet	temporal split	2024	test	6044	1	n07749192	n07749192_2719.JPEG	45592	11	n01494475	n01494475_3173.JPEG	true	different label; deterministic seed-controlled pairing within test split
same-class mismatched EEG	EEG-ImageNet	temporal split	2024	test	6052	1	n04249415	n04249415_4078.JPEG	25050	6	n04249415	n04249415_4895.JPEG	true	same label; different image/trial; deterministic seed-controlled pairing within test split
different-class shuffled EEG	EEG-ImageNet	temporal split	2024	test	6052	1	n04249415	n04249415_4078.JPEG	18790	4	n02492035	n02492035_791.JPEG	true	different label; deterministic seed-controlled pairing within test split
same-class mismatched EEG	EEG-ImageNet	temporal split	2024	test	6060	1	n04249415	n04249415_18529.JPEG	13571	3	n04249415	n04249415_10098.JPEG	true	same label; different image/trial; deterministic seed-controlled pairing within test split
different-class shuffled EEG	EEG-ImageNet	temporal split	2024	test	6060	1	n04249415	n04249415_18529.JPEG	44922	11	n02389026	n02389026_292.JPEG	true	different label; deterministic seed-controlled pairing within test split
same-class mismatched EEG	EEG-ImageNet	temporal split	2024	test	6074	1	n04249415	n04249415_13045.JPEG	53990	13	n04249415	n04249415_18529.JPEG	true	same label; different image/trial; deterministic seed-controlled pairing within test split
different-class shuffled EEG	EEG-ImageNet	temporal split	2024	test	6074	1	n04249415	n04249415_13045.JPEG	4130	1	n02124075	n02124075_446.JPEG	true	different label; deterministic seed-controlled pairing within test split
same-class mismatched EEG	EEG-ImageNet	temporal split	2024	test	6083	1	n04249415	n04249415_4895.JPEG	53975	13	n04249415	n04249415_4078.JPEG	true	same label; different image/trial; deterministic seed-controlled pairing within test split
different-class shuffled EEG	EEG-ImageNet	temporal split	2024	test	6083	1	n04249415	n04249415_4895.JPEG	57612	14	n03773504	n03773504_2899.JPEG	true	different label; deterministic seed-controlled pairing within test split
same-class mismatched EEG	EEG-ImageNet	temporal split	2024	test	6098	1	n04249415	n04249415_10098.JPEG	45780	11	n04249415	n04249415_4078.JPEG	true	same label; different image/trial; deterministic seed-controlled pairing within test split
different-class shuffled EEG	EEG-ImageNet	temporal split	2024	test	6098	1	n04249415	n04249415_10098.JPEG	36489	9	n02111889	n02111889_117.JPEG	true	different label; deterministic seed-controlled pairing within test split
same-class mismatched EEG	EEG-ImageNet	temporal split	2024	test	6109	1	n02901620	n02901620_2918.JPEG	6125	1	n02901620	n02901620_11112.JPEG	true	same label; different image/trial; deterministic seed-controlled pairing within test split
different-class shuffled EEG	EEG-ImageNet	temporal split	2024	test	6109	1	n02901620	n02901620_2918.JPEG	55717	13	n02607072	n02607072_8302.JPEG	true	different label; deterministic seed-controlled pairing within test split
same-class mismatched EEG	EEG-ImageNet	temporal split	2024	test	6118	1	n02901620	n02901620_2794.JPEG	50584	12	n02901620	n02901620_12255.JPEG	true	same label; different image/trial; deterministic seed-controlled pairing within test split
different-class shuffled EEG	EEG-ImageNet	temporal split	2024	test	6118	1	n02901620	n02901620_2794.JPEG	10348	2	n04086273	n04086273_24099.JPEG	true	different label; deterministic seed-controlled pairing within test split
same-class mismatched EEG	EEG-ImageNet	temporal split	2024	test	6125	1	n02901620	n02901620_11112.JPEG	43697	10	n02901620	n02901620_13128.JPEG	true	same label; different image/trial; deterministic seed-controlled pairing within test split
different-class shuffled EEG	EEG-ImageNet	temporal split	2024	test	6125	1	n02901620	n02901620_11112.JPEG	19807	4	n03495258	n03495258_7164.JPEG	true	different label; deterministic seed-controlled pairing within test split
same-class mismatched EEG	EEG-ImageNet	temporal split	2024	test	6134	1	n02901620	n02901620_13128.JPEG	43675	10	n02901620	n02901620_12255.JPEG	true	same label; different image/trial; deterministic seed-controlled pairing within test split
different-class shuffled EEG	EEG-ImageNet	temporal split	2024	test	6134	1	n02901620	n02901620_13128.JPEG	47257	11	n03384352	n03384352_3703.JPEG	true	different label; deterministic seed-controlled pairing within test split
same-class mismatched EEG	EEG-ImageNet	temporal split	2024	test	6143	1	n02901620	n02901620_12255.JPEG	1595	0	n02901620	n02901620_11112.JPEG	true	same label; different image/trial; deterministic seed-controlled pairing within test split
different-class shuffled EEG	EEG-ImageNet	temporal split	2024	test	6143	1	n02901620	n02901620_12255.JPEG	6869	1	n02672831	n02672831_6822.JPEG	true	different label; deterministic seed-controlled pairing within test split
same-class mismatched EEG	EEG-ImageNet	temporal split	2024	test	6158	1	n04069434	n04069434_8333.JPEG	9913	2	n04069434	n04069434_7064.JPEG	true	same label; different image/trial; deterministic seed-controlled pairing within test split
different-class shuffled EEG	EEG-ImageNet	temporal split	2024	test	6158	1	n04069434	n04069434_8333.JPEG	51915	13	n07772935	n07772935_11228.JPEG	true	different label; deterministic seed-controlled pairing within test split
same-class mismatched EEG	EEG-ImageNet	temporal split	2024	test	6165	1	n04069434	n04069434_22664.JPEG	42790	10	n04069434	n04069434_17289.JPEG	true	same label; different image/trial; deterministic seed-controlled pairing within test split
different-class shuffled EEG	EEG-ImageNet	temporal split	2024	test	6165	1	n04069434	n04069434_22664.JPEG	25377	6	n03888257	n03888257_48.JPEG	true	different label; deterministic seed-controlled pairing within test split
same-class mismatched EEG	EEG-ImageNet	temporal split	2024	test	6171	1	n04069434	n04069434_17289.JPEG	29287	7	n04069434	n04069434_22664.JPEG	true	same label; different image/trial; deterministic seed-controlled pairing within test split
different-class shuffled EEG	EEG-ImageNet	temporal split	2024	test	6171	1	n04069434	n04069434_17289.JPEG	20023	5	n03297495	n03297495_861.JPEG	true	different label; deterministic seed-controlled pairing within test split
same-class mismatched EEG	EEG-ImageNet	temporal split	2024	test	6178	1	n04069434	n04069434_7064.JPEG	62899	15	n04069434	n04069434_12771.JPEG	true	same label; different image/trial; deterministic seed-controlled pairing within test split
different-class shuffled EEG	EEG-ImageNet	temporal split	2024	test	6178	1	n04069434	n04069434_7064.JPEG	12984	3	n04487394	n04487394_4877.JPEG	true	different label; deterministic seed-controlled pairing within test split
same-class mismatched EEG	EEG-ImageNet	temporal split	2024	test	6198	1	n04069434	n04069434_12771.JPEG	9903	2	n04069434	n04069434_8333.JPEG	true	same label; different image/trial; deterministic seed-controlled pairing within test split
different-class shuffled EEG	EEG-ImageNet	temporal split	2024	test	6198	1	n04069434	n04069434_12771.JPEG	1699	0	n03888257	n03888257_548.JPEG	true	different label; deterministic seed-controlled pairing within test split
same-class mismatched EEG	EEG-ImageNet	temporal split	2024	test	6201	1	n03884397	n03884397_4283.JPEG	32924	8	n03884397	n03884397_6863.JPEG	true	same label; different image/trial; deterministic seed-controlled pairing within test split
different-class shuffled EEG	EEG-ImageNet	temporal split	2024	test	6201	1	n03884397	n03884397_4283.JPEG	51471	12	n03384352	n03384352_414.JPEG	true	different label; deterministic seed-controlled pairing within test split
same-class mismatched EEG	EEG-ImageNet	temporal split	2024	test	6208	1	n03884397	n03884397_6863.JPEG	12400	3	n03884397	n03884397_4283.JPEG	true	same label; different image/trial; deterministic seed-controlled pairing within test split
different-class shuffled EEG	EEG-ImageNet	temporal split	2024	test	6208	1	n03884397	n03884397_6863.JPEG	58221	14	n04120489	n04120489_102.JPEG	true	different label; deterministic seed-controlled pairing within test split
same-class mismatched EEG	EEG-ImageNet	temporal split	2024	test	6227	1	n03884397	n03884397_10125.JPEG	37563	9	n03884397	n03884397_4283.JPEG	true	same label; different image/trial; deterministic seed-controlled pairing within test split
different-class shuffled EEG	EEG-ImageNet	temporal split	2024	test	6227	1	n03884397	n03884397_10125.JPEG	34080	8	n03495258	n03495258_7164.JPEG	true	different label; deterministic seed-controlled pairing within test split
same-class mismatched EEG	EEG-ImageNet	temporal split	2024	test	6235	1	n03884397	n03884397_1735.JPEG	12428	3	n03884397	n03884397_10125.JPEG	true	same label; different image/trial; deterministic seed-controlled pairing within test split
different-class shuffled EEG	EEG-ImageNet	temporal split	2024	test	6235	1	n03884397	n03884397_1735.JPEG	45387	11	n02107142	n02107142_208.JPEG	true	different label; deterministic seed-controlled pairing within test split
same-class mismatched EEG	EEG-ImageNet	temporal split	2024	test	6246	1	n03884397	n03884397_868.JPEG	18947	4	n03884397	n03884397_1735.JPEG	true	same label; different image/trial; deterministic seed-controlled pairing within test split
different-class shuffled EEG	EEG-ImageNet	temporal split	2024	test	6246	1	n03884397	n03884397_868.JPEG	52003	13	n03445777	n03445777_298.JPEG	true	different label; deterministic seed-controlled pairing within test split
same-class mismatched EEG	EEG-ImageNet	temporal split	2024	test	6253	1	n03272010	n03272010_4348.JPEG	54283	13	n03272010	n03272010_5150.JPEG	true	same label; different image/trial; deterministic seed-controlled pairing within test split
different-class shuffled EEG	EEG-ImageNet	temporal split	2024	test	6253	1	n03272010	n03272010_4348.JPEG	12593	3	n02107142	n02107142_19637.JPEG	true	different label; deterministic seed-controlled pairing within test split
same-class mismatched EEG	EEG-ImageNet	temporal split	2024	test	6258	1	n03272010	n03272010_140.JPEG	3945	0	n03272010	n03272010_4348.JPEG	true	same label; different image/trial; deterministic seed-controlled pairing within test split
different-class shuffled EEG	EEG-ImageNet	temporal split	2024	test	6258	1	n03272010	n03272010_140.JPEG	31944	7	n03445777	n03445777_1252.JPEG	true	different label; deterministic seed-controlled pairing within test split
same-class mismatched EEG	EEG-ImageNet	temporal split	2024	test	6284	1	n03272010	n03272010_106.JPEG	23915	5	n03272010	n03272010_5150.JPEG	true	same label; different image/trial; deterministic seed-controlled pairing within test split
different-class shuffled EEG	EEG-ImageNet	temporal split	2024	test	6284	1	n03272010	n03272010_106.JPEG	27726	6	n03495258	n03495258_17534.JPEG	true	different label; deterministic seed-controlled pairing within test split
same-class mismatched EEG	EEG-ImageNet	temporal split	2024	test	6293	1	n03272010	n03272010_159.JPEG	45177	11	n03272010	n03272010_4348.JPEG	true	same label; different image/trial; deterministic seed-controlled pairing within test split
different-class shuffled EEG	EEG-ImageNet	temporal split	2024	test	6293	1	n03272010	n03272010_159.JPEG	14951	3	n02504458	n02504458_1903.JPEG	true	different label; deterministic seed-controlled pairing within test split
same-class mismatched EEG	EEG-ImageNet	temporal split	2024	test	6296	1	n03272010	n03272010_5150.JPEG	57148	14	n03272010	n03272010_140.JPEG	true	same label; different image/trial; deterministic seed-controlled pairing within test split
different-class shuffled EEG	EEG-ImageNet	temporal split	2024	test	6296	1	n03272010	n03272010_5150.JPEG	12715	3	n03372029	n03372029_15961.JPEG	true	different label; deterministic seed-controlled pairing within test split
same-class mismatched EEG	EEG-ImageNet	temporal split	2024	test	6307	1	n02281787	n02281787_1179.JPEG	6337	1	n02281787	n02281787_619.JPEG	true	same label; different image/trial; deterministic seed-controlled pairing within test split
different-class shuffled EEG	EEG-ImageNet	temporal split	2024	test	6307	1	n02281787	n02281787_1179.JPEG	44199	11	n02701002	n02701002_1264.JPEG	true	different label; deterministic seed-controlled pairing within test split
same-class mismatched EEG	EEG-ImageNet	temporal split	2024	test	6316	1	n02281787	n02281787_3049.JPEG	30829	7	n02281787	n02281787_1179.JPEG	true	same label; different image/trial; deterministic seed-controlled pairing within test split
different-class shuffled EEG	EEG-ImageNet	temporal split	2024	test	6316	1	n02281787	n02281787_3049.JPEG	39861	9	n02112826	n02112826_2841.JPEG	true	different label; deterministic seed-controlled pairing within test split
same-class mismatched EEG	EEG-ImageNet	temporal split	2024	test	6330	1	n02281787	n02281787_2971.JPEG	13326	3	n02281787	n02281787_3049.JPEG	true	same label; different image/trial; deterministic seed-controlled pairing within test split
different-class shuffled EEG	EEG-ImageNet	temporal split	2024	test	6330	1	n02281787	n02281787_2971.JPEG	51814	12	n04487394	n04487394_109.JPEG	true	different label; deterministic seed-controlled pairing within test split
same-class mismatched EEG	EEG-ImageNet	temporal split	2024	test	6337	1	n02281787	n02281787_619.JPEG	60122	15	n02281787	n02281787_1179.JPEG	true	same label; different image/trial; deterministic seed-controlled pairing within test split
different-class shuffled EEG	EEG-ImageNet	temporal split	2024	test	6337	1	n02281787	n02281787_619.JPEG	56612	14	n07753592	n07753592_16953.JPEG	true	different label; deterministic seed-controlled pairing within test split
same-class mismatched EEG	EEG-ImageNet	temporal split	2024	test	6347	1	n02281787	n02281787_2506.JPEG	44830	11	n02281787	n02281787_1179.JPEG	true	same label; different image/trial; deterministic seed-controlled pairing within test split
different-class shuffled EEG	EEG-ImageNet	temporal split	2024	test	6347	1	n02281787	n02281787_2506.JPEG	6964	1	n02099712	n02099712_5831.JPEG	true	different label; deterministic seed-controlled pairing within test split
same-class mismatched EEG	EEG-ImageNet	temporal split	2024	test	6352	1	n03773504	n03773504_24500.JPEG	28479	7	n03773504	n03773504_6748.JPEG	true	same label; different image/trial; deterministic seed-controlled pairing within test split
different-class shuffled EEG	EEG-ImageNet	temporal split	2024	test	6352	1	n03773504	n03773504_24500.JPEG	62637	15	n02389026	n02389026_214.JPEG	true	different label; deterministic seed-controlled pairing within test split
same-class mismatched EEG	EEG-ImageNet	temporal split	2024	test	6365	1	n03773504	n03773504_6748.JPEG	39338	9	n03773504	n03773504_2899.JPEG	true	same label; different image/trial; deterministic seed-controlled pairing within test split
different-class shuffled EEG	EEG-ImageNet	temporal split	2024	test	6365	1	n03773504	n03773504_6748.JPEG	53033	13	n13054560	n13054560_35.JPEG	true	different label; deterministic seed-controlled pairing within test split
same-class mismatched EEG	EEG-ImageNet	temporal split	2024	test	6371	1	n03773504	n03773504_8896.JPEG	17706	4	n03773504	n03773504_24500.JPEG	true	same label; different image/trial; deterministic seed-controlled pairing within test split
different-class shuffled EEG	EEG-ImageNet	temporal split	2024	test	6371	1	n03773504	n03773504_8896.JPEG	38965	9	n13054560	n13054560_10.JPEG	true	different label; deterministic seed-controlled pairing within test split
same-class mismatched EEG	EEG-ImageNet	temporal split	2024	test	6377	1	n03773504	n03773504_2899.JPEG	33637	8	n03773504	n03773504_8896.JPEG	true	same label; different image/trial; deterministic seed-controlled pairing within test split
different-class shuffled EEG	EEG-ImageNet	temporal split	2024	test	6377	1	n03773504	n03773504_2899.JPEG	2247	0	n02112826	n02112826_2841.JPEG	true	different label; deterministic seed-controlled pairing within test split
same-class mismatched EEG	EEG-ImageNet	temporal split	2024	test	6398	1	n03773504	n03773504_3694.JPEG	42805	10	n03773504	n03773504_6748.JPEG	true	same label; different image/trial; deterministic seed-controlled pairing within test split
different-class shuffled EEG	EEG-ImageNet	temporal split	2024	test	6398	1	n03773504	n03773504_3694.JPEG	50358	12	n02992211	n02992211_2401.JPEG	true	different label; deterministic seed-controlled pairing within test split
same-class mismatched EEG	EEG-ImageNet	temporal split	2024	test	6417	1	n04120489	n04120489_102.JPEG	26410	6	n04120489	n04120489_780.JPEG	true	same label; different image/trial; deterministic seed-controlled pairing within test split
different-class shuffled EEG	EEG-ImageNet	temporal split	2024	test	6417	1	n04120489	n04120489_102.JPEG	16219	4	n02099601	n02099601_3204.JPEG	true	different label; deterministic seed-controlled pairing within test split
same-class mismatched EEG	EEG-ImageNet	temporal split	2024	test	6424	1	n04120489	n04120489_10744.JPEG	26404	6	n04120489	n04120489_6375.JPEG	true	same label; different image/trial; deterministic seed-controlled pairing within test split
different-class shuffled EEG	EEG-ImageNet	temporal split	2024	test	6424	1	n04120489	n04120489_10744.JPEG	56161	14	n02112826	n02112826_2841.JPEG	true	different label; deterministic seed-controlled pairing within test split
same-class mismatched EEG	EEG-ImageNet	temporal split	2024	test	6427	1	n04120489	n04120489_4360.JPEG	6448	1	n04120489	n04120489_780.JPEG	true	same label; different image/trial; deterministic seed-controlled pairing within test split
different-class shuffled EEG	EEG-ImageNet	temporal split	2024	test	6427	1	n04120489	n04120489_4360.JPEG	44010	11	n02901620	n02901620_13128.JPEG	true	different label; deterministic seed-controlled pairing within test split
same-class mismatched EEG	EEG-ImageNet	temporal split	2024	test	6436	1	n04120489	n04120489_6375.JPEG	63014	15	n04120489	n04120489_4360.JPEG	true	same label; different image/trial; deterministic seed-controlled pairing within test split
different-class shuffled EEG	EEG-ImageNet	temporal split	2024	test	6436	1	n04120489	n04120489_6375.JPEG	27084	6	n13054560	n13054560_122.JPEG	true	different label; deterministic seed-controlled pairing within test split
same-class mismatched EEG	EEG-ImageNet	temporal split	2024	test	6448	1	n04120489	n04120489_780.JPEG	35446	8	n04120489	n04120489_10744.JPEG	true	same label; different image/trial; deterministic seed-controlled pairing within test split
different-class shuffled EEG	EEG-ImageNet	temporal split	2024	test	6448	1	n04120489	n04120489_780.JPEG	1446	0	n03384352	n03384352_2789.JPEG	true	different label; deterministic seed-controlled pairing within test split
same-class mismatched EEG	EEG-ImageNet	temporal split	2024	test	6453	1	n07753275	n07753275_721.JPEG	54590	13	n07753275	n07753275_18010.JPEG	true	same label; different image/trial; deterministic seed-controlled pairing within test split
different-class shuffled EEG	EEG-ImageNet	temporal split	2024	test	6453	1	n07753275	n07753275_721.JPEG	38259	9	n02655020	n02655020_5494.JPEG	true	different label; deterministic seed-controlled pairing within test split
same-class mismatched EEG	EEG-ImageNet	temporal split	2024	test	6456	1	n07753275	n07753275_11526.JPEG	51748	12	n07753275	n07753275_18010.JPEG	true	same label; different image/trial; deterministic seed-controlled pairing within test split
different-class shuffled EEG	EEG-ImageNet	temporal split	2024	test	6456	1	n07753275	n07753275_11526.JPEG	46024	11	n03888257	n03888257_548.JPEG	true	different label; deterministic seed-controlled pairing within test split
same-class mismatched EEG	EEG-ImageNet	temporal split	2024	test	6461	1	n07753275	n07753275_18010.JPEG	44758	11	n07753275	n07753275_21346.JPEG	true	same label; different image/trial; deterministic seed-controlled pairing within test split
different-class shuffled EEG	EEG-ImageNet	temporal split	2024	test	6461	1	n07753275	n07753275_18010.JPEG	57441	14	n02389026	n02389026_812.JPEG	true	different label; deterministic seed-controlled pairing within test split
same-class mismatched EEG	EEG-ImageNet	temporal split	2024	test	6464	1	n07753275	n07753275_21346.JPEG	38726	9	n07753275	n07753275_721.JPEG	true	same label; different image/trial; deterministic seed-controlled pairing within test split
different-class shuffled EEG	EEG-ImageNet	temporal split	2024	test	6464	1	n07753275	n07753275_21346.JPEG	3897	0	n03197337	n03197337_1807.JPEG	true	different label; deterministic seed-controlled pairing within test split
same-class mismatched EEG	EEG-ImageNet	temporal split	2024	test	6481	1	n07753275	n07753275_2083.JPEG	51748	12	n07753275	n07753275_18010.JPEG	true	same label; different image/trial; deterministic seed-controlled pairing within test split
different-class shuffled EEG	EEG-ImageNet	temporal split	2024	test	6481	1	n07753275	n07753275_2083.JPEG	39914	9	n03838899	n03838899_4407.JPEG	true	different label; deterministic seed-controlled pairing within test split
same-class mismatched EEG	EEG-ImageNet	temporal split	2024	test	6505	1	n01443537	n01443537_309.JPEG	44124	11	n01443537	n01443537_14827.JPEG	true	same label; different image/trial; deterministic seed-controlled pairing within test split
different-class shuffled EEG	EEG-ImageNet	temporal split	2024	test	6505	1	n01443537	n01443537_309.JPEG	7747	1	n07745940	n07745940_2887.JPEG	true	different label; deterministic seed-controlled pairing within test split
same-class mismatched EEG	EEG-ImageNet	temporal split	2024	test	6519	1	n01443537	n01443537_11300.JPEG	31544	7	n01443537	n01443537_309.JPEG	true	same label; different image/trial; deterministic seed-controlled pairing within test split
different-class shuffled EEG	EEG-ImageNet	temporal split	2024	test	6519	1	n01443537	n01443537_11300.JPEG	54679	13	n03372029	n03372029_36257.JPEG	true	different label; deterministic seed-controlled pairing within test split
same-class mismatched EEG	EEG-ImageNet	temporal split	2024	test	6523	1	n01443537	n01443537_10569.JPEG	3596	0	n01443537	n01443537_309.JPEG	true	same label; different image/trial; deterministic seed-controlled pairing within test split
different-class shuffled EEG	EEG-ImageNet	temporal split	2024	test	6523	1	n01443537	n01443537_10569.JPEG	10807	2	n03272010	n03272010_159.JPEG	true	different label; deterministic seed-controlled pairing within test split
same-class mismatched EEG	EEG-ImageNet	temporal split	2024	test	6527	1	n01443537	n01443537_15284.JPEG	6535	1	n01443537	n01443537_14827.JPEG	true	same label; different image/trial; deterministic seed-controlled pairing within test split
different-class shuffled EEG	EEG-ImageNet	temporal split	2024	test	6527	1	n01443537	n01443537_15284.JPEG	33247	8	n03888257	n03888257_936.JPEG	true	different label; deterministic seed-controlled pairing within test split
same-class mismatched EEG	EEG-ImageNet	temporal split	2024	test	6535	1	n01443537	n01443537_14827.JPEG	31544	7	n01443537	n01443537_309.JPEG	true	same label; different image/trial; deterministic seed-controlled pairing within test split
different-class shuffled EEG	EEG-ImageNet	temporal split	2024	test	6535	1	n01443537	n01443537_14827.JPEG	44337	11	n03884397	n03884397_868.JPEG	true	different label; deterministic seed-controlled pairing within test split
same-class mismatched EEG	EEG-ImageNet	temporal split	2024	test	6558	1	n03180011	n03180011_3195.JPEG	1645	0	n03180011	n03180011_2742.JPEG	true	same label; different image/trial; deterministic seed-controlled pairing within test split
different-class shuffled EEG	EEG-ImageNet	temporal split	2024	test	6558	1	n03180011	n03180011_3195.JPEG	9781	2	n03888257	n03888257_24025.JPEG	true	different label; deterministic seed-controlled pairing within test split
same-class mismatched EEG	EEG-ImageNet	temporal split	2024	test	6569	1	n03180011	n03180011_2742.JPEG	37874	9	n03180011	n03180011_8386.JPEG	true	same label; different image/trial; deterministic seed-controlled pairing within test split
different-class shuffled EEG	EEG-ImageNet	temporal split	2024	test	6569	1	n03180011	n03180011_2742.JPEG	52554	13	n03792782	n03792782_757.JPEG	true	different label; deterministic seed-controlled pairing within test split
same-class mismatched EEG	EEG-ImageNet	temporal split	2024	test	6579	1	n03180011	n03180011_3347.JPEG	21612	5	n03180011	n03180011_3195.JPEG	true	same label; different image/trial; deterministic seed-controlled pairing within test split
different-class shuffled EEG	EEG-ImageNet	temporal split	2024	test	6579	1	n03180011	n03180011_3347.JPEG	12204	3	n07745940	n07745940_11407.JPEG	true	different label; deterministic seed-controlled pairing within test split
same-class mismatched EEG	EEG-ImageNet	temporal split	2024	test	6581	1	n03180011	n03180011_8386.JPEG	32164	8	n03180011	n03180011_2742.JPEG	true	same label; different image/trial; deterministic seed-controlled pairing within test split
different-class shuffled EEG	EEG-ImageNet	temporal split	2024	test	6581	1	n03180011	n03180011_8386.JPEG	25465	6	n02630281	n02630281_2745.JPEG	true	different label; deterministic seed-controlled pairing within test split
same-class mismatched EEG	EEG-ImageNet	temporal split	2024	test	6593	1	n03180011	n03180011_7261.JPEG	21605	5	n03180011	n03180011_2742.JPEG	true	same label; different image/trial; deterministic seed-controlled pairing within test split
different-class shuffled EEG	EEG-ImageNet	temporal split	2024	test	6593	1	n03180011	n03180011_7261.JPEG	1096	0	n04086273	n04086273_24099.JPEG	true	different label; deterministic seed-controlled pairing within test split
same-class mismatched EEG	EEG-ImageNet	temporal split	2024	test	6601	1	n04044716	n04044716_6993.JPEG	17351	4	n04044716	n04044716_691.JPEG	true	same label; different image/trial; deterministic seed-controlled pairing within test split
different-class shuffled EEG	EEG-ImageNet	temporal split	2024	test	6601	1	n04044716	n04044716_6993.JPEG	17515	4	n02106166	n02106166_2244.JPEG	true	different label; deterministic seed-controlled pairing within test split
same-class mismatched EEG	EEG-ImageNet	temporal split	2024	test	6603	1	n04044716	n04044716_8.JPEG	59135	14	n04044716	n04044716_691.JPEG	true	same label; different image/trial; deterministic seed-controlled pairing within test split
different-class shuffled EEG	EEG-ImageNet	temporal split	2024	test	6603	1	n04044716	n04044716_8.JPEG	42051	10	n13054560	n13054560_10.JPEG	true	different label; deterministic seed-controlled pairing within test split
same-class mismatched EEG	EEG-ImageNet	temporal split	2024	test	6632	1	n04044716	n04044716_691.JPEG	29051	7	n04044716	n04044716_6993.JPEG	true	same label; different image/trial; deterministic seed-controlled pairing within test split
different-class shuffled EEG	EEG-ImageNet	temporal split	2024	test	6632	1	n04044716	n04044716_691.JPEG	49255	12	n12144580	n12144580_11894.JPEG	true	different label; deterministic seed-controlled pairing within test split
same-class mismatched EEG	EEG-ImageNet	temporal split	2024	test	6635	1	n04044716	n04044716_17511.JPEG	29061	7	n04044716	n04044716_8.JPEG	true	same label; different image/trial; deterministic seed-controlled pairing within test split
different-class shuffled EEG	EEG-ImageNet	temporal split	2024	test	6635	1	n04044716	n04044716_17511.JPEG	44100	11	n01443537	n01443537_15284.JPEG	true	different label; deterministic seed-controlled pairing within test split
same-class mismatched EEG	EEG-ImageNet	temporal split	2024	test	6647	1	n04044716	n04044716_111.JPEG	32959	8	n04044716	n04044716_8.JPEG	true	same label; different image/trial; deterministic seed-controlled pairing within test split
different-class shuffled EEG	EEG-ImageNet	temporal split	2024	test	6647	1	n04044716	n04044716_111.JPEG	32019	8	n03845190	n03845190_3512.JPEG	true	different label; deterministic seed-controlled pairing within test split
same-class mismatched EEG	EEG-ImageNet	temporal split	2024	test	6650	1	n02690373	n02690373_20331.JPEG	44745	11	n02690373	n02690373_3289.JPEG	true	same label; different image/trial; deterministic seed-controlled pairing within test split
different-class shuffled EEG	EEG-ImageNet	temporal split	2024	test	6650	1	n02690373	n02690373_20331.JPEG	33235	8	n03888257	n03888257_24025.JPEG	true	different label; deterministic seed-controlled pairing within test split
same-class mismatched EEG	EEG-ImageNet	temporal split	2024	test	6654	1	n02690373	n02690373_3289.JPEG	15874	3	n02690373	n02690373_5866.JPEG	true	same label; different image/trial; deterministic seed-controlled pairing within test split
different-class shuffled EEG	EEG-ImageNet	temporal split	2024	test	6654	1	n02690373	n02690373_3289.JPEG	9381	2	n02110185	n02110185_7248.JPEG	true	different label; deterministic seed-controlled pairing within test split
same-class mismatched EEG	EEG-ImageNet	temporal split	2024	test	6662	1	n02690373	n02690373_5866.JPEG	23397	5	n02690373	n02690373_736.JPEG	true	same label; different image/trial; deterministic seed-controlled pairing within test split
different-class shuffled EEG	EEG-ImageNet	temporal split	2024	test	6662	1	n02690373	n02690373_5866.JPEG	47856	11	n07758680	n07758680_521.JPEG	true	different label; deterministic seed-controlled pairing within test split
same-class mismatched EEG	EEG-ImageNet	temporal split	2024	test	6664	1	n02690373	n02690373_736.JPEG	1149	0	n02690373	n02690373_5866.JPEG	true	same label; different image/trial; deterministic seed-controlled pairing within test split
different-class shuffled EEG	EEG-ImageNet	temporal split	2024	test	6664	1	n02690373	n02690373_736.JPEG	16365	4	n02110185	n02110185_6780.JPEG	true	different label; deterministic seed-controlled pairing within test split
same-class mismatched EEG	EEG-ImageNet	temporal split	2024	test	6668	1	n02690373	n02690373_139.JPEG	59184	14	n02690373	n02690373_5866.JPEG	true	same label; different image/trial; deterministic seed-controlled pairing within test split
different-class shuffled EEG	EEG-ImageNet	temporal split	2024	test	6668	1	n02690373	n02690373_139.JPEG	34166	8	n02643566	n02643566_191.JPEG	true	different label; deterministic seed-controlled pairing within test split
same-class mismatched EEG	EEG-ImageNet	temporal split	2024	test	6710	1	n02607072	n02607072_958.JPEG	48585	12	n02607072	n02607072_6141.JPEG	true	same label; different image/trial; deterministic seed-controlled pairing within test split
different-class shuffled EEG	EEG-ImageNet	temporal split	2024	test	6710	1	n02607072	n02607072_958.JPEG	19091	4	n03197337	n03197337_1807.JPEG	true	different label; deterministic seed-controlled pairing within test split
same-class mismatched EEG	EEG-ImageNet	temporal split	2024	test	6712	1	n02607072	n02607072_336.JPEG	45046	11	n02607072	n02607072_958.JPEG	true	same label; different image/trial; deterministic seed-controlled pairing within test split
different-class shuffled EEG	EEG-ImageNet	temporal split	2024	test	6712	1	n02607072	n02607072_336.JPEG	44348	11	n03884397	n03884397_4283.JPEG	true	different label; deterministic seed-controlled pairing within test split
same-class mismatched EEG	EEG-ImageNet	temporal split	2024	test	6723	1	n02607072	n02607072_8208.JPEG	39387	9	n02607072	n02607072_336.JPEG	true	same label; different image/trial; deterministic seed-controlled pairing within test split
different-class shuffled EEG	EEG-ImageNet	temporal split	2024	test	6723	1	n02607072	n02607072_8208.JPEG	6337	1	n02281787	n02281787_619.JPEG	true	different label; deterministic seed-controlled pairing within test split
same-class mismatched EEG	EEG-ImageNet	temporal split	2024	test	6734	1	n02607072	n02607072_6141.JPEG	35682	8	n02607072	n02607072_8208.JPEG	true	same label; different image/trial; deterministic seed-controlled pairing within test split
different-class shuffled EEG	EEG-ImageNet	temporal split	2024	test	6734	1	n02607072	n02607072_6141.JPEG	24310	6	n02106166	n02106166_2244.JPEG	true	different label; deterministic seed-controlled pairing within test split
same-class mismatched EEG	EEG-ImageNet	temporal split	2024	test	6743	1	n02607072	n02607072_8302.JPEG	58437	14	n02607072	n02607072_8208.JPEG	true	same label; different image/trial; deterministic seed-controlled pairing within test split
different-class shuffled EEG	EEG-ImageNet	temporal split	2024	test	6743	1	n02607072	n02607072_8302.JPEG	3948	0	n03272010	n03272010_140.JPEG	true	different label; deterministic seed-controlled pairing within test split
same-class mismatched EEG	EEG-ImageNet	temporal split	2024	test	6752	1	n02701002	n02701002_1264.JPEG	44167	11	n02701002	n02701002_5155.JPEG	true	same label; different image/trial; deterministic seed-controlled pairing within test split
different-class shuffled EEG	EEG-ImageNet	temporal split	2024	test	6752	1	n02701002	n02701002_1264.JPEG	13773	3	n02099712	n02099712_5831.JPEG	true	different label; deterministic seed-controlled pairing within test split
same-class mismatched EEG	EEG-ImageNet	temporal split	2024	test	6758	1	n02701002	n02701002_5496.JPEG	17406	4	n02701002	n02701002_673.JPEG	true	same label; different image/trial; deterministic seed-controlled pairing within test split
different-class shuffled EEG	EEG-ImageNet	temporal split	2024	test	6758	1	n02701002	n02701002_5496.JPEG	18989	4	n04249415	n04249415_13045.JPEG	true	different label; deterministic seed-controlled pairing within test split
same-class mismatched EEG	EEG-ImageNet	temporal split	2024	test	6765	1	n02701002	n02701002_673.JPEG	60333	15	n02701002	n02701002_5155.JPEG	true	same label; different image/trial; deterministic seed-controlled pairing within test split
different-class shuffled EEG	EEG-ImageNet	temporal split	2024	test	6765	1	n02701002	n02701002_673.JPEG	40560	10	n03376595	n03376595_204.JPEG	true	different label; deterministic seed-controlled pairing within test split
same-class mismatched EEG	EEG-ImageNet	temporal split	2024	test	6777	1	n02701002	n02701002_4886.JPEG	26213	6	n02701002	n02701002_5496.JPEG	true	same label; different image/trial; deterministic seed-controlled pairing within test split
different-class shuffled EEG	EEG-ImageNet	temporal split	2024	test	6777	1	n02701002	n02701002_4886.JPEG	7749	1	n07745940	n07745940_1799.JPEG	true	different label; deterministic seed-controlled pairing within test split
same-class mismatched EEG	EEG-ImageNet	temporal split	2024	test	6789	1	n02701002	n02701002_5155.JPEG	15697	3	n02701002	n02701002_4886.JPEG	true	same label; different image/trial; deterministic seed-controlled pairing within test split
different-class shuffled EEG	EEG-ImageNet	temporal split	2024	test	6789	1	n02701002	n02701002_5155.JPEG	57996	14	n07758680	n07758680_2346.JPEG	true	different label; deterministic seed-controlled pairing within test split
same-class mismatched EEG	EEG-ImageNet	temporal split	2024	test	6809	1	n03790512	n03790512_10726.JPEG	48373	12	n03790512	n03790512_7560.JPEG	true	same label; different image/trial; deterministic seed-controlled pairing within test split
different-class shuffled EEG	EEG-ImageNet	temporal split	2024	test	6809	1	n03790512	n03790512_10726.JPEG	30133	7	n03590841	n03590841_5730.JPEG	true	different label; deterministic seed-controlled pairing within test split
same-class mismatched EEG	EEG-ImageNet	temporal split	2024	test	6811	1	n03790512	n03790512_8072.JPEG	63764	15	n03790512	n03790512_10726.JPEG	true	same label; different image/trial; deterministic seed-controlled pairing within test split
different-class shuffled EEG	EEG-ImageNet	temporal split	2024	test	6811	1	n03790512	n03790512_8072.JPEG	53735	13	n11939491	n11939491_11283.JPEG	true	different label; deterministic seed-controlled pairing within test split
same-class mismatched EEG	EEG-ImageNet	temporal split	2024	test	6817	1	n03790512	n03790512_3080.JPEG	37098	9	n03790512	n03790512_3882.JPEG	true	same label; different image/trial; deterministic seed-controlled pairing within test split
different-class shuffled EEG	EEG-ImageNet	temporal split	2024	test	6817	1	n03790512	n03790512_3080.JPEG	56795	14	n03888257	n03888257_48.JPEG	true	different label; deterministic seed-controlled pairing within test split
same-class mismatched EEG	EEG-ImageNet	temporal split	2024	test	6823	1	n03790512	n03790512_7560.JPEG	33502	8	n03790512	n03790512_8072.JPEG	true	same label; different image/trial; deterministic seed-controlled pairing within test split
different-class shuffled EEG	EEG-ImageNet	temporal split	2024	test	6823	1	n03790512	n03790512_7560.JPEG	23332	5	n03063599	n03063599_171.JPEG	true	different label; deterministic seed-controlled pairing within test split
same-class mismatched EEG	EEG-ImageNet	temporal split	2024	test	6846	1	n03790512	n03790512_3882.JPEG	44884	11	n03790512	n03790512_3080.JPEG	true	same label; different image/trial; deterministic seed-controlled pairing within test split
different-class shuffled EEG	EEG-ImageNet	temporal split	2024	test	6846	1	n03790512	n03790512_3882.JPEG	5097	1	n03445777	n03445777_36.JPEG	true	different label; deterministic seed-controlled pairing within test split
same-class mismatched EEG	EEG-ImageNet	temporal split	2024	test	6856	1	n02672831	n02672831_5.JPEG	60570	15	n02672831	n02672831_3149.JPEG	true	same label; different image/trial; deterministic seed-controlled pairing within test split
different-class shuffled EEG	EEG-ImageNet	temporal split	2024	test	6856	1	n02672831	n02672831_5.JPEG	19502	4	n02951358	n02951358_6.JPEG	true	different label; deterministic seed-controlled pairing within test split
same-class mismatched EEG	EEG-ImageNet	temporal split	2024	test	6860	1	n02672831	n02672831_127.JPEG	38386	9	n02672831	n02672831_6822.JPEG	true	same label; different image/trial; deterministic seed-controlled pairing within test split
different-class shuffled EEG	EEG-ImageNet	temporal split	2024	test	6860	1	n02672831	n02672831_127.JPEG	5574	1	n01484850	n01484850_14400.JPEG	true	different label; deterministic seed-controlled pairing within test split
same-class mismatched EEG	EEG-ImageNet	temporal split	2024	test	6869	1	n02672831	n02672831_6822.JPEG	40621	10	n02672831	n02672831_2122.JPEG	true	same label; different image/trial; deterministic seed-controlled pairing within test split
different-class shuffled EEG	EEG-ImageNet	temporal split	2024	test	6869	1	n02672831	n02672831_6822.JPEG	59687	14	n04487394	n04487394_2663.JPEG	true	different label; deterministic seed-controlled pairing within test split
same-class mismatched EEG	EEG-ImageNet	temporal split	2024	test	6871	1	n02672831	n02672831_2122.JPEG	54301	13	n02672831	n02672831_127.JPEG	true	same label; different image/trial; deterministic seed-controlled pairing within test split
different-class shuffled EEG	EEG-ImageNet	temporal split	2024	test	6871	1	n02672831	n02672831_2122.JPEG	47296	11	n03384352	n03384352_1503.JPEG	true	different label; deterministic seed-controlled pairing within test split
same-class mismatched EEG	EEG-ImageNet	temporal split	2024	test	6887	1	n02672831	n02672831_3149.JPEG	49205	12	n02672831	n02672831_2122.JPEG	true	same label; different image/trial; deterministic seed-controlled pairing within test split
different-class shuffled EEG	EEG-ImageNet	temporal split	2024	test	6887	1	n02672831	n02672831_3149.JPEG	49619	12	n03773504	n03773504_2899.JPEG	true	different label; deterministic seed-controlled pairing within test split
same-class mismatched EEG	EEG-ImageNet	temporal split	2024	test	6914	1	n03372029	n03372029_36257.JPEG	60800	15	n03372029	n03372029_8244.JPEG	true	same label; different image/trial; deterministic seed-controlled pairing within test split
different-class shuffled EEG	EEG-ImageNet	temporal split	2024	test	6914	1	n03372029	n03372029_36257.JPEG	48025	12	n13054560	n13054560_122.JPEG	true	different label; deterministic seed-controlled pairing within test split
same-class mismatched EEG	EEG-ImageNet	temporal split	2024	test	6915	1	n03372029	n03372029_1956.JPEG	1246	0	n03372029	n03372029_8244.JPEG	true	same label; different image/trial; deterministic seed-controlled pairing within test split
different-class shuffled EEG	EEG-ImageNet	temporal split	2024	test	6915	1	n03372029	n03372029_1956.JPEG	13403	3	n07758680	n07758680_521.JPEG	true	different label; deterministic seed-controlled pairing within test split
same-class mismatched EEG	EEG-ImageNet	temporal split	2024	test	6919	1	n03372029	n03372029_15961.JPEG	23862	5	n03372029	n03372029_36257.JPEG	true	same label; different image/trial; deterministic seed-controlled pairing within test split
different-class shuffled EEG	EEG-ImageNet	temporal split	2024	test	6919	1	n03372029	n03372029_15961.JPEG	54516	13	n07758680	n07758680_340.JPEG	true	different label; deterministic seed-controlled pairing within test split
same-class mismatched EEG	EEG-ImageNet	temporal split	2024	test	6929	1	n03372029	n03372029_8244.JPEG	36050	9	n03372029	n03372029_1956.JPEG	true	same label; different image/trial; deterministic seed-controlled pairing within test split
different-class shuffled EEG	EEG-ImageNet	temporal split	2024	test	6929	1	n03372029	n03372029_8244.JPEG	45229	11	n02510455	n02510455_8270.JPEG	true	different label; deterministic seed-controlled pairing within test split
same-class mismatched EEG	EEG-ImageNet	temporal split	2024	test	6941	1	n03372029	n03372029_10623.JPEG	31824	7	n03372029	n03372029_8244.JPEG	true	same label; different image/trial; deterministic seed-controlled pairing within test split
different-class shuffled EEG	EEG-ImageNet	temporal split	2024	test	6941	1	n03372029	n03372029_10623.JPEG	35163	8	n03792972	n03792972_16558.JPEG	true	different label; deterministic seed-controlled pairing within test split
same-class mismatched EEG	EEG-ImageNet	temporal split	2024	test	6964	1	n02099712	n02099712_5831.JPEG	51607	12	n02099712	n02099712_5849.JPEG	true	same label; different image/trial; deterministic seed-controlled pairing within test split
different-class shuffled EEG	EEG-ImageNet	temporal split	2024	test	6964	1	n02099712	n02099712_5831.JPEG	62480	15	n03888257	n03888257_936.JPEG	true	different label; deterministic seed-controlled pairing within test split
same-class mismatched EEG	EEG-ImageNet	temporal split	2024	test	6966	1	n02099712	n02099712_8300.JPEG	2795	0	n02099712	n02099712_5849.JPEG	true	same label; different image/trial; deterministic seed-controlled pairing within test split
different-class shuffled EEG	EEG-ImageNet	temporal split	2024	test	6966	1	n02099712	n02099712_8300.JPEG	57108	14	n03272010	n03272010_5150.JPEG	true	different label; deterministic seed-controlled pairing within test split
same-class mismatched EEG	EEG-ImageNet	temporal split	2024	test	6970	1	n02099712	n02099712_5849.JPEG	35270	8	n02099712	n02099712_2597.JPEG	true	same label; different image/trial; deterministic seed-controlled pairing within test split
different-class shuffled EEG	EEG-ImageNet	temporal split	2024	test	6970	1	n02099712	n02099712_5849.JPEG	42416	10	n01494475	n01494475_1040.JPEG	true	different label; deterministic seed-controlled pairing within test split
same-class mismatched EEG	EEG-ImageNet	temporal split	2024	test	6973	1	n02099712	n02099712_2597.JPEG	2798	0	n02099712	n02099712_5831.JPEG	true	same label; different image/trial; deterministic seed-controlled pairing within test split
different-class shuffled EEG	EEG-ImageNet	temporal split	2024	test	6973	1	n02099712	n02099712_2597.JPEG	60193	15	n07753275	n07753275_2083.JPEG	true	different label; deterministic seed-controlled pairing within test split
same-class mismatched EEG	EEG-ImageNet	temporal split	2024	test	6979	1	n02099712	n02099712_6603.JPEG	57737	14	n02099712	n02099712_5849.JPEG	true	same label; different image/trial; deterministic seed-controlled pairing within test split
different-class shuffled EEG	EEG-ImageNet	temporal split	2024	test	6979	1	n02099712	n02099712_6603.JPEG	21723	5	n07873807	n07873807_1477.JPEG	true	different label; deterministic seed-controlled pairing within test split
same-class mismatched EEG	EEG-ImageNet	temporal split	2024	test	7011	1	n13054560	n13054560_13613.JPEG	35384	8	n13054560	n13054560_122.JPEG	true	same label; different image/trial; deterministic seed-controlled pairing within test split
different-class shuffled EEG	EEG-ImageNet	temporal split	2024	test	7011	1	n13054560	n13054560_13613.JPEG	9834	2	n03495258	n03495258_7164.JPEG	true	different label; deterministic seed-controlled pairing within test split
same-class mismatched EEG	EEG-ImageNet	temporal split	2024	test	7029	1	n13054560	n13054560_122.JPEG	16592	4	n13054560	n13054560_35.JPEG	true	same label; different image/trial; deterministic seed-controlled pairing within test split
different-class shuffled EEG	EEG-ImageNet	temporal split	2024	test	7029	1	n13054560	n13054560_122.JPEG	31364	7	n03888257	n03888257_1074.JPEG	true	different label; deterministic seed-controlled pairing within test split
same-class mismatched EEG	EEG-ImageNet	temporal split	2024	test	7038	1	n13054560	n13054560_35.JPEG	27068	6	n13054560	n13054560_13613.JPEG	true	same label; different image/trial; deterministic seed-controlled pairing within test split
different-class shuffled EEG	EEG-ImageNet	temporal split	2024	test	7038	1	n13054560	n13054560_35.JPEG	21557	5	n03384352	n03384352_1503.JPEG	true	different label; deterministic seed-controlled pairing within test split
same-class mismatched EEG	EEG-ImageNet	temporal split	2024	test	7042	1	n13054560	n13054560_10.JPEG	48025	12	n13054560	n13054560_122.JPEG	true	same label; different image/trial; deterministic seed-controlled pairing within test split
different-class shuffled EEG	EEG-ImageNet	temporal split	2024	test	7042	1	n13054560	n13054560_10.JPEG	17912	4	n03790512	n03790512_10726.JPEG	true	different label; deterministic seed-controlled pairing within test split
same-class mismatched EEG	EEG-ImageNet	temporal split	2024	test	7043	1	n13054560	n13054560_11059.JPEG	29027	7	n13054560	n13054560_35.JPEG	true	same label; different image/trial; deterministic seed-controlled pairing within test split
different-class shuffled EEG	EEG-ImageNet	temporal split	2024	test	7043	1	n13054560	n13054560_11059.JPEG	32481	8	n03272010	n03272010_140.JPEG	true	different label; deterministic seed-controlled pairing within test split
same-class mismatched EEG	EEG-ImageNet	temporal split	2024	test	7054	1	n03888257	n03888257_548.JPEG	36283	9	n03888257	n03888257_1074.JPEG	true	same label; different image/trial; deterministic seed-controlled pairing within test split
different-class shuffled EEG	EEG-ImageNet	temporal split	2024	test	7054	1	n03888257	n03888257_548.JPEG	22896	5	n03982430	n03982430_10654.JPEG	true	different label; deterministic seed-controlled pairing within test split
same-class mismatched EEG	EEG-ImageNet	temporal split	2024	test	7056	1	n03888257	n03888257_48.JPEG	33247	8	n03888257	n03888257_936.JPEG	true	same label; different image/trial; deterministic seed-controlled pairing within test split
different-class shuffled EEG	EEG-ImageNet	temporal split	2024	test	7056	1	n03888257	n03888257_48.JPEG	16693	4	n03792972	n03792972_81.JPEG	true	different label; deterministic seed-controlled pairing within test split
same-class mismatched EEG	EEG-ImageNet	temporal split	2024	test	7067	1	n03888257	n03888257_1074.JPEG	16511	4	n03888257	n03888257_548.JPEG	true	same label; different image/trial; deterministic seed-controlled pairing within test split
different-class shuffled EEG	EEG-ImageNet	temporal split	2024	test	7067	1	n03888257	n03888257_1074.JPEG	61149	15	n03792972	n03792972_836.JPEG	true	different label; deterministic seed-controlled pairing within test split
same-class mismatched EEG	EEG-ImageNet	temporal split	2024	test	7068	1	n03888257	n03888257_936.JPEG	25383	6	n03888257	n03888257_24025.JPEG	true	same label; different image/trial; deterministic seed-controlled pairing within test split
different-class shuffled EEG	EEG-ImageNet	temporal split	2024	test	7068	1	n03888257	n03888257_936.JPEG	13180	3	n03100240	n03100240_3310.JPEG	true	different label; deterministic seed-controlled pairing within test split
same-class mismatched EEG	EEG-ImageNet	temporal split	2024	test	7085	1	n03888257	n03888257_24025.JPEG	7067	1	n03888257	n03888257_1074.JPEG	true	same label; different image/trial; deterministic seed-controlled pairing within test split
different-class shuffled EEG	EEG-ImageNet	temporal split	2024	test	7085	1	n03888257	n03888257_24025.JPEG	58462	14	n07873807	n07873807_3227.JPEG	true	different label; deterministic seed-controlled pairing within test split
same-class mismatched EEG	EEG-ImageNet	temporal split	2024	test	7104	1	n03297495	n03297495_861.JPEG	32408	8	n03297495	n03297495_170.JPEG	true	same label; different image/trial; deterministic seed-controlled pairing within test split
different-class shuffled EEG	EEG-ImageNet	temporal split	2024	test	7104	1	n03297495	n03297495_861.JPEG	15482	3	n02992529	n02992529_33824.JPEG	true	different label; deterministic seed-controlled pairing within test split
same-class mismatched EEG	EEG-ImageNet	temporal split	2024	test	7110	1	n03297495	n03297495_4393.JPEG	7127	1	n03297495	n03297495_7555.JPEG	true	same label; different image/trial; deterministic seed-controlled pairing within test split
different-class shuffled EEG	EEG-ImageNet	temporal split	2024	test	7110	1	n03297495	n03297495_4393.JPEG	34873	8	n02124075	n02124075_191.JPEG	true	different label; deterministic seed-controlled pairing within test split
same-class mismatched EEG	EEG-ImageNet	temporal split	2024	test	7127	1	n03297495	n03297495_7555.JPEG	1795	0	n03297495	n03297495_170.JPEG	true	same label; different image/trial; deterministic seed-controlled pairing within test split
different-class shuffled EEG	EEG-ImageNet	temporal split	2024	test	7127	1	n03297495	n03297495_7555.JPEG	34497	8	n01484850	n01484850_2087.JPEG	true	different label; deterministic seed-controlled pairing within test split
same-class mismatched EEG	EEG-ImageNet	temporal split	2024	test	7137	1	n03297495	n03297495_3946.JPEG	12475	3	n03297495	n03297495_7555.JPEG	true	same label; different image/trial; deterministic seed-controlled pairing within test split
different-class shuffled EEG	EEG-ImageNet	temporal split	2024	test	7137	1	n03297495	n03297495_3946.JPEG	59067	14	n07740461	n07740461_11891.JPEG	true	different label; deterministic seed-controlled pairing within test split
same-class mismatched EEG	EEG-ImageNet	temporal split	2024	test	7146	1	n03297495	n03297495_170.JPEG	26357	6	n03297495	n03297495_861.JPEG	true	same label; different image/trial; deterministic seed-controlled pairing within test split
different-class shuffled EEG	EEG-ImageNet	temporal split	2024	test	7146	1	n03297495	n03297495_170.JPEG	48699	12	n02106166	n02106166_5093.JPEG	true	different label; deterministic seed-controlled pairing within test split
same-class mismatched EEG	EEG-ImageNet	temporal split	2024	test	7162	1	n07740461	n07740461_15099.JPEG	23840	5	n07740461	n07740461_2867.JPEG	true	same label; different image/trial; deterministic seed-controlled pairing within test split
different-class shuffled EEG	EEG-ImageNet	temporal split	2024	test	7162	1	n07740461	n07740461_15099.JPEG	63202	15	n01443537	n01443537_11300.JPEG	true	different label; deterministic seed-controlled pairing within test split
same-class mismatched EEG	EEG-ImageNet	temporal split	2024	test	7164	1	n07740461	n07740461_3699.JPEG	59088	14	n07740461	n07740461_15099.JPEG	true	same label; different image/trial; deterministic seed-controlled pairing within test split
different-class shuffled EEG	EEG-ImageNet	temporal split	2024	test	7164	1	n07740461	n07740461_3699.JPEG	11053	2	n02906734	n02906734_75.JPEG	true	different label; deterministic seed-controlled pairing within test split
same-class mismatched EEG	EEG-ImageNet	temporal split	2024	test	7176	1	n07740461	n07740461_7503.JPEG	53147	13	n07740461	n07740461_3699.JPEG	true	same label; different image/trial; deterministic seed-controlled pairing within test split
different-class shuffled EEG	EEG-ImageNet	temporal split	2024	test	7176	1	n07740461	n07740461_7503.JPEG	14432	3	n03590841	n03590841_5730.JPEG	true	different label; deterministic seed-controlled pairing within test split
same-class mismatched EEG	EEG-ImageNet	temporal split	2024	test	7188	1	n07740461	n07740461_2867.JPEG	59080	14	n07740461	n07740461_7503.JPEG	true	same label; different image/trial; deterministic seed-controlled pairing within test split
different-class shuffled EEG	EEG-ImageNet	temporal split	2024	test	7188	1	n07740461	n07740461_2867.JPEG	58968	14	n02106550	n02106550_1410.JPEG	true	different label; deterministic seed-controlled pairing within test split
same-class mismatched EEG	EEG-ImageNet	temporal split	2024	test	7194	1	n07740461	n07740461_11891.JPEG	11970	3	n07740461	n07740461_3699.JPEG	true	same label; different image/trial; deterministic seed-controlled pairing within test split
different-class shuffled EEG	EEG-ImageNet	temporal split	2024	test	7194	1	n07740461	n07740461_11891.JPEG	58694	14	n03792972	n03792972_4937.JPEG	true	different label; deterministic seed-controlled pairing within test split
same-class mismatched EEG	EEG-ImageNet	temporal split	2024	test	7206	1	n03775071	n03775071_14066.JPEG	24815	6	n03775071	n03775071_9762.JPEG	true	same label; different image/trial; deterministic seed-controlled pairing within test split
different-class shuffled EEG	EEG-ImageNet	temporal split	2024	test	7206	1	n03775071	n03775071_14066.JPEG	9781	2	n03888257	n03888257_24025.JPEG	true	different label; deterministic seed-controlled pairing within test split
same-class mismatched EEG	EEG-ImageNet	temporal split	2024	test	7219	1	n03775071	n03775071_7753.JPEG	16086	4	n03775071	n03775071_14066.JPEG	true	same label; different image/trial; deterministic seed-controlled pairing within test split
different-class shuffled EEG	EEG-ImageNet	temporal split	2024	test	7219	1	n03775071	n03775071_7753.JPEG	16262	4	n07756951	n07756951_7674.JPEG	true	different label; deterministic seed-controlled pairing within test split
same-class mismatched EEG	EEG-ImageNet	temporal split	2024	test	7226	1	n03775071	n03775071_19072.JPEG	39709	9	n03775071	n03775071_7753.JPEG	true	same label; different image/trial; deterministic seed-controlled pairing within test split
different-class shuffled EEG	EEG-ImageNet	temporal split	2024	test	7226	1	n03775071	n03775071_19072.JPEG	15143	3	n02655020	n02655020_18115.JPEG	true	different label; deterministic seed-controlled pairing within test split
same-class mismatched EEG	EEG-ImageNet	temporal split	2024	test	7230	1	n03775071	n03775071_5437.JPEG	996	0	n03775071	n03775071_19072.JPEG	true	same label; different image/trial; deterministic seed-controlled pairing within test split
different-class shuffled EEG	EEG-ImageNet	temporal split	2024	test	7230	1	n03775071	n03775071_5437.JPEG	38480	9	n03982430	n03982430_26384.JPEG	true	different label; deterministic seed-controlled pairing within test split
same-class mismatched EEG	EEG-ImageNet	temporal split	2024	test	7249	1	n03775071	n03775071_9762.JPEG	54243	13	n03775071	n03775071_7753.JPEG	true	same label; different image/trial; deterministic seed-controlled pairing within test split
different-class shuffled EEG	EEG-ImageNet	temporal split	2024	test	7249	1	n03775071	n03775071_9762.JPEG	23575	5	n03197337	n03197337_194.JPEG	true	different label; deterministic seed-controlled pairing within test split
same-class mismatched EEG	EEG-ImageNet	temporal split	2024	test	7250	1	n03584829	n03584829_45572.JPEG	49981	12	n03584829	n03584829_9186.JPEG	true	same label; different image/trial; deterministic seed-controlled pairing within test split
different-class shuffled EEG	EEG-ImageNet	temporal split	2024	test	7250	1	n03584829	n03584829_45572.JPEG	23796	5	n03690473	n03690473_30795.JPEG	true	different label; deterministic seed-controlled pairing within test split
same-class mismatched EEG	EEG-ImageNet	temporal split	2024	test	7252	1	n03584829	n03584829_491.JPEG	7288	1	n03584829	n03584829_27971.JPEG	true	same label; different image/trial; deterministic seed-controlled pairing within test split
different-class shuffled EEG	EEG-ImageNet	temporal split	2024	test	7252	1	n03584829	n03584829_491.JPEG	57670	14	n03838899	n03838899_7116.JPEG	true	different label; deterministic seed-controlled pairing within test split
same-class mismatched EEG	EEG-ImageNet	temporal split	2024	test	7283	1	n03584829	n03584829_936.JPEG	36343	9	n03584829	n03584829_45572.JPEG	true	same label; different image/trial; deterministic seed-controlled pairing within test split
different-class shuffled EEG	EEG-ImageNet	temporal split	2024	test	7283	1	n03584829	n03584829_936.JPEG	1696	0	n03888257	n03888257_936.JPEG	true	different label; deterministic seed-controlled pairing within test split
same-class mismatched EEG	EEG-ImageNet	temporal split	2024	test	7288	1	n03584829	n03584829_27971.JPEG	54473	13	n03584829	n03584829_45572.JPEG	true	same label; different image/trial; deterministic seed-controlled pairing within test split
different-class shuffled EEG	EEG-ImageNet	temporal split	2024	test	7288	1	n03584829	n03584829_27971.JPEG	63759	15	n03790512	n03790512_7560.JPEG	true	different label; deterministic seed-controlled pairing within test split
same-class mismatched EEG	EEG-ImageNet	temporal split	2024	test	7290	1	n03584829	n03584829_9186.JPEG	7283	1	n03584829	n03584829_936.JPEG	true	same label; different image/trial; deterministic seed-controlled pairing within test split
different-class shuffled EEG	EEG-ImageNet	temporal split	2024	test	7290	1	n03584829	n03584829_9186.JPEG	30604	7	n03838899	n03838899_25708.JPEG	true	different label; deterministic seed-controlled pairing within test split
same-class mismatched EEG	EEG-ImageNet	temporal split	2024	test	7307	1	n03452741	n03452741_94.JPEG	52513	13	n03452741	n03452741_3703.JPEG	true	same label; different image/trial; deterministic seed-controlled pairing within test split
different-class shuffled EEG	EEG-ImageNet	temporal split	2024	test	7307	1	n03452741	n03452741_94.JPEG	29537	7	n02107142	n02107142_208.JPEG	true	different label; deterministic seed-controlled pairing within test split
same-class mismatched EEG	EEG-ImageNet	temporal split	2024	test	7309	1	n03452741	n03452741_12409.JPEG	9543	2	n03452741	n03452741_94.JPEG	true	same label; different image/trial; deterministic seed-controlled pairing within test split
different-class shuffled EEG	EEG-ImageNet	temporal split	2024	test	7309	1	n03452741	n03452741_12409.JPEG	53291	13	n03709823	n03709823_451.JPEG	true	different label; deterministic seed-controlled pairing within test split
same-class mismatched EEG	EEG-ImageNet	temporal split	2024	test	7331	1	n03452741	n03452741_3703.JPEG	20590	5	n03452741	n03452741_12409.JPEG	true	same label; different image/trial; deterministic seed-controlled pairing within test split
different-class shuffled EEG	EEG-ImageNet	temporal split	2024	test	7331	1	n03452741	n03452741_3703.JPEG	39278	9	n07758680	n07758680_340.JPEG	true	different label; deterministic seed-controlled pairing within test split
same-class mismatched EEG	EEG-ImageNet	temporal split	2024	test	7333	1	n03452741	n03452741_6867.JPEG	37219	9	n03452741	n03452741_94.JPEG	true	same label; different image/trial; deterministic seed-controlled pairing within test split
different-class shuffled EEG	EEG-ImageNet	temporal split	2024	test	7333	1	n03452741	n03452741_6867.JPEG	39639	9	n02099601	n02099601_414.JPEG	true	different label; deterministic seed-controlled pairing within test split
same-class mismatched EEG	EEG-ImageNet	temporal split	2024	test	7340	1	n03452741	n03452741_1233.JPEG	35779	8	n03452741	n03452741_94.JPEG	true	same label; different image/trial; deterministic seed-controlled pairing within test split
different-class shuffled EEG	EEG-ImageNet	temporal split	2024	test	7340	1	n03452741	n03452741_1233.JPEG	57916	14	n04249415	n04249415_18529.JPEG	true	different label; deterministic seed-controlled pairing within test split
same-class mismatched EEG	EEG-ImageNet	temporal split	2024	test	7357	1	n04487394	n04487394_4877.JPEG	51809	12	n04487394	n04487394_9374.JPEG	true	same label; different image/trial; deterministic seed-controlled pairing within test split
different-class shuffled EEG	EEG-ImageNet	temporal split	2024	test	7357	1	n04487394	n04487394_4877.JPEG	39457	9	n04120489	n04120489_102.JPEG	true	different label; deterministic seed-controlled pairing within test split
same-class mismatched EEG	EEG-ImageNet	temporal split	2024	test	7365	1	n04487394	n04487394_109.JPEG	26043	6	n04487394	n04487394_2663.JPEG	true	same label; different image/trial; deterministic seed-controlled pairing within test split
different-class shuffled EEG	EEG-ImageNet	temporal split	2024	test	7365	1	n04487394	n04487394_109.JPEG	8187	2	n02106550	n02106550_8618.JPEG	true	different label; deterministic seed-controlled pairing within test split
same-class mismatched EEG	EEG-ImageNet	temporal split	2024	test	7371	1	n04487394	n04487394_2663.JPEG	26045	6	n04487394	n04487394_109.JPEG	true	same label; different image/trial; deterministic seed-controlled pairing within test split
different-class shuffled EEG	EEG-ImageNet	temporal split	2024	test	7371	1	n04487394	n04487394_2663.JPEG	15980	4	n07745940	n07745940_2710.JPEG	true	different label; deterministic seed-controlled pairing within test split
same-class mismatched EEG	EEG-ImageNet	temporal split	2024	test	7380	1	n04487394	n04487394_9374.JPEG	62806	15	n04487394	n04487394_2663.JPEG	true	same label; different image/trial; deterministic seed-controlled pairing within test split
different-class shuffled EEG	EEG-ImageNet	temporal split	2024	test	7380	1	n04487394	n04487394_9374.JPEG	35640	8	n02992211	n02992211_2401.JPEG	true	different label; deterministic seed-controlled pairing within test split
same-class mismatched EEG	EEG-ImageNet	temporal split	2024	test	7388	1	n04487394	n04487394_7017.JPEG	59653	14	n04487394	n04487394_9374.JPEG	true	same label; different image/trial; deterministic seed-controlled pairing within test split
different-class shuffled EEG	EEG-ImageNet	temporal split	2024	test	7388	1	n04487394	n04487394_7017.JPEG	35163	8	n03792972	n03792972_16558.JPEG	true	different label; deterministic seed-controlled pairing within test split
same-class mismatched EEG	EEG-ImageNet	temporal split	2024	test	7407	1	n03877472	n03877472_515.JPEG	7409	1	n03877472	n03877472_28953.JPEG	true	same label; different image/trial; deterministic seed-controlled pairing within test split
different-class shuffled EEG	EEG-ImageNet	temporal split	2024	test	7407	1	n03877472	n03877472_515.JPEG	32536	8	n02492035	n02492035_1652.JPEG	true	different label; deterministic seed-controlled pairing within test split
same-class mismatched EEG	EEG-ImageNet	temporal split	2024	test	7409	1	n03877472	n03877472_28953.JPEG	60435	15	n03877472	n03877472_49257.JPEG	true	same label; different image/trial; deterministic seed-controlled pairing within test split
different-class shuffled EEG	EEG-ImageNet	temporal split	2024	test	7409	1	n03877472	n03877472_28953.JPEG	3596	0	n01443537	n01443537_309.JPEG	true	different label; deterministic seed-controlled pairing within test split
same-class mismatched EEG	EEG-ImageNet	temporal split	2024	test	7418	1	n03877472	n03877472_18970.JPEG	19291	4	n03877472	n03877472_49257.JPEG	true	same label; different image/trial; deterministic seed-controlled pairing within test split
different-class shuffled EEG	EEG-ImageNet	temporal split	2024	test	7418	1	n03877472	n03877472_18970.JPEG	3498	0	n03982430	n03982430_26452.JPEG	true	different label; deterministic seed-controlled pairing within test split
same-class mismatched EEG	EEG-ImageNet	temporal split	2024	test	7443	1	n03877472	n03877472_49257.JPEG	59003	14	n03877472	n03877472_515.JPEG	true	same label; different image/trial; deterministic seed-controlled pairing within test split
different-class shuffled EEG	EEG-ImageNet	temporal split	2024	test	7443	1	n03877472	n03877472_49257.JPEG	24447	6	n07753592	n07753592_2395.JPEG	true	different label; deterministic seed-controlled pairing within test split
same-class mismatched EEG	EEG-ImageNet	temporal split	2024	test	7446	1	n03877472	n03877472_28707.JPEG	28726	7	n03877472	n03877472_515.JPEG	true	same label; different image/trial; deterministic seed-controlled pairing within test split
different-class shuffled EEG	EEG-ImageNet	temporal split	2024	test	7446	1	n03877472	n03877472_28707.JPEG	54246	13	n03775071	n03775071_9762.JPEG	true	different label; deterministic seed-controlled pairing within test split
same-class mismatched EEG	EEG-ImageNet	temporal split	2024	test	7451	1	n03792972	n03792972_81.JPEG	16680	4	n03792972	n03792972_16558.JPEG	true	same label; different image/trial; deterministic seed-controlled pairing within test split
different-class shuffled EEG	EEG-ImageNet	temporal split	2024	test	7451	1	n03792972	n03792972_81.JPEG	16592	4	n13054560	n13054560_35.JPEG	true	different label; deterministic seed-controlled pairing within test split
same-class mismatched EEG	EEG-ImageNet	temporal split	2024	test	7466	1	n03792972	n03792972_836.JPEG	30300	7	n03792972	n03792972_4937.JPEG	true	same label; different image/trial; deterministic seed-controlled pairing within test split
different-class shuffled EEG	EEG-ImageNet	temporal split	2024	test	7466	1	n03792972	n03792972_836.JPEG	13807	3	n03495258	n03495258_17534.JPEG	true	different label; deterministic seed-controlled pairing within test split
same-class mismatched EEG	EEG-ImageNet	temporal split	2024	test	7467	1	n03792972	n03792972_16558.JPEG	23495	5	n03792972	n03792972_184.JPEG	true	same label; different image/trial; deterministic seed-controlled pairing within test split
different-class shuffled EEG	EEG-ImageNet	temporal split	2024	test	7467	1	n03792972	n03792972_16558.JPEG	32868	8	n07753275	n07753275_18010.JPEG	true	different label; deterministic seed-controlled pairing within test split
same-class mismatched EEG	EEG-ImageNet	temporal split	2024	test	7478	1	n03792972	n03792972_4937.JPEG	48797	12	n03792972	n03792972_184.JPEG	true	same label; different image/trial; deterministic seed-controlled pairing within test split
different-class shuffled EEG	EEG-ImageNet	temporal split	2024	test	7478	1	n03792972	n03792972_4937.JPEG	48933	12	n03063599	n03063599_171.JPEG	true	different label; deterministic seed-controlled pairing within test split
same-class mismatched EEG	EEG-ImageNet	temporal split	2024	test	7495	1	n03792972	n03792972_184.JPEG	43598	10	n03792972	n03792972_81.JPEG	true	same label; different image/trial; deterministic seed-controlled pairing within test split
different-class shuffled EEG	EEG-ImageNet	temporal split	2024	test	7495	1	n03792972	n03792972_184.JPEG	19688	4	n02690373	n02690373_139.JPEG	true	different label; deterministic seed-controlled pairing within test split
same-class mismatched EEG	EEG-ImageNet	temporal split	2024	test	7501	1	n02504458	n02504458_5098.JPEG	7502	1	n02504458	n02504458_1903.JPEG	true	same label; different image/trial; deterministic seed-controlled pairing within test split
different-class shuffled EEG	EEG-ImageNet	temporal split	2024	test	7501	1	n02504458	n02504458_5098.JPEG	52190	13	n03838899	n03838899_25708.JPEG	true	different label; deterministic seed-controlled pairing within test split
same-class mismatched EEG	EEG-ImageNet	temporal split	2024	test	7502	1	n02504458	n02504458_1903.JPEG	35519	8	n02504458	n02504458_5098.JPEG	true	same label; different image/trial; deterministic seed-controlled pairing within test split
different-class shuffled EEG	EEG-ImageNet	temporal split	2024	test	7502	1	n02504458	n02504458_1903.JPEG	6558	1	n03180011	n03180011_3195.JPEG	true	different label; deterministic seed-controlled pairing within test split
same-class mismatched EEG	EEG-ImageNet	temporal split	2024	test	7516	1	n02504458	n02504458_9423.JPEG	798	0	n02504458	n02504458_259.JPEG	true	same label; different image/trial; deterministic seed-controlled pairing within test split
different-class shuffled EEG	EEG-ImageNet	temporal split	2024	test	7516	1	n02504458	n02504458_9423.JPEG	14329	3	n02389026	n02389026_292.JPEG	true	different label; deterministic seed-controlled pairing within test split
same-class mismatched EEG	EEG-ImageNet	temporal split	2024	test	7522	1	n02504458	n02504458_259.JPEG	9660	2	n02504458	n02504458_9423.JPEG	true	same label; different image/trial; deterministic seed-controlled pairing within test split
different-class shuffled EEG	EEG-ImageNet	temporal split	2024	test	7522	1	n02504458	n02504458_259.JPEG	55098	13	n02690373	n02690373_20331.JPEG	true	different label; deterministic seed-controlled pairing within test split
same-class mismatched EEG	EEG-ImageNet	temporal split	2024	test	7539	1	n02504458	n02504458_137.JPEG	61214	15	n02504458	n02504458_1903.JPEG	true	same label; different image/trial; deterministic seed-controlled pairing within test split
different-class shuffled EEG	EEG-ImageNet	temporal split	2024	test	7539	1	n02504458	n02504458_137.JPEG	45234	11	n02510455	n02510455_2122.JPEG	true	different label; deterministic seed-controlled pairing within test split
same-class mismatched EEG	EEG-ImageNet	temporal split	2024	test	7558	1	n01496331	n01496331_24176.JPEG	14881	3	n01496331	n01496331_30763.JPEG	true	same label; different image/trial; deterministic seed-controlled pairing within test split
different-class shuffled EEG	EEG-ImageNet	temporal split	2024	test	7558	1	n01496331	n01496331_24176.JPEG	16817	4	n02672831	n02672831_127.JPEG	true	different label; deterministic seed-controlled pairing within test split
same-class mismatched EEG	EEG-ImageNet	temporal split	2024	test	7582	1	n01496331	n01496331_22970.JPEG	20653	5	n01496331	n01496331_30763.JPEG	true	same label; different image/trial; deterministic seed-controlled pairing within test split
different-class shuffled EEG	EEG-ImageNet	temporal split	2024	test	7582	1	n01496331	n01496331_22970.JPEG	37825	9	n03272010	n03272010_159.JPEG	true	different label; deterministic seed-controlled pairing within test split
same-class mismatched EEG	EEG-ImageNet	temporal split	2024	test	7596	1	n01496331	n01496331_252.JPEG	14859	3	n01496331	n01496331_22970.JPEG	true	same label; different image/trial; deterministic seed-controlled pairing within test split
different-class shuffled EEG	EEG-ImageNet	temporal split	2024	test	7596	1	n01496331	n01496331_252.JPEG	19228	4	n03297495	n03297495_170.JPEG	true	different label; deterministic seed-controlled pairing within test split
same-class mismatched EEG	EEG-ImageNet	temporal split	2024	test	7597	1	n01496331	n01496331_30763.JPEG	14859	3	n01496331	n01496331_22970.JPEG	true	same label; different image/trial; deterministic seed-controlled pairing within test split
different-class shuffled EEG	EEG-ImageNet	temporal split	2024	test	7597	1	n01496331	n01496331_30763.JPEG	55905	14	n07753275	n07753275_721.JPEG	true	different label; deterministic seed-controlled pairing within test split
same-class mismatched EEG	EEG-ImageNet	temporal split	2024	test	7599	1	n01496331	n01496331_175.JPEG	50708	12	n01496331	n01496331_252.JPEG	true	same label; different image/trial; deterministic seed-controlled pairing within test split
different-class shuffled EEG	EEG-ImageNet	temporal split	2024	test	7599	1	n01496331	n01496331_175.JPEG	2097	0	n02906734	n02906734_754.JPEG	true	different label; deterministic seed-controlled pairing within test split
same-class mismatched EEG	EEG-ImageNet	temporal split	2024	test	7601	1	n11939491	n11939491_51866.JPEG	7612	1	n11939491	n11939491_18382.JPEG	true	same label; different image/trial; deterministic seed-controlled pairing within test split
different-class shuffled EEG	EEG-ImageNet	temporal split	2024	test	7601	1	n11939491	n11939491_51866.JPEG	25714	6	n03877472	n03877472_28953.JPEG	true	different label; deterministic seed-controlled pairing within test split
same-class mismatched EEG	EEG-ImageNet	temporal split	2024	test	7612	1	n11939491	n11939491_18382.JPEG	57362	14	n11939491	n11939491_11283.JPEG	true	same label; different image/trial; deterministic seed-controlled pairing within test split
different-class shuffled EEG	EEG-ImageNet	temporal split	2024	test	7612	1	n11939491	n11939491_18382.JPEG	59240	14	n03982430	n03982430_10654.JPEG	true	different label; deterministic seed-controlled pairing within test split
same-class mismatched EEG	EEG-ImageNet	temporal split	2024	test	7615	1	n11939491	n11939491_23775.JPEG	23743	5	n11939491	n11939491_11283.JPEG	true	same label; different image/trial; deterministic seed-controlled pairing within test split
different-class shuffled EEG	EEG-ImageNet	temporal split	2024	test	7615	1	n11939491	n11939491_23775.JPEG	8850	2	n03297495	n03297495_170.JPEG	true	different label; deterministic seed-controlled pairing within test split
same-class mismatched EEG	EEG-ImageNet	temporal split	2024	test	7622	1	n11939491	n11939491_11283.JPEG	1297	0	n11939491	n11939491_23580.JPEG	true	same label; different image/trial; deterministic seed-controlled pairing within test split
different-class shuffled EEG	EEG-ImageNet	temporal split	2024	test	7622	1	n11939491	n11939491_11283.JPEG	54283	13	n03272010	n03272010_5150.JPEG	true	different label; deterministic seed-controlled pairing within test split
same-class mismatched EEG	EEG-ImageNet	temporal split	2024	test	7639	1	n11939491	n11939491_23580.JPEG	16604	4	n11939491	n11939491_11283.JPEG	true	same label; different image/trial; deterministic seed-controlled pairing within test split
different-class shuffled EEG	EEG-ImageNet	temporal split	2024	test	7639	1	n11939491	n11939491_23580.JPEG	63348	15	n07749192	n07749192_1087.JPEG	true	different label; deterministic seed-controlled pairing within test split
same-class mismatched EEG	EEG-ImageNet	temporal split	2024	test	7663	1	n12144580	n12144580_493.JPEG	7667	1	n12144580	n12144580_4967.JPEG	true	same label; different image/trial; deterministic seed-controlled pairing within test split
different-class shuffled EEG	EEG-ImageNet	temporal split	2024	test	7663	1	n12144580	n12144580_493.JPEG	26190	6	n04389033	n04389033_12828.JPEG	true	different label; deterministic seed-controlled pairing within test split
same-class mismatched EEG	EEG-ImageNet	temporal split	2024	test	7667	1	n12144580	n12144580_4967.JPEG	11681	2	n12144580	n12144580_493.JPEG	true	same label; different image/trial; deterministic seed-controlled pairing within test split
different-class shuffled EEG	EEG-ImageNet	temporal split	2024	test	7667	1	n12144580	n12144580_4967.JPEG	44830	11	n02281787	n02281787_1179.JPEG	true	different label; deterministic seed-controlled pairing within test split
same-class mismatched EEG	EEG-ImageNet	temporal split	2024	test	7673	1	n12144580	n12144580_3771.JPEG	30526	7	n12144580	n12144580_4967.JPEG	true	same label; different image/trial; deterministic seed-controlled pairing within test split
different-class shuffled EEG	EEG-ImageNet	temporal split	2024	test	7673	1	n12144580	n12144580_3771.JPEG	6758	1	n02701002	n02701002_5496.JPEG	true	different label; deterministic seed-controlled pairing within test split
same-class mismatched EEG	EEG-ImageNet	temporal split	2024	test	7679	1	n12144580	n12144580_8225.JPEG	22495	5	n12144580	n12144580_493.JPEG	true	same label; different image/trial; deterministic seed-controlled pairing within test split
different-class shuffled EEG	EEG-ImageNet	temporal split	2024	test	7679	1	n12144580	n12144580_8225.JPEG	4801	1	n03495258	n03495258_7164.JPEG	true	different label; deterministic seed-controlled pairing within test split
same-class mismatched EEG	EEG-ImageNet	temporal split	2024	test	7695	1	n12144580	n12144580_11894.JPEG	847	0	n12144580	n12144580_8225.JPEG	true	same label; different image/trial; deterministic seed-controlled pairing within test split
different-class shuffled EEG	EEG-ImageNet	temporal split	2024	test	7695	1	n12144580	n12144580_11894.JPEG	30688	7	n02106166	n02106166_5093.JPEG	true	different label; deterministic seed-controlled pairing within test split
same-class mismatched EEG	EEG-ImageNet	temporal split	2024	test	7706	1	n07745940	n07745940_2710.JPEG	37502	9	n07745940	n07745940_11407.JPEG	true	same label; different image/trial; deterministic seed-controlled pairing within test split
different-class shuffled EEG	EEG-ImageNet	temporal split	2024	test	7706	1	n07745940	n07745940_2710.JPEG	60141	15	n02281787	n02281787_619.JPEG	true	different label; deterministic seed-controlled pairing within test split
same-class mismatched EEG	EEG-ImageNet	temporal split	2024	test	7713	1	n07745940	n07745940_10966.JPEG	63197	15	n07745940	n07745940_11407.JPEG	true	same label; different image/trial; deterministic seed-controlled pairing within test split
different-class shuffled EEG	EEG-ImageNet	temporal split	2024	test	7713	1	n07745940	n07745940_10966.JPEG	12535	3	n03792782	n03792782_51004.JPEG	true	different label; deterministic seed-controlled pairing within test split
same-class mismatched EEG	EEG-ImageNet	temporal split	2024	test	7719	1	n07745940	n07745940_11407.JPEG	63164	15	n07745940	n07745940_2887.JPEG	true	same label; different image/trial; deterministic seed-controlled pairing within test split
different-class shuffled EEG	EEG-ImageNet	temporal split	2024	test	7719	1	n07745940	n07745940_11407.JPEG	8658	2	n03384352	n03384352_1503.JPEG	true	different label; deterministic seed-controlled pairing within test split
same-class mismatched EEG	EEG-ImageNet	temporal split	2024	test	7747	1	n07745940	n07745940_2887.JPEG	11559	2	n07745940	n07745940_1799.JPEG	true	same label; different image/trial; deterministic seed-controlled pairing within test split
different-class shuffled EEG	EEG-ImageNet	temporal split	2024	test	7747	1	n07745940	n07745940_2887.JPEG	3198	0	n03452741	n03452741_1233.JPEG	true	different label; deterministic seed-controlled pairing within test split
same-class mismatched EEG	EEG-ImageNet	temporal split	2024	test	7749	1	n07745940	n07745940_1799.JPEG	63197	15	n07745940	n07745940_11407.JPEG	true	same label; different image/trial; deterministic seed-controlled pairing within test split
different-class shuffled EEG	EEG-ImageNet	temporal split	2024	test	7749	1	n07745940	n07745940_1799.JPEG	54949	13	n03877472	n03877472_18970.JPEG	true	different label; deterministic seed-controlled pairing within test split
same-class mismatched EEG	EEG-ImageNet	temporal split	2024	test	7759	1	n02655020	n02655020_19096.JPEG	62509	15	n02655020	n02655020_5494.JPEG	true	same label; different image/trial; deterministic seed-controlled pairing within test split
different-class shuffled EEG	EEG-ImageNet	temporal split	2024	test	7759	1	n02655020	n02655020_19096.JPEG	59973	15	n03773504	n03773504_24500.JPEG	true	different label; deterministic seed-controlled pairing within test split
same-class mismatched EEG	EEG-ImageNet	temporal split	2024	test	7761	1	n02655020	n02655020_5494.JPEG	31062	7	n02655020	n02655020_18115.JPEG	true	same label; different image/trial; deterministic seed-controlled pairing within test split
different-class shuffled EEG	EEG-ImageNet	temporal split	2024	test	7761	1	n02655020	n02655020_5494.JPEG	59432	14	n03590841	n03590841_5730.JPEG	true	different label; deterministic seed-controlled pairing within test split
same-class mismatched EEG	EEG-ImageNet	temporal split	2024	test	7770	1	n02655020	n02655020_6794.JPEG	62503	15	n02655020	n02655020_18115.JPEG	true	same label; different image/trial; deterministic seed-controlled pairing within test split
different-class shuffled EEG	EEG-ImageNet	temporal split	2024	test	7770	1	n02655020	n02655020_6794.JPEG	11765	2	n07753275	n07753275_11526.JPEG	true	different label; deterministic seed-controlled pairing within test split
same-class mismatched EEG	EEG-ImageNet	temporal split	2024	test	7786	1	n02655020	n02655020_18115.JPEG	58148	14	n02655020	n02655020_7690.JPEG	true	same label; different image/trial; deterministic seed-controlled pairing within test split
different-class shuffled EEG	EEG-ImageNet	temporal split	2024	test	7786	1	n02655020	n02655020_18115.JPEG	22329	5	n03773504	n03773504_2899.JPEG	true	different label; deterministic seed-controlled pairing within test split
same-class mismatched EEG	EEG-ImageNet	temporal split	2024	test	7794	1	n02655020	n02655020_7690.JPEG	62503	15	n02655020	n02655020_18115.JPEG	true	same label; different image/trial; deterministic seed-controlled pairing within test split
different-class shuffled EEG	EEG-ImageNet	temporal split	2024	test	7794	1	n02655020	n02655020_7690.JPEG	43344	10	n07753275	n07753275_721.JPEG	true	different label; deterministic seed-controlled pairing within test split
same-class mismatched EEG	EEG-ImageNet	temporal split	2024	test	7801	1	n02492035	n02492035_16430.JPEG	51309	12	n02492035	n02492035_27.JPEG	true	same label; different image/trial; deterministic seed-controlled pairing within test split
different-class shuffled EEG	EEG-ImageNet	temporal split	2024	test	7801	1	n02492035	n02492035_16430.JPEG	53599	13	n02655020	n02655020_6794.JPEG	true	different label; deterministic seed-controlled pairing within test split
same-class mismatched EEG	EEG-ImageNet	temporal split	2024	test	7802	1	n02492035	n02492035_791.JPEG	37120	9	n02492035	n02492035_5314.JPEG	true	same label; different image/trial; deterministic seed-controlled pairing within test split
different-class shuffled EEG	EEG-ImageNet	temporal split	2024	test	7802	1	n02492035	n02492035_791.JPEG	60010	15	n02106550	n02106550_8618.JPEG	true	different label; deterministic seed-controlled pairing within test split
same-class mismatched EEG	EEG-ImageNet	temporal split	2024	test	7812	1	n02492035	n02492035_27.JPEG	18790	4	n02492035	n02492035_791.JPEG	true	same label; different image/trial; deterministic seed-controlled pairing within test split
different-class shuffled EEG	EEG-ImageNet	temporal split	2024	test	7812	1	n02492035	n02492035_27.JPEG	49792	12	n04389033	n04389033_13423.JPEG	true	different label; deterministic seed-controlled pairing within test split
same-class mismatched EEG	EEG-ImageNet	temporal split	2024	test	7814	1	n02492035	n02492035_5314.JPEG	40452	10	n02492035	n02492035_1652.JPEG	true	same label; different image/trial; deterministic seed-controlled pairing within test split
different-class shuffled EEG	EEG-ImageNet	temporal split	2024	test	7814	1	n02492035	n02492035_5314.JPEG	51755	12	n04044716	n04044716_691.JPEG	true	different label; deterministic seed-controlled pairing within test split
same-class mismatched EEG	EEG-ImageNet	temporal split	2024	test	7825	1	n02492035	n02492035_1652.JPEG	56097	14	n02492035	n02492035_16430.JPEG	true	same label; different image/trial; deterministic seed-controlled pairing within test split
different-class shuffled EEG	EEG-ImageNet	temporal split	2024	test	7825	1	n02492035	n02492035_1652.JPEG	29220	7	n03709823	n03709823_395.JPEG	true	different label; deterministic seed-controlled pairing within test split
same-class mismatched EEG	EEG-ImageNet	temporal split	2024	test	7860	1	n03792782	n03792782_757.JPEG	10243	2	n03792782	n03792782_51004.JPEG	true	same label; different image/trial; deterministic seed-controlled pairing within test split
different-class shuffled EEG	EEG-ImageNet	temporal split	2024	test	7860	1	n03792782	n03792782_757.JPEG	42683	10	n03272010	n03272010_140.JPEG	true	different label; deterministic seed-controlled pairing within test split
same-class mismatched EEG	EEG-ImageNet	temporal split	2024	test	7879	1	n03792782	n03792782_8977.JPEG	42736	10	n03792782	n03792782_51004.JPEG	true	same label; different image/trial; deterministic seed-controlled pairing within test split
different-class shuffled EEG	EEG-ImageNet	temporal split	2024	test	7879	1	n03792782	n03792782_8977.JPEG	33658	8	n02655020	n02655020_5494.JPEG	true	different label; deterministic seed-controlled pairing within test split
same-class mismatched EEG	EEG-ImageNet	temporal split	2024	test	7882	1	n03792782	n03792782_51004.JPEG	18095	4	n03792782	n03792782_33413.JPEG	true	same label; different image/trial; deterministic seed-controlled pairing within test split
different-class shuffled EEG	EEG-ImageNet	temporal split	2024	test	7882	1	n03792782	n03792782_51004.JPEG	39452	9	n04120489	n04120489_780.JPEG	true	different label; deterministic seed-controlled pairing within test split
same-class mismatched EEG	EEG-ImageNet	temporal split	2024	test	7887	1	n03792782	n03792782_4249.JPEG	25912	6	n03792782	n03792782_33413.JPEG	true	same label; different image/trial; deterministic seed-controlled pairing within test split
different-class shuffled EEG	EEG-ImageNet	temporal split	2024	test	7887	1	n03792782	n03792782_4249.JPEG	43217	10	n03838899	n03838899_22048.JPEG	true	different label; deterministic seed-controlled pairing within test split
same-class mismatched EEG	EEG-ImageNet	temporal split	2024	test	7897	1	n03792782	n03792782_33413.JPEG	21006	5	n03792782	n03792782_757.JPEG	true	same label; different image/trial; deterministic seed-controlled pairing within test split
different-class shuffled EEG	EEG-ImageNet	temporal split	2024	test	7897	1	n03792782	n03792782_33413.JPEG	3096	0	n02655020	n02655020_18115.JPEG	true	different label; deterministic seed-controlled pairing within test split
same-class mismatched EEG	EEG-ImageNet	temporal split	2024	test	7901	1	n03690473	n03690473_4.JPEG	23776	5	n03690473	n03690473_39486.JPEG	true	same label; different image/trial; deterministic seed-controlled pairing within test split
different-class shuffled EEG	EEG-ImageNet	temporal split	2024	test	7901	1	n03690473	n03690473_4.JPEG	28275	7	n02124075	n02124075_446.JPEG	true	different label; deterministic seed-controlled pairing within test split
same-class mismatched EEG	EEG-ImageNet	temporal split	2024	test	7912	1	n03690473	n03690473_39486.JPEG	35122	8	n03690473	n03690473_30795.JPEG	true	same label; different image/trial; deterministic seed-controlled pairing within test split
different-class shuffled EEG	EEG-ImageNet	temporal split	2024	test	7912	1	n03690473	n03690473_39486.JPEG	14778	3	n03775071	n03775071_19072.JPEG	true	different label; deterministic seed-controlled pairing within test split
same-class mismatched EEG	EEG-ImageNet	temporal split	2024	test	7920	1	n03690473	n03690473_5415.JPEG	23788	5	n03690473	n03690473_22369.JPEG	true	same label; different image/trial; deterministic seed-controlled pairing within test split
different-class shuffled EEG	EEG-ImageNet	temporal split	2024	test	7920	1	n03690473	n03690473_5415.JPEG	18387	4	n03384352	n03384352_330.JPEG	true	different label; deterministic seed-controlled pairing within test split
same-class mismatched EEG	EEG-ImageNet	temporal split	2024	test	7941	1	n03690473	n03690473_30795.JPEG	41595	10	n03690473	n03690473_22369.JPEG	true	same label; different image/trial; deterministic seed-controlled pairing within test split
different-class shuffled EEG	EEG-ImageNet	temporal split	2024	test	7941	1	n03690473	n03690473_30795.JPEG	23972	6	n03100240	n03100240_9408.JPEG	true	different label; deterministic seed-controlled pairing within test split
same-class mismatched EEG	EEG-ImageNet	temporal split	2024	test	7945	1	n03690473	n03690473_22369.JPEG	28026	7	n03690473	n03690473_30795.JPEG	true	same label; different image/trial; deterministic seed-controlled pairing within test split
different-class shuffled EEG	EEG-ImageNet	temporal split	2024	test	7945	1	n03690473	n03690473_22369.JPEG	33723	8	n02106662	n02106662_7212.JPEG	true	different label; deterministic seed-controlled pairing within test split
same-class mismatched EEG	EEG-ImageNet	temporal split	2024	test	7962	1	n07772935	n07772935_5205.JPEG	48819	12	n07772935	n07772935_11099.JPEG	true	same label; different image/trial; deterministic seed-controlled pairing within test split
different-class shuffled EEG	EEG-ImageNet	temporal split	2024	test	7962	1	n07772935	n07772935_5205.JPEG	54706	13	n03197337	n03197337_526.JPEG	true	different label; deterministic seed-controlled pairing within test split
same-class mismatched EEG	EEG-ImageNet	temporal split	2024	test	7987	1	n07772935	n07772935_2577.JPEG	1348	0	n07772935	n07772935_11099.JPEG	true	same label; different image/trial; deterministic seed-controlled pairing within test split
different-class shuffled EEG	EEG-ImageNet	temporal split	2024	test	7987	1	n07772935	n07772935_2577.JPEG	57671	14	n03838899	n03838899_25708.JPEG	true	different label; deterministic seed-controlled pairing within test split
same-class mismatched EEG	EEG-ImageNet	temporal split	2024	test	7992	1	n07772935	n07772935_11228.JPEG	40704	10	n07772935	n07772935_5205.JPEG	true	same label; different image/trial; deterministic seed-controlled pairing within test split
different-class shuffled EEG	EEG-ImageNet	temporal split	2024	test	7992	1	n07772935	n07772935_11228.JPEG	9799	2	n03888257	n03888257_548.JPEG	true	different label; deterministic seed-controlled pairing within test split
same-class mismatched EEG	EEG-ImageNet	temporal split	2024	test	7993	1	n07772935	n07772935_687.JPEG	1348	0	n07772935	n07772935_11099.JPEG	true	same label; different image/trial; deterministic seed-controlled pairing within test split
different-class shuffled EEG	EEG-ImageNet	temporal split	2024	test	7993	1	n07772935	n07772935_687.JPEG	46028	11	n03888257	n03888257_48.JPEG	true	different label; deterministic seed-controlled pairing within test split
same-class mismatched EEG	EEG-ImageNet	temporal split	2024	test	7994	1	n07772935	n07772935_11099.JPEG	44966	11	n07772935	n07772935_11228.JPEG	true	same label; different image/trial; deterministic seed-controlled pairing within test split
different-class shuffled EEG	EEG-ImageNet	temporal split	2024	test	7994	1	n07772935	n07772935_11099.JPEG	62838	15	n04487394	n04487394_9374.JPEG	true	different label; deterministic seed-controlled pairing within test split
same-class mismatched EEG	EEG-ImageNet	temporal split	2024	test	8007	2	n03197337	n03197337_830.JPEG	26457	6	n03197337	n03197337_1807.JPEG	true	same label; different image/trial; deterministic seed-controlled pairing within test split
different-class shuffled EEG	EEG-ImageNet	temporal split	2024	test	8007	2	n03197337	n03197337_830.JPEG	53787	13	n03590841	n03590841_11757.JPEG	true	different label; deterministic seed-controlled pairing within test split
same-class mismatched EEG	EEG-ImageNet	temporal split	2024	test	8016	2	n03197337	n03197337_1807.JPEG	33807	8	n03197337	n03197337_830.JPEG	true	same label; different image/trial; deterministic seed-controlled pairing within test split
different-class shuffled EEG	EEG-ImageNet	temporal split	2024	test	8016	2	n03197337	n03197337_1807.JPEG	19796	4	n02106662	n02106662_16149.JPEG	true	different label; deterministic seed-controlled pairing within test split
same-class mismatched EEG	EEG-ImageNet	temporal split	2024	test	8030	2	n03197337	n03197337_526.JPEG	47166	11	n03197337	n03197337_194.JPEG	true	same label; different image/trial; deterministic seed-controlled pairing within test split
different-class shuffled EEG	EEG-ImageNet	temporal split	2024	test	8030	2	n03197337	n03197337_526.JPEG	14843	3	n02630281	n02630281_2438.JPEG	true	different label; deterministic seed-controlled pairing within test split
same-class mismatched EEG	EEG-ImageNet	temporal split	2024	test	8031	2	n03197337	n03197337_233.JPEG	4940	1	n03197337	n03197337_830.JPEG	true	same label; different image/trial; deterministic seed-controlled pairing within test split
different-class shuffled EEG	EEG-ImageNet	temporal split	2024	test	8031	2	n03197337	n03197337_233.JPEG	48410	12	n03372029	n03372029_15961.JPEG	true	different label; deterministic seed-controlled pairing within test split
same-class mismatched EEG	EEG-ImageNet	temporal split	2024	test	8045	2	n03197337	n03197337_194.JPEG	61183	15	n03197337	n03197337_526.JPEG	true	same label; different image/trial; deterministic seed-controlled pairing within test split
different-class shuffled EEG	EEG-ImageNet	temporal split	2024	test	8045	2	n03197337	n03197337_194.JPEG	10366	2	n03180011	n03180011_2742.JPEG	true	different label; deterministic seed-controlled pairing within test split
same-class mismatched EEG	EEG-ImageNet	temporal split	2024	test	8052	2	n03063599	n03063599_4267.JPEG	32625	8	n03063599	n03063599_171.JPEG	true	same label; different image/trial; deterministic seed-controlled pairing within test split
different-class shuffled EEG	EEG-ImageNet	temporal split	2024	test	8052	2	n03063599	n03063599_4267.JPEG	45023	11	n02607072	n02607072_8302.JPEG	true	different label; deterministic seed-controlled pairing within test split
same-class mismatched EEG	EEG-ImageNet	temporal split	2024	test	8057	2	n03063599	n03063599_103.JPEG	1496	0	n03063599	n03063599_4267.JPEG	true	same label; different image/trial; deterministic seed-controlled pairing within test split
different-class shuffled EEG	EEG-ImageNet	temporal split	2024	test	8057	2	n03063599	n03063599_103.JPEG	49540	12	n03590841	n03590841_10934.JPEG	true	different label; deterministic seed-controlled pairing within test split
same-class mismatched EEG	EEG-ImageNet	temporal split	2024	test	8076	2	n03063599	n03063599_748.JPEG	24491	6	n03063599	n03063599_171.JPEG	true	same label; different image/trial; deterministic seed-controlled pairing within test split
different-class shuffled EEG	EEG-ImageNet	temporal split	2024	test	8076	2	n03063599	n03063599_748.JPEG	33708	8	n02106662	n02106662_271.JPEG	true	different label; deterministic seed-controlled pairing within test split
same-class mismatched EEG	EEG-ImageNet	temporal split	2024	test	8078	2	n03063599	n03063599_5566.JPEG	23339	5	n03063599	n03063599_4267.JPEG	true	same label; different image/trial; deterministic seed-controlled pairing within test split
different-class shuffled EEG	EEG-ImageNet	temporal split	2024	test	8078	2	n03063599	n03063599_5566.JPEG	5371	1	n02111889	n02111889_117.JPEG	true	different label; deterministic seed-controlled pairing within test split
same-class mismatched EEG	EEG-ImageNet	temporal split	2024	test	8098	2	n03063599	n03063599_171.JPEG	56522	14	n03063599	n03063599_4267.JPEG	true	same label; different image/trial; deterministic seed-controlled pairing within test split
different-class shuffled EEG	EEG-ImageNet	temporal split	2024	test	8098	2	n03063599	n03063599_171.JPEG	62750	15	n01484850	n01484850_12894.JPEG	true	different label; deterministic seed-controlled pairing within test split
same-class mismatched EEG	EEG-ImageNet	temporal split	2024	test	8100	2	n02690373	n02690373_139.JPEG	19669	4	n02690373	n02690373_736.JPEG	true	same label; different image/trial; deterministic seed-controlled pairing within test split
different-class shuffled EEG	EEG-ImageNet	temporal split	2024	test	8100	2	n02690373	n02690373_139.JPEG	48151	12	n04086273	n04086273_24099.JPEG	true	different label; deterministic seed-controlled pairing within test split
same-class mismatched EEG	EEG-ImageNet	temporal split	2024	test	8102	2	n02690373	n02690373_3289.JPEG	59175	14	n02690373	n02690373_736.JPEG	true	same label; different image/trial; deterministic seed-controlled pairing within test split
different-class shuffled EEG	EEG-ImageNet	temporal split	2024	test	8102	2	n02690373	n02690373_3289.JPEG	20045	5	n03297495	n03297495_4393.JPEG	true	different label; deterministic seed-controlled pairing within test split
same-class mismatched EEG	EEG-ImageNet	temporal split	2024	test	8108	2	n02690373	n02690373_5866.JPEG	6664	1	n02690373	n02690373_736.JPEG	true	same label; different image/trial; deterministic seed-controlled pairing within test split
different-class shuffled EEG	EEG-ImageNet	temporal split	2024	test	8108	2	n02690373	n02690373_5866.JPEG	14449	3	n03590841	n03590841_1053.JPEG	true	different label; deterministic seed-controlled pairing within test split
same-class mismatched EEG	EEG-ImageNet	temporal split	2024	test	8130	2	n02690373	n02690373_20331.JPEG	36358	9	n02690373	n02690373_139.JPEG	true	same label; different image/trial; deterministic seed-controlled pairing within test split
different-class shuffled EEG	EEG-ImageNet	temporal split	2024	test	8130	2	n02690373	n02690373_20331.JPEG	7371	1	n04487394	n04487394_2663.JPEG	true	different label; deterministic seed-controlled pairing within test split
same-class mismatched EEG	EEG-ImageNet	temporal split	2024	test	8138	2	n02690373	n02690373_736.JPEG	41534	10	n02690373	n02690373_20331.JPEG	true	same label; different image/trial; deterministic seed-controlled pairing within test split
different-class shuffled EEG	EEG-ImageNet	temporal split	2024	test	8138	2	n02690373	n02690373_736.JPEG	7719	1	n07745940	n07745940_11407.JPEG	true	different label; deterministic seed-controlled pairing within test split
same-class mismatched EEG	EEG-ImageNet	temporal split	2024	test	8160	2	n02106550	n02106550_192.JPEG	5469	1	n02106550	n02106550_287.JPEG	true	same label; different image/trial; deterministic seed-controlled pairing within test split
different-class shuffled EEG	EEG-ImageNet	temporal split	2024	test	8160	2	n02106550	n02106550_192.JPEG	55617	13	n03884397	n03884397_10125.JPEG	true	different label; deterministic seed-controlled pairing within test split
same-class mismatched EEG	EEG-ImageNet	temporal split	2024	test	8169	2	n02106550	n02106550_1410.JPEG	60007	15	n02106550	n02106550_10442.JPEG	true	same label; different image/trial; deterministic seed-controlled pairing within test split
different-class shuffled EEG	EEG-ImageNet	temporal split	2024	test	8169	2	n02106550	n02106550_1410.JPEG	59432	14	n03590841	n03590841_5730.JPEG	true	different label; deterministic seed-controlled pairing within test split
same-class mismatched EEG	EEG-ImageNet	temporal split	2024	test	8187	2	n02106550	n02106550_8618.JPEG	58981	14	n02106550	n02106550_192.JPEG	true	same label; different image/trial; deterministic seed-controlled pairing within test split
different-class shuffled EEG	EEG-ImageNet	temporal split	2024	test	8187	2	n02106550	n02106550_8618.JPEG	13817	3	n03495258	n03495258_7164.JPEG	true	different label; deterministic seed-controlled pairing within test split
same-class mismatched EEG	EEG-ImageNet	temporal split	2024	test	8193	2	n02106550	n02106550_287.JPEG	58950	14	n02106550	n02106550_10442.JPEG	true	same label; different image/trial; deterministic seed-controlled pairing within test split
different-class shuffled EEG	EEG-ImageNet	temporal split	2024	test	8193	2	n02106550	n02106550_287.JPEG	5062	1	n03445777	n03445777_1252.JPEG	true	different label; deterministic seed-controlled pairing within test split
same-class mismatched EEG	EEG-ImageNet	temporal split	2024	test	8197	2	n02106550	n02106550_10442.JPEG	29783	7	n02106550	n02106550_1410.JPEG	true	same label; different image/trial; deterministic seed-controlled pairing within test split
different-class shuffled EEG	EEG-ImageNet	temporal split	2024	test	8197	2	n02106550	n02106550_10442.JPEG	32853	8	n07753275	n07753275_721.JPEG	true	different label; deterministic seed-controlled pairing within test split
same-class mismatched EEG	EEG-ImageNet	temporal split	2024	test	8210	2	n07740461	n07740461_7503.JPEG	59067	14	n07740461	n07740461_11891.JPEG	true	same label; different image/trial; deterministic seed-controlled pairing within test split
different-class shuffled EEG	EEG-ImageNet	temporal split	2024	test	8210	2	n07740461	n07740461_7503.JPEG	60322	15	n02701002	n02701002_5496.JPEG	true	different label; deterministic seed-controlled pairing within test split
same-class mismatched EEG	EEG-ImageNet	temporal split	2024	test	8223	2	n07740461	n07740461_2867.JPEG	36902	9	n07740461	n07740461_3699.JPEG	true	same label; different image/trial; deterministic seed-controlled pairing within test split
different-class shuffled EEG	EEG-ImageNet	temporal split	2024	test	8223	2	n07740461	n07740461_2867.JPEG	3998	0	n02106550	n02106550_8618.JPEG	true	different label; deterministic seed-controlled pairing within test split
same-class mismatched EEG	EEG-ImageNet	temporal split	2024	test	8233	2	n07740461	n07740461_15099.JPEG	23812	5	n07740461	n07740461_3699.JPEG	true	same label; different image/trial; deterministic seed-controlled pairing within test split
different-class shuffled EEG	EEG-ImageNet	temporal split	2024	test	8233	2	n07740461	n07740461_15099.JPEG	28962	7	n03384352	n03384352_3703.JPEG	true	different label; deterministic seed-controlled pairing within test split
same-class mismatched EEG	EEG-ImageNet	temporal split	2024	test	8234	2	n07740461	n07740461_11891.JPEG	53123	13	n07740461	n07740461_2867.JPEG	true	same label; different image/trial; deterministic seed-controlled pairing within test split
different-class shuffled EEG	EEG-ImageNet	temporal split	2024	test	8234	2	n07740461	n07740461_11891.JPEG	8910	2	n04249415	n04249415_18529.JPEG	true	different label; deterministic seed-controlled pairing within test split
same-class mismatched EEG	EEG-ImageNet	temporal split	2024	test	8248	2	n07740461	n07740461_3699.JPEG	59080	14	n07740461	n07740461_7503.JPEG	true	same label; different image/trial; deterministic seed-controlled pairing within test split
different-class shuffled EEG	EEG-ImageNet	temporal split	2024	test	8248	2	n07740461	n07740461_3699.JPEG	46520	11	n03100240	n03100240_4537.JPEG	true	different label; deterministic seed-controlled pairing within test split
same-class mismatched EEG	EEG-ImageNet	temporal split	2024	test	8256	2	n02992529	n02992529_30946.JPEG	59387	14	n02992529	n02992529_402.JPEG	true	same label; different image/trial; deterministic seed-controlled pairing within test split
different-class shuffled EEG	EEG-ImageNet	temporal split	2024	test	8256	2	n02992529	n02992529_30946.JPEG	19384	4	n01456756	n01456756_23289.JPEG	true	different label; deterministic seed-controlled pairing within test split
same-class mismatched EEG	EEG-ImageNet	temporal split	2024	test	8264	2	n02992529	n02992529_678.JPEG	16448	4	n02992529	n02992529_832.JPEG	true	same label; different image/trial; deterministic seed-controlled pairing within test split
different-class shuffled EEG	EEG-ImageNet	temporal split	2024	test	8264	2	n02992529	n02992529_678.JPEG	13683	3	n02106166	n02106166_2244.JPEG	true	different label; deterministic seed-controlled pairing within test split
same-class mismatched EEG	EEG-ImageNet	temporal split	2024	test	8267	2	n02992529	n02992529_33824.JPEG	50189	12	n02992529	n02992529_402.JPEG	true	same label; different image/trial; deterministic seed-controlled pairing within test split
different-class shuffled EEG	EEG-ImageNet	temporal split	2024	test	8267	2	n02992529	n02992529_33824.JPEG	16462	4	n04389033	n04389033_13423.JPEG	true	different label; deterministic seed-controlled pairing within test split
same-class mismatched EEG	EEG-ImageNet	temporal split	2024	test	8277	2	n02992529	n02992529_832.JPEG	5737	1	n02992529	n02992529_33824.JPEG	true	same label; different image/trial; deterministic seed-controlled pairing within test split
different-class shuffled EEG	EEG-ImageNet	temporal split	2024	test	8277	2	n02992529	n02992529_832.JPEG	53676	13	n02951358	n02951358_6.JPEG	true	different label; deterministic seed-controlled pairing within test split
same-class mismatched EEG	EEG-ImageNet	temporal split	2024	test	8282	2	n02992529	n02992529_402.JPEG	34363	8	n02992529	n02992529_832.JPEG	true	same label; different image/trial; deterministic seed-controlled pairing within test split
different-class shuffled EEG	EEG-ImageNet	temporal split	2024	test	8282	2	n02992529	n02992529_402.JPEG	27231	6	n03372029	n03372029_8244.JPEG	true	different label; deterministic seed-controlled pairing within test split
same-class mismatched EEG	EEG-ImageNet	temporal split	2024	test	8320	2	n03709823	n03709823_17750.JPEG	18646	4	n03709823	n03709823_395.JPEG	true	same label; different image/trial; deterministic seed-controlled pairing within test split
different-class shuffled EEG	EEG-ImageNet	temporal split	2024	test	8320	2	n03709823	n03709823_17750.JPEG	48857	12	n11939491	n11939491_23580.JPEG	true	different label; deterministic seed-controlled pairing within test split
same-class mismatched EEG	EEG-ImageNet	temporal split	2024	test	8340	2	n03709823	n03709823_451.JPEG	43862	10	n03709823	n03709823_761.JPEG	true	same label; different image/trial; deterministic seed-controlled pairing within test split
different-class shuffled EEG	EEG-ImageNet	temporal split	2024	test	8340	2	n03709823	n03709823_451.JPEG	23416	5	n01484850	n01484850_12894.JPEG	true	different label; deterministic seed-controlled pairing within test split
same-class mismatched EEG	EEG-ImageNet	temporal split	2024	test	8341	2	n03709823	n03709823_9033.JPEG	18607	4	n03709823	n03709823_17750.JPEG	true	same label; different image/trial; deterministic seed-controlled pairing within test split
different-class shuffled EEG	EEG-ImageNet	temporal split	2024	test	8341	2	n03709823	n03709823_9033.JPEG	24398	6	n07756951	n07756951_7674.JPEG	true	different label; deterministic seed-controlled pairing within test split
same-class mismatched EEG	EEG-ImageNet	temporal split	2024	test	8343	2	n03709823	n03709823_761.JPEG	22501	5	n03709823	n03709823_395.JPEG	true	same label; different image/trial; deterministic seed-controlled pairing within test split
different-class shuffled EEG	EEG-ImageNet	temporal split	2024	test	8343	2	n03709823	n03709823_761.JPEG	58220	14	n04120489	n04120489_4360.JPEG	true	different label; deterministic seed-controlled pairing within test split
same-class mismatched EEG	EEG-ImageNet	temporal split	2024	test	8344	2	n03709823	n03709823_395.JPEG	8343	2	n03709823	n03709823_761.JPEG	true	same label; different image/trial; deterministic seed-controlled pairing within test split
different-class shuffled EEG	EEG-ImageNet	temporal split	2024	test	8344	2	n03709823	n03709823_395.JPEG	35967	9	n02106166	n02106166_1246.JPEG	true	different label; deterministic seed-controlled pairing within test split
same-class mismatched EEG	EEG-ImageNet	temporal split	2024	test	8353	2	n07758680	n07758680_340.JPEG	47856	11	n07758680	n07758680_521.JPEG	true	same label; different image/trial; deterministic seed-controlled pairing within test split
different-class shuffled EEG	EEG-ImageNet	temporal split	2024	test	8353	2	n07758680	n07758680_340.JPEG	495	0	n02672831	n02672831_2122.JPEG	true	different label; deterministic seed-controlled pairing within test split
same-class mismatched EEG	EEG-ImageNet	temporal split	2024	test	8356	2	n07758680	n07758680_2346.JPEG	47856	11	n07758680	n07758680_521.JPEG	true	same label; different image/trial; deterministic seed-controlled pairing within test split
different-class shuffled EEG	EEG-ImageNet	temporal split	2024	test	8356	2	n07758680	n07758680_2346.JPEG	20831	5	n04086273	n04086273_18282.JPEG	true	different label; deterministic seed-controlled pairing within test split
same-class mismatched EEG	EEG-ImageNet	temporal split	2024	test	8358	2	n07758680	n07758680_7519.JPEG	3346	0	n07758680	n07758680_13375.JPEG	true	same label; different image/trial; deterministic seed-controlled pairing within test split
different-class shuffled EEG	EEG-ImageNet	temporal split	2024	test	8358	2	n07758680	n07758680_7519.JPEG	11803	2	n02951358	n02951358_6.JPEG	true	different label; deterministic seed-controlled pairing within test split
same-class mismatched EEG	EEG-ImageNet	temporal split	2024	test	8361	2	n07758680	n07758680_521.JPEG	41258	10	n07758680	n07758680_2346.JPEG	true	same label; different image/trial; deterministic seed-controlled pairing within test split
different-class shuffled EEG	EEG-ImageNet	temporal split	2024	test	8361	2	n07758680	n07758680_521.JPEG	57905	14	n04249415	n04249415_13045.JPEG	true	different label; deterministic seed-controlled pairing within test split
same-class mismatched EEG	EEG-ImageNet	temporal split	2024	test	8399	2	n07758680	n07758680_13375.JPEG	20105	5	n07758680	n07758680_521.JPEG	true	same label; different image/trial; deterministic seed-controlled pairing within test split
different-class shuffled EEG	EEG-ImageNet	temporal split	2024	test	8399	2	n07758680	n07758680_13375.JPEG	7226	1	n03775071	n03775071_19072.JPEG	true	different label; deterministic seed-controlled pairing within test split
same-class mismatched EEG	EEG-ImageNet	temporal split	2024	test	8400	2	n03584829	n03584829_936.JPEG	17660	4	n03584829	n03584829_27971.JPEG	true	same label; different image/trial; deterministic seed-controlled pairing within test split
different-class shuffled EEG	EEG-ImageNet	temporal split	2024	test	8400	2	n03584829	n03584829_936.JPEG	3045	0	n03495258	n03495258_4928.JPEG	true	different label; deterministic seed-controlled pairing within test split
same-class mismatched EEG	EEG-ImageNet	temporal split	2024	test	8409	2	n03584829	n03584829_491.JPEG	36315	9	n03584829	n03584829_9186.JPEG	true	same label; different image/trial; deterministic seed-controlled pairing within test split
different-class shuffled EEG	EEG-ImageNet	temporal split	2024	test	8409	2	n03584829	n03584829_491.JPEG	40653	10	n03452741	n03452741_94.JPEG	true	different label; deterministic seed-controlled pairing within test split
same-class mismatched EEG	EEG-ImageNet	temporal split	2024	test	8415	2	n03584829	n03584829_27971.JPEG	22290	5	n03584829	n03584829_491.JPEG	true	same label; different image/trial; deterministic seed-controlled pairing within test split
different-class shuffled EEG	EEG-ImageNet	temporal split	2024	test	8415	2	n03584829	n03584829_27971.JPEG	36982	9	n03792972	n03792972_81.JPEG	true	different label; deterministic seed-controlled pairing within test split
same-class mismatched EEG	EEG-ImageNet	temporal split	2024	test	8418	2	n03584829	n03584829_45572.JPEG	55970	14	n03584829	n03584829_9186.JPEG	true	same label; different image/trial; deterministic seed-controlled pairing within test split
different-class shuffled EEG	EEG-ImageNet	temporal split	2024	test	8418	2	n03584829	n03584829_45572.JPEG	11154	2	n03272562	n03272562_4639.JPEG	true	different label; deterministic seed-controlled pairing within test split
same-class mismatched EEG	EEG-ImageNet	temporal split	2024	test	8426	2	n03584829	n03584829_9186.JPEG	17688	4	n03584829	n03584829_45572.JPEG	true	same label; different image/trial; deterministic seed-controlled pairing within test split
different-class shuffled EEG	EEG-ImageNet	temporal split	2024	test	8426	2	n03584829	n03584829_9186.JPEG	61301	15	n02106662	n02106662_7212.JPEG	true	different label; deterministic seed-controlled pairing within test split
same-class mismatched EEG	EEG-ImageNet	temporal split	2024	test	8459	2	n03792972	n03792972_184.JPEG	46669	11	n03792972	n03792972_4937.JPEG	true	same label; different image/trial; deterministic seed-controlled pairing within test split
different-class shuffled EEG	EEG-ImageNet	temporal split	2024	test	8459	2	n03792972	n03792972_184.JPEG	58859	14	n13054560	n13054560_11059.JPEG	true	different label; deterministic seed-controlled pairing within test split
same-class mismatched EEG	EEG-ImageNet	temporal split	2024	test	8468	2	n03792972	n03792972_16558.JPEG	23484	5	n03792972	n03792972_836.JPEG	true	same label; different image/trial; deterministic seed-controlled pairing within test split
different-class shuffled EEG	EEG-ImageNet	temporal split	2024	test	8468	2	n03792972	n03792972_16558.JPEG	31194	7	n03982430	n03982430_10654.JPEG	true	different label; deterministic seed-controlled pairing within test split
same-class mismatched EEG	EEG-ImageNet	temporal split	2024	test	8472	2	n03792972	n03792972_81.JPEG	54831	13	n03792972	n03792972_184.JPEG	true	same label; different image/trial; deterministic seed-controlled pairing within test split
different-class shuffled EEG	EEG-ImageNet	temporal split	2024	test	8472	2	n03792972	n03792972_81.JPEG	23708	5	n11939491	n11939491_23580.JPEG	true	different label; deterministic seed-controlled pairing within test split
same-class mismatched EEG	EEG-ImageNet	temporal split	2024	test	8474	2	n03792972	n03792972_4937.JPEG	35163	8	n03792972	n03792972_16558.JPEG	true	same label; different image/trial; deterministic seed-controlled pairing within test split
different-class shuffled EEG	EEG-ImageNet	temporal split	2024	test	8474	2	n03792972	n03792972_4937.JPEG	11069	2	n02906734	n02906734_21829.JPEG	true	different label; deterministic seed-controlled pairing within test split
same-class mismatched EEG	EEG-ImageNet	temporal split	2024	test	8483	2	n03792972	n03792972_836.JPEG	61124	15	n03792972	n03792972_184.JPEG	true	same label; different image/trial; deterministic seed-controlled pairing within test split
different-class shuffled EEG	EEG-ImageNet	temporal split	2024	test	8483	2	n03792972	n03792972_836.JPEG	38423	9	n03384352	n03384352_330.JPEG	true	different label; deterministic seed-controlled pairing within test split
same-class mismatched EEG	EEG-ImageNet	temporal split	2024	test	8506	2	n07772935	n07772935_5205.JPEG	51903	13	n07772935	n07772935_687.JPEG	true	same label; different image/trial; deterministic seed-controlled pairing within test split
different-class shuffled EEG	EEG-ImageNet	temporal split	2024	test	8506	2	n07772935	n07772935_5205.JPEG	20273	5	n04069434	n04069434_17289.JPEG	true	different label; deterministic seed-controlled pairing within test split
same-class mismatched EEG	EEG-ImageNet	temporal split	2024	test	8522	2	n07772935	n07772935_687.JPEG	40746	10	n07772935	n07772935_11099.JPEG	true	same label; different image/trial; deterministic seed-controlled pairing within test split
different-class shuffled EEG	EEG-ImageNet	temporal split	2024	test	8522	2	n07772935	n07772935_687.JPEG	49908	12	n03272562	n03272562_6105.JPEG	true	different label; deterministic seed-controlled pairing within test split
same-class mismatched EEG	EEG-ImageNet	temporal split	2024	test	8526	2	n07772935	n07772935_11099.JPEG	48838	12	n07772935	n07772935_11228.JPEG	true	same label; different image/trial; deterministic seed-controlled pairing within test split
different-class shuffled EEG	EEG-ImageNet	temporal split	2024	test	8526	2	n07772935	n07772935_11099.JPEG	8016	2	n03197337	n03197337_1807.JPEG	true	different label; deterministic seed-controlled pairing within test split
same-class mismatched EEG	EEG-ImageNet	temporal split	2024	test	8531	2	n07772935	n07772935_11228.JPEG	51945	13	n07772935	n07772935_2577.JPEG	true	same label; different image/trial; deterministic seed-controlled pairing within test split
different-class shuffled EEG	EEG-ImageNet	temporal split	2024	test	8531	2	n07772935	n07772935_11228.JPEG	43628	10	n04044716	n04044716_6993.JPEG	true	different label; deterministic seed-controlled pairing within test split
same-class mismatched EEG	EEG-ImageNet	temporal split	2024	test	8541	2	n07772935	n07772935_2577.JPEG	28616	7	n07772935	n07772935_11228.JPEG	true	same label; different image/trial; deterministic seed-controlled pairing within test split
different-class shuffled EEG	EEG-ImageNet	temporal split	2024	test	8541	2	n07772935	n07772935_2577.JPEG	60141	15	n02281787	n02281787_619.JPEG	true	different label; deterministic seed-controlled pairing within test split
same-class mismatched EEG	EEG-ImageNet	temporal split	2024	test	8551	2	n03845190	n03845190_4741.JPEG	3796	0	n03845190	n03845190_186.JPEG	true	same label; different image/trial; deterministic seed-controlled pairing within test split
different-class shuffled EEG	EEG-ImageNet	temporal split	2024	test	8551	2	n03845190	n03845190_4741.JPEG	59733	14	n07756951	n07756951_3215.JPEG	true	different label; deterministic seed-controlled pairing within test split
same-class mismatched EEG	EEG-ImageNet	temporal split	2024	test	8567	2	n03845190	n03845190_10114.JPEG	4315	1	n03845190	n03845190_3512.JPEG	true	same label; different image/trial; deterministic seed-controlled pairing within test split
different-class shuffled EEG	EEG-ImageNet	temporal split	2024	test	8567	2	n03845190	n03845190_10114.JPEG	57251	14	n03297495	n03297495_861.JPEG	true	different label; deterministic seed-controlled pairing within test split
same-class mismatched EEG	EEG-ImageNet	temporal split	2024	test	8574	2	n03845190	n03845190_858.JPEG	4315	1	n03845190	n03845190_3512.JPEG	true	same label; different image/trial; deterministic seed-controlled pairing within test split
different-class shuffled EEG	EEG-ImageNet	temporal split	2024	test	8574	2	n03845190	n03845190_858.JPEG	2499	0	n07873807	n07873807_1477.JPEG	true	different label; deterministic seed-controlled pairing within test split
same-class mismatched EEG	EEG-ImageNet	temporal split	2024	test	8592	2	n03845190	n03845190_186.JPEG	58839	14	n03845190	n03845190_4741.JPEG	true	same label; different image/trial; deterministic seed-controlled pairing within test split
different-class shuffled EEG	EEG-ImageNet	temporal split	2024	test	8592	2	n03845190	n03845190_186.JPEG	1498	0	n03063599	n03063599_103.JPEG	true	different label; deterministic seed-controlled pairing within test split
same-class mismatched EEG	EEG-ImageNet	temporal split	2024	test	8594	2	n03845190	n03845190_3512.JPEG	14938	3	n03845190	n03845190_4741.JPEG	true	same label; different image/trial; deterministic seed-controlled pairing within test split
different-class shuffled EEG	EEG-ImageNet	temporal split	2024	test	8594	2	n03845190	n03845190_3512.JPEG	56239	14	n03775071	n03775071_19072.JPEG	true	different label; deterministic seed-controlled pairing within test split
same-class mismatched EEG	EEG-ImageNet	temporal split	2024	test	8610	2	n04487394	n04487394_2663.JPEG	32344	8	n04487394	n04487394_4877.JPEG	true	same label; different image/trial; deterministic seed-controlled pairing within test split
different-class shuffled EEG	EEG-ImageNet	temporal split	2024	test	8610	2	n04487394	n04487394_2663.JPEG	3098	0	n02655020	n02655020_7690.JPEG	true	different label; deterministic seed-controlled pairing within test split
same-class mismatched EEG	EEG-ImageNet	temporal split	2024	test	8624	2	n04487394	n04487394_4877.JPEG	59661	14	n04487394	n04487394_7017.JPEG	true	same label; different image/trial; deterministic seed-controlled pairing within test split
different-class shuffled EEG	EEG-ImageNet	temporal split	2024	test	8624	2	n04487394	n04487394_4877.JPEG	58981	14	n02106550	n02106550_192.JPEG	true	different label; deterministic seed-controlled pairing within test split
same-class mismatched EEG	EEG-ImageNet	temporal split	2024	test	8634	2	n04487394	n04487394_7017.JPEG	1845	0	n04487394	n04487394_2663.JPEG	true	same label; different image/trial; deterministic seed-controlled pairing within test split
different-class shuffled EEG	EEG-ImageNet	temporal split	2024	test	8634	2	n04487394	n04487394_7017.JPEG	21273	5	n02701002	n02701002_1264.JPEG	true	different label; deterministic seed-controlled pairing within test split
same-class mismatched EEG	EEG-ImageNet	temporal split	2024	test	8640	2	n04487394	n04487394_109.JPEG	51810	12	n04487394	n04487394_7017.JPEG	true	same label; different image/trial; deterministic seed-controlled pairing within test split
different-class shuffled EEG	EEG-ImageNet	temporal split	2024	test	8640	2	n04487394	n04487394_109.JPEG	17449	4	n02701002	n02701002_5155.JPEG	true	different label; deterministic seed-controlled pairing within test split
same-class mismatched EEG	EEG-ImageNet	temporal split	2024	test	8643	2	n04487394	n04487394_9374.JPEG	29698	7	n04487394	n04487394_7017.JPEG	true	same label; different image/trial; deterministic seed-controlled pairing within test split
different-class shuffled EEG	EEG-ImageNet	temporal split	2024	test	8643	2	n04487394	n04487394_9374.JPEG	14660	3	n02106550	n02106550_10442.JPEG	true	different label; deterministic seed-controlled pairing within test split
same-class mismatched EEG	EEG-ImageNet	temporal split	2024	test	8653	2	n03384352	n03384352_2789.JPEG	38440	9	n03384352	n03384352_1503.JPEG	true	same label; different image/trial; deterministic seed-controlled pairing within test split
different-class shuffled EEG	EEG-ImageNet	temporal split	2024	test	8653	2	n03384352	n03384352_2789.JPEG	26014	6	n04487394	n04487394_4877.JPEG	true	different label; deterministic seed-controlled pairing within test split
same-class mismatched EEG	EEG-ImageNet	temporal split	2024	test	8658	2	n03384352	n03384352_1503.JPEG	5871	1	n03384352	n03384352_3703.JPEG	true	same label; different image/trial; deterministic seed-controlled pairing within test split
different-class shuffled EEG	EEG-ImageNet	temporal split	2024	test	8658	2	n03384352	n03384352_1503.JPEG	54435	13	n04465666	n04465666_1718.JPEG	true	different label; deterministic seed-controlled pairing within test split
same-class mismatched EEG	EEG-ImageNet	temporal split	2024	test	8660	2	n03384352	n03384352_330.JPEG	18380	4	n03384352	n03384352_414.JPEG	true	same label; different image/trial; deterministic seed-controlled pairing within test split
different-class shuffled EEG	EEG-ImageNet	temporal split	2024	test	8660	2	n03384352	n03384352_330.JPEG	15768	3	n03773504	n03773504_2899.JPEG	true	different label; deterministic seed-controlled pairing within test split
same-class mismatched EEG	EEG-ImageNet	temporal split	2024	test	8695	2	n03384352	n03384352_414.JPEG	61095	15	n03384352	n03384352_1503.JPEG	true	same label; different image/trial; deterministic seed-controlled pairing within test split
different-class shuffled EEG	EEG-ImageNet	temporal split	2024	test	8695	2	n03384352	n03384352_414.JPEG	38287	9	n02655020	n02655020_19096.JPEG	true	different label; deterministic seed-controlled pairing within test split
same-class mismatched EEG	EEG-ImageNet	temporal split	2024	test	8698	2	n03384352	n03384352_3703.JPEG	28966	7	n03384352	n03384352_1503.JPEG	true	same label; different image/trial; deterministic seed-controlled pairing within test split
[truncated: 62,111 more rows]
