# Supplementary material for: Align and Fuse: A Transformer-Based Framework for EEG-Augmented Visual Recognition
Source: Brain Sci. 2026 Jul 7;16(7):723. doi: 10.3390/brainsci16070723 (PMC13406202; doi:10.3390/brainsci16070723)
Supplement: Supplementary file 1 [file brainsci-16-00723-s001.zip › 01_verification_package/dataset_and_ip_statement.md]

# Dataset Access, Redistribution, Code Scope, and IP Statement

The EEG and image data used in this study originate from public or third-party datasets. ImageNet images are subject to ImageNet licensing and copyright restrictions and therefore cannot be redistributed in this review-stage materials package.

This package does not contain raw EEG recordings, raw ImageNet images, or trained model weights. Complete end-to-end reproduction requires users to obtain EEG-ImageNet, EEGCVPR, and the corresponding ImageNet image files under the terms of the original dataset licenses and access procedures.

To support reviewer verification during this round, we provide two complementary sets of materials. The `01_verification_package/` folder provides non-raw-data verification materials, including fixed seeds, split descriptions, split indices, control-pairing indices, compact configuration summaries, per-seed result workbooks, structured summaries derived from the original training logs, and statistical recomputation files. The `02_core_code_supplement/` folder provides the core source files most directly related to the revised analyses, including model definitions, dataset/loading utilities, Stage-1 and Stage-2 training entry points, and split/control-generation utilities. The statistical recomputation script is kept in `01_verification_package/` so that numerical verification has a single documented entry point.

The included code supplement is intended for reviewer inspection of the methods and reviewer-requested controls. It is not the complete engineering repository used across all experiments. The full project repository requires institutional review of patent/IP-sensitive implementation details related to a corresponding patent application currently under substantive examination. Before public release, the repository also needs to be cleaned to remove local absolute paths, machine-specific settings, and private dataset locations, and to replace them with documented configuration variables.

We recognize the reviewer's concern about verifiability. The materials provided in this round are intended to make the reported numerical results traceable at the seed, split, condition, and statistical-test levels, while also providing the core implementation files needed to inspect the main methodological components.

We plan to prepare a fixed public repository or archived release matching the accepted revision after acceptance and completion of the required IP clearance, subject to dataset redistribution constraints. No specific URL is promised in this review-stage package.

If requested by the editor, additional materials may be considered under appropriate confidentiality arrangements, subject to institutional IP review and dataset-license restrictions.
