# Supplementary material for: Align and Fuse: A Transformer-Based Framework for EEG-Augmented Visual Recognition
Source: Brain Sci. 2026 Jul 7;16(7):723. doi: 10.3390/brainsci16070723 (PMC13406202; doi:10.3390/brainsci16070723)
Supplement: Supplementary file 1 [file brainsci-16-00723-s001.zip › 01_verification_package/fixed_seeds.txt]

Seed policy for brainsci-4353151 reviewer verification package

Five matched runs were conducted using five pre-specified random seeds. The data split was fixed within each protocol, while stochastic training and evaluation components varied by seed.

Fixed seeds:
2024
2025
2026
2027
2028

Seed scope:
- model initialization
- mini-batch shuffling
- stochastic data augmentation controls, where applicable
- evaluation/control pairing procedures, where applicable

The same five seeds were used across the corresponding paired comparisons unless a specific experiment explicitly states otherwise. Seeds were specified before the reviewer-round verification runs and were not selected post hoc based on performance.
