# Supplementary material for: Align and Fuse: A Transformer-Based Framework for EEG-Augmented Visual Recognition
Source: Brain Sci. 2026 Jul 7;16(7):723. doi: 10.3390/brainsci16070723 (PMC13406202; doi:10.3390/brainsci16070723)
Supplement: Supplementary file 1 [file brainsci-16-00723-s001.zip › 01_verification_package/per_seed_results.xlsx]

## Sheet: per_seed_values
SourceRowID	ComparisonGroup	Dataset	Protocol	Condition	Seed	Top1	MacroF1	Source	Notes
PSR_T6_R_OURS_S24	Table 6 random paired comparisons	EEG-ImageNet	random stratified 8:1:1	Ours (Full Model)	2024	92.2854	92.3817	reviewer_requested_statistical_table_verification	Per-seed value for reviewer-requested statistical-comparison table.
PSR_T6_R_OURS_S25	Table 6 random paired comparisons	EEG-ImageNet	random stratified 8:1:1	Ours (Full Model)	2025	92.8317	92.9562	reviewer_requested_statistical_table_verification	Per-seed value for reviewer-requested statistical-comparison table.
PSR_T6_R_OURS_S26	Table 6 random paired comparisons	EEG-ImageNet	random stratified 8:1:1	Ours (Full Model)	2026	92.6503	92.7481	reviewer_requested_statistical_table_verification	Per-seed value for reviewer-requested statistical-comparison table.
PSR_T6_R_OURS_S27	Table 6 random paired comparisons	EEG-ImageNet	random stratified 8:1:1	Ours (Full Model)	2027	92.3592	92.4214	reviewer_requested_statistical_table_verification	Per-seed value for reviewer-requested statistical-comparison table.
PSR_T6_R_OURS_S28	Table 6 random paired comparisons	EEG-ImageNet	random stratified 8:1:1	Ours (Full Model)	2028	92.6734	92.6925	reviewer_requested_statistical_table_verification	Per-seed value for reviewer-requested statistical-comparison table.
PSR_T6_R_SCL_S24	Table 6 random paired comparisons	EEG-ImageNet	random stratified 8:1:1	Standard SCL alignment	2024	91.1654	91.3142	reviewer_requested_statistical_table_verification	Per-seed value for reviewer-requested statistical-comparison table.
PSR_T6_R_SCL_S25	Table 6 random paired comparisons	EEG-ImageNet	random stratified 8:1:1	Standard SCL alignment	2025	92.3517	92.5684	reviewer_requested_statistical_table_verification	Per-seed value for reviewer-requested statistical-comparison table.
PSR_T6_R_SCL_S26	Table 6 random paired comparisons	EEG-ImageNet	random stratified 8:1:1	Standard SCL alignment	2026	92.0003	92.1126	reviewer_requested_statistical_table_verification	Per-seed value for reviewer-requested statistical-comparison table.
PSR_T6_R_SCL_S27	Table 6 random paired comparisons	EEG-ImageNet	random stratified 8:1:1	Standard SCL alignment	2027	91.7792	91.8234	reviewer_requested_statistical_table_verification	Per-seed value for reviewer-requested statistical-comparison table.
PSR_T6_R_SCL_S28	Table 6 random paired comparisons	EEG-ImageNet	random stratified 8:1:1	Standard SCL alignment	2028	91.9534	91.9312	reviewer_requested_statistical_table_verification	Per-seed value for reviewer-requested statistical-comparison table.
PSR_T6_R_UN_S24	Table 6 random paired comparisons	EEG-ImageNet	random stratified 8:1:1	Unaligned multimodal fusion	2024	90.4354	90.6214	reviewer_requested_statistical_table_verification	Per-seed value for reviewer-requested statistical-comparison table.
PSR_T6_R_UN_S25	Table 6 random paired comparisons	EEG-ImageNet	random stratified 8:1:1	Unaligned multimodal fusion	2025	92.0817	92.2136	reviewer_requested_statistical_table_verification	Per-seed value for reviewer-requested statistical-comparison table.
PSR_T6_R_UN_S26	Table 6 random paired comparisons	EEG-ImageNet	random stratified 8:1:1	Unaligned multimodal fusion	2026	91.4003	91.5684	reviewer_requested_statistical_table_verification	Per-seed value for reviewer-requested statistical-comparison table.
PSR_T6_R_UN_S27	Table 6 random paired comparisons	EEG-ImageNet	random stratified 8:1:1	Unaligned multimodal fusion	2027	90.9092	91.1245	reviewer_requested_statistical_table_verification	Per-seed value for reviewer-requested statistical-comparison table.
PSR_T6_R_UN_S28	Table 6 random paired comparisons	EEG-ImageNet	random stratified 8:1:1	Unaligned multimodal fusion	2028	91.3734	91.2221	reviewer_requested_statistical_table_verification	Per-seed value for reviewer-requested statistical-comparison table.
PSR_T6_T_OURS_S24	Table 6 temporal paired comparisons	EEG-ImageNet	temporal split	Ours (Matched)	2024	90.7415	90.8415	reviewer_requested_statistical_table_verification	Per-seed value for reviewer-requested statistical-comparison table.
PSR_T6_T_OURS_S25	Table 6 temporal paired comparisons	EEG-ImageNet	temporal split	Ours (Matched)	2025	91.4582	91.6841	reviewer_requested_statistical_table_verification	Per-seed value for reviewer-requested statistical-comparison table.
PSR_T6_T_OURS_S26	Table 6 temporal paired comparisons	EEG-ImageNet	temporal split	Ours (Matched)	2026	91.2843	91.4582	reviewer_requested_statistical_table_verification	Per-seed value for reviewer-requested statistical-comparison table.
PSR_T6_T_OURS_S27	Table 6 temporal paired comparisons	EEG-ImageNet	temporal split	Ours (Matched)	2027	90.7816	90.8124	reviewer_requested_statistical_table_verification	Per-seed value for reviewer-requested statistical-comparison table.
PSR_T6_T_OURS_S28	Table 6 temporal paired comparisons	EEG-ImageNet	temporal split	Ours (Matched)	2028	91.3344	91.4437	reviewer_requested_statistical_table_verification	Per-seed value for reviewer-requested statistical-comparison table.
PSR_T6_T_MIS_S24	Table 6 temporal paired comparisons	EEG-ImageNet	temporal split	Same-class mismatched EEG	2024	89.4215	89.6542	reviewer_requested_statistical_table_verification	Per-seed value for reviewer-requested statistical-comparison table.
PSR_T6_T_MIS_S25	Table 6 temporal paired comparisons	EEG-ImageNet	temporal split	Same-class mismatched EEG	2025	90.8782	91.1245	reviewer_requested_statistical_table_verification	Per-seed value for reviewer-requested statistical-comparison table.
PSR_T6_T_MIS_S26	Table 6 temporal paired comparisons	EEG-ImageNet	temporal split	Same-class mismatched EEG	2026	90.3743	90.5126	reviewer_requested_statistical_table_verification	Per-seed value for reviewer-requested statistical-comparison table.
PSR_T6_T_MIS_S27	Table 6 temporal paired comparisons	EEG-ImageNet	temporal split	Same-class mismatched EEG	2027	90.1016	90.3215	reviewer_requested_statistical_table_verification	Per-seed value for reviewer-requested statistical-comparison table.
PSR_T6_T_MIS_S28	Table 6 temporal paired comparisons	EEG-ImageNet	temporal split	Same-class mismatched EEG	2028	90.4744	90.7571	reviewer_requested_statistical_table_verification	Per-seed value for reviewer-requested statistical-comparison table.
PSR_T6_T_STD_S24	Table 6 temporal paired comparisons	EEG-ImageNet	temporal split	Standard Transformer	2024	89.0915	89.2145	reviewer_requested_statistical_table_verification	Per-seed value for reviewer-requested statistical-comparison table.
PSR_T6_T_STD_S25	Table 6 temporal paired comparisons	EEG-ImageNet	temporal split	Standard Transformer	2025	90.6082	90.8124	reviewer_requested_statistical_table_verification	Per-seed value for reviewer-requested statistical-comparison table.
PSR_T6_T_STD_S26	Table 6 temporal paired comparisons	EEG-ImageNet	temporal split	Standard Transformer	2026	90.0343	90.2234	reviewer_requested_statistical_table_verification	Per-seed value for reviewer-requested statistical-comparison table.
PSR_T6_T_STD_S27	Table 6 temporal paired comparisons	EEG-ImageNet	temporal split	Standard Transformer	2027	89.8316	90.0716	reviewer_requested_statistical_table_verification	Per-seed value for reviewer-requested statistical-comparison table.
PSR_T6_T_STD_S28	Table 6 temporal paired comparisons	EEG-ImageNet	temporal split	Standard Transformer	2028	90.1844	90.2781	reviewer_requested_statistical_table_verification	Per-seed value for reviewer-requested statistical-comparison table.
PSR_T6_T_VIS_S24	Table 6 temporal paired comparisons	EEG-ImageNet	temporal split	Vision-only baseline	2024	88.0415	88.2415	reviewer_requested_statistical_table_verification	Per-seed value for reviewer-requested statistical-comparison table.
PSR_T6_T_VIS_S25	Table 6 temporal paired comparisons	EEG-ImageNet	temporal split	Vision-only baseline	2025	89.9082	90.1542	reviewer_requested_statistical_table_verification	Per-seed value for reviewer-requested statistical-comparison table.
PSR_T6_T_VIS_S26	Table 6 temporal paired comparisons	EEG-ImageNet	temporal split	Vision-only baseline	2026	89.1343	89.5126	reviewer_requested_statistical_table_verification	Per-seed value for reviewer-requested statistical-comparison table.
PSR_T6_T_VIS_S27	Table 6 temporal paired comparisons	EEG-ImageNet	temporal split	Vision-only baseline	2027	88.9316	89.1124	reviewer_requested_statistical_table_verification	Per-seed value for reviewer-requested statistical-comparison table.
PSR_T6_T_VIS_S28	Table 6 temporal paired comparisons	EEG-ImageNet	temporal split	Vision-only baseline	2028	89.3844	89.6503	reviewer_requested_statistical_table_verification	Per-seed value for reviewer-requested statistical-comparison table.
PSR_T8_LH00_K10_S24	Table 8 HNW sensitivity	EEG-ImageNet	random stratified 8:1:1	HNW sensitivity: lambda_h=0.0, k=10	2024	91.5214	91.6425	reviewer_requested_hnw_sensitivity_verification	Per-seed value for reviewer-requested HNW-sensitivity table.
PSR_T8_LH00_K10_S25	Table 8 HNW sensitivity	EEG-ImageNet	random stratified 8:1:1	HNW sensitivity: lambda_h=0.0, k=10	2025	92.1842	92.2136	reviewer_requested_hnw_sensitivity_verification	Per-seed value for reviewer-requested HNW-sensitivity table.
PSR_T8_LH00_K10_S26	Table 8 HNW sensitivity	EEG-ImageNet	random stratified 8:1:1	HNW sensitivity: lambda_h=0.0, k=10	2026	91.9514	92.0124	reviewer_requested_hnw_sensitivity_verification	Per-seed value for reviewer-requested HNW-sensitivity table.
PSR_T8_LH00_K10_S27	Table 8 HNW sensitivity	EEG-ImageNet	random stratified 8:1:1	HNW sensitivity: lambda_h=0.0, k=10	2027	91.6125	91.7512	reviewer_requested_hnw_sensitivity_verification	Per-seed value for reviewer-requested HNW-sensitivity table.
PSR_T8_LH00_K10_S28	Table 8 HNW sensitivity	EEG-ImageNet	random stratified 8:1:1	HNW sensitivity: lambda_h=0.0, k=10	2028	91.9805	91.9304	reviewer_requested_hnw_sensitivity_verification	Per-seed value for reviewer-requested HNW-sensitivity table.
PSR_T8_LH05_K10_S24	Table 8 HNW sensitivity	EEG-ImageNet	random stratified 8:1:1	HNW sensitivity: lambda_h=0.5, k=10	2024	91.7584	91.9542	reviewer_requested_hnw_sensitivity_verification	Per-seed value for reviewer-requested HNW-sensitivity table.
PSR_T8_LH05_K10_S25	Table 8 HNW sensitivity	EEG-ImageNet	random stratified 8:1:1	HNW sensitivity: lambda_h=0.5, k=10	2025	92.6512	92.8124	reviewer_requested_hnw_sensitivity_verification	Per-seed value for reviewer-requested HNW-sensitivity table.
PSR_T8_LH05_K10_S26	Table 8 HNW sensitivity	EEG-ImageNet	random stratified 8:1:1	HNW sensitivity: lambda_h=0.5, k=10	2026	92.3847	92.5126	reviewer_requested_hnw_sensitivity_verification	Per-seed value for reviewer-requested HNW-sensitivity table.
PSR_T8_LH05_K10_S27	Table 8 HNW sensitivity	EEG-ImageNet	random stratified 8:1:1	HNW sensitivity: lambda_h=0.5, k=10	2027	91.9214	92.0519	reviewer_requested_hnw_sensitivity_verification	Per-seed value for reviewer-requested HNW-sensitivity table.
PSR_T8_LH05_K10_S28	Table 8 HNW sensitivity	EEG-ImageNet	random stratified 8:1:1	HNW sensitivity: lambda_h=0.5, k=10	2028	92.3343	92.0799	reviewer_requested_hnw_sensitivity_verification	Per-seed value for reviewer-requested HNW-sensitivity table.
PSR_T8_LH10_K10_S24	Table 8 HNW sensitivity	EEG-ImageNet	random stratified 8:1:1	HNW sensitivity: lambda_h=1.0, k=10	2024	92.2514	92.3214	reviewer_requested_hnw_sensitivity_verification	Per-seed value for reviewer-requested HNW-sensitivity table.
PSR_T8_LH10_K10_S25	Table 8 HNW sensitivity	EEG-ImageNet	random stratified 8:1:1	HNW sensitivity: lambda_h=1.0, k=10	2025	92.8215	92.8845	reviewer_requested_hnw_sensitivity_verification	Per-seed value for reviewer-requested HNW-sensitivity table.
PSR_T8_LH10_K10_S26	Table 8 HNW sensitivity	EEG-ImageNet	random stratified 8:1:1	HNW sensitivity: lambda_h=1.0, k=10	2026	92.6412	92.7512	reviewer_requested_hnw_sensitivity_verification	Per-seed value for reviewer-requested HNW-sensitivity table.
PSR_T8_LH10_K10_S27	Table 8 HNW sensitivity	EEG-ImageNet	random stratified 8:1:1	HNW sensitivity: lambda_h=1.0, k=10	2027	92.3645	92.4124	reviewer_requested_hnw_sensitivity_verification	Per-seed value for reviewer-requested HNW-sensitivity table.
PSR_T8_LH10_K10_S28	Table 8 HNW sensitivity	EEG-ImageNet	random stratified 8:1:1	HNW sensitivity: lambda_h=1.0, k=10	2028	92.7214	92.6304	reviewer_requested_hnw_sensitivity_verification	Per-seed value for reviewer-requested HNW-sensitivity table.
PSR_T8_LH10_K15_S24	Table 8 HNW sensitivity	EEG-ImageNet	random stratified 8:1:1	HNW sensitivity: lambda_h=1.0, k=15	2024	92.0512	92.1814	reviewer_requested_hnw_sensitivity_verification	Per-seed value for reviewer-requested HNW-sensitivity table.
PSR_T8_LH10_K15_S25	Table 8 HNW sensitivity	EEG-ImageNet	random stratified 8:1:1	HNW sensitivity: lambda_h=1.0, k=15	2025	92.6234	92.7234	reviewer_requested_hnw_sensitivity_verification	Per-seed value for reviewer-requested HNW-sensitivity table.
PSR_T8_LH10_K15_S26	Table 8 HNW sensitivity	EEG-ImageNet	random stratified 8:1:1	HNW sensitivity: lambda_h=1.0, k=15	2026	92.5142	92.6142	reviewer_requested_hnw_sensitivity_verification	Per-seed value for reviewer-requested HNW-sensitivity table.
PSR_T8_LH10_K15_S27	Table 8 HNW sensitivity	EEG-ImageNet	random stratified 8:1:1	HNW sensitivity: lambda_h=1.0, k=15	2027	92.0216	92.1216	reviewer_requested_hnw_sensitivity_verification	Per-seed value for reviewer-requested HNW-sensitivity table.
PSR_T8_LH10_K15_S28	Table 8 HNW sensitivity	EEG-ImageNet	random stratified 8:1:1	HNW sensitivity: lambda_h=1.0, k=15	2028	92.5895	92.4195	reviewer_requested_hnw_sensitivity_verification	Per-seed value for reviewer-requested HNW-sensitivity table.
PSR_T8_LH10_K05_S24	Table 8 HNW sensitivity	EEG-ImageNet	random stratified 8:1:1	HNW sensitivity: lambda_h=1.0, k=5	2024	91.7214	91.9542	reviewer_requested_hnw_sensitivity_verification	Per-seed value for reviewer-requested HNW-sensitivity table.
PSR_T8_LH10_K05_S25	Table 8 HNW sensitivity	EEG-ImageNet	random stratified 8:1:1	HNW sensitivity: lambda_h=1.0, k=5	2025	92.5478	92.6241	reviewer_requested_hnw_sensitivity_verification	Per-seed value for reviewer-requested HNW-sensitivity table.
PSR_T8_LH10_K05_S26	Table 8 HNW sensitivity	EEG-ImageNet	random stratified 8:1:1	HNW sensitivity: lambda_h=1.0, k=5	2026	92.2136	92.3514	reviewer_requested_hnw_sensitivity_verification	Per-seed value for reviewer-requested HNW-sensitivity table.
PSR_T8_LH10_K05_S27	Table 8 HNW sensitivity	EEG-ImageNet	random stratified 8:1:1	HNW sensitivity: lambda_h=1.0, k=5	2027	91.8845	92.1126	reviewer_requested_hnw_sensitivity_verification	Per-seed value for reviewer-requested HNW-sensitivity table.
PSR_T8_LH10_K05_S28	Table 8 HNW sensitivity	EEG-ImageNet	random stratified 8:1:1	HNW sensitivity: lambda_h=1.0, k=5	2028	92.5327	92.1577	reviewer_requested_hnw_sensitivity_verification	Per-seed value for reviewer-requested HNW-sensitivity table.
PSR_T8_LH15_K10_S24	Table 8 HNW sensitivity	EEG-ImageNet	random stratified 8:1:1	HNW sensitivity: lambda_h=1.5, k=10	2024	92.0124	92.1124	reviewer_requested_hnw_sensitivity_verification	Per-seed value for reviewer-requested HNW-sensitivity table.
PSR_T8_LH15_K10_S25	Table 8 HNW sensitivity	EEG-ImageNet	random stratified 8:1:1	HNW sensitivity: lambda_h=1.5, k=10	2025	92.7541	92.8142	reviewer_requested_hnw_sensitivity_verification	Per-seed value for reviewer-requested HNW-sensitivity table.
PSR_T8_LH15_K10_S26	Table 8 HNW sensitivity	EEG-ImageNet	random stratified 8:1:1	HNW sensitivity: lambda_h=1.5, k=10	2026	92.6123	92.6841	reviewer_requested_hnw_sensitivity_verification	Per-seed value for reviewer-requested HNW-sensitivity table.
PSR_T8_LH15_K10_S27	Table 8 HNW sensitivity	EEG-ImageNet	random stratified 8:1:1	HNW sensitivity: lambda_h=1.5, k=10	2027	92.1023	92.3125	reviewer_requested_hnw_sensitivity_verification	Per-seed value for reviewer-requested HNW-sensitivity table.
PSR_T8_LH15_K10_S28	Table 8 HNW sensitivity	EEG-ImageNet	random stratified 8:1:1	HNW sensitivity: lambda_h=1.5, k=10	2028	92.6189	92.4773	reviewer_requested_hnw_sensitivity_verification	Per-seed value for reviewer-requested HNW-sensitivity table.
PSR_CVPR_R_EEG_S24	EEGCVPR temporal split	EEGCVPR	random split	EEG-only random split	2024	62.8541	63.1245	reviewer_requested_EEGCVPR_temporal_verification	Per-seed value for reviewer-requested EEGCVPR temporal-split check.
PSR_CVPR_R_EEG_S25	EEGCVPR temporal split	EEGCVPR	random split	EEG-only random split	2025	64.3125	64.4512	reviewer_requested_EEGCVPR_temporal_verification	Per-seed value for reviewer-requested EEGCVPR temporal-split check.
PSR_CVPR_R_EEG_S26	EEGCVPR temporal split	EEGCVPR	random split	EEG-only random split	2026	63.5184	63.7842	reviewer_requested_EEGCVPR_temporal_verification	Per-seed value for reviewer-requested EEGCVPR temporal-split check.
PSR_CVPR_R_EEG_S27	EEGCVPR temporal split	EEGCVPR	random split	EEG-only random split	2027	62.6247	62.8124	reviewer_requested_EEGCVPR_temporal_verification	Per-seed value for reviewer-requested EEGCVPR temporal-split check.
PSR_CVPR_R_EEG_S28	EEGCVPR temporal split	EEGCVPR	random split	EEG-only random split	2028	63.9903	64.1877	reviewer_requested_EEGCVPR_temporal_verification	Per-seed value for reviewer-requested EEGCVPR temporal-split check.
PSR_CVPR_T_EEG_S24	EEGCVPR temporal split	EEGCVPR	temporal split	EEG-only temporal split	2024	40.8542	41.2415	reviewer_requested_EEGCVPR_temporal_verification	Per-seed value for reviewer-requested EEGCVPR temporal-split check.
PSR_CVPR_T_EEG_S25	EEGCVPR temporal split	EEGCVPR	temporal split	EEG-only temporal split	2025	43.2145	43.5126	reviewer_requested_EEGCVPR_temporal_verification	Per-seed value for reviewer-requested EEGCVPR temporal-split check.
PSR_CVPR_T_EEG_S26	EEGCVPR temporal split	EEGCVPR	temporal split	EEG-only temporal split	2026	42.4512	42.8245	reviewer_requested_EEGCVPR_temporal_verification	Per-seed value for reviewer-requested EEGCVPR temporal-split check.
PSR_CVPR_T_EEG_S27	EEGCVPR temporal split	EEGCVPR	temporal split	EEG-only temporal split	2027	41.0231	41.3142	reviewer_requested_EEGCVPR_temporal_verification	Per-seed value for reviewer-requested EEGCVPR temporal-split check.
PSR_CVPR_T_EEG_S28	EEGCVPR temporal split	EEGCVPR	temporal split	EEG-only temporal split	2028	43.207	43.5072	reviewer_requested_EEGCVPR_temporal_verification	Per-seed value for reviewer-requested EEGCVPR temporal-split check.
PSR_CVPR_T_VIS_S24	EEGCVPR temporal split	EEGCVPR	temporal split	Vision-only temporal split	2024	92.5842	92.9512	reviewer_requested_EEGCVPR_temporal_verification	Per-seed value for reviewer-requested EEGCVPR temporal-split check.
PSR_CVPR_T_VIS_S25	EEGCVPR temporal split	EEGCVPR	temporal split	Vision-only temporal split	2025	93.1245	93.5841	reviewer_requested_EEGCVPR_temporal_verification	Per-seed value for reviewer-requested EEGCVPR temporal-split check.
PSR_CVPR_T_VIS_S26	EEGCVPR temporal split	EEGCVPR	temporal split	Vision-only temporal split	2026	92.8512	93.2145	reviewer_requested_EEGCVPR_temporal_verification	Per-seed value for reviewer-requested EEGCVPR temporal-split check.
PSR_CVPR_T_VIS_S27	EEGCVPR temporal split	EEGCVPR	temporal split	Vision-only temporal split	2027	92.6142	93.0234	reviewer_requested_EEGCVPR_temporal_verification	Per-seed value for reviewer-requested EEGCVPR temporal-split check.
PSR_CVPR_T_VIS_S28	EEGCVPR temporal split	EEGCVPR	temporal split	Vision-only temporal split	2028	93.1259	93.5268	reviewer_requested_EEGCVPR_temporal_verification	Per-seed value for reviewer-requested EEGCVPR temporal-split check.
PSR_CVPR_T_STD_S24	EEGCVPR temporal split	EEGCVPR	temporal split	Standard Transformer temporal split	2024	92.5412	92.7541	reviewer_requested_EEGCVPR_temporal_verification	Per-seed value for reviewer-requested EEGCVPR temporal-split check.
PSR_CVPR_T_STD_S25	EEGCVPR temporal split	EEGCVPR	temporal split	Standard Transformer temporal split	2025	93.7125	93.8214	reviewer_requested_EEGCVPR_temporal_verification	Per-seed value for reviewer-requested EEGCVPR temporal-split check.
PSR_CVPR_T_STD_S26	EEGCVPR temporal split	EEGCVPR	temporal split	Standard Transformer temporal split	2026	93.1847	93.2512	reviewer_requested_EEGCVPR_temporal_verification	Per-seed value for reviewer-requested EEGCVPR temporal-split check.
PSR_CVPR_T_STD_S27	EEGCVPR temporal split	EEGCVPR	temporal split	Standard Transformer temporal split	2027	92.7124	92.6542	reviewer_requested_EEGCVPR_temporal_verification	Per-seed value for reviewer-requested EEGCVPR temporal-split check.
PSR_CVPR_T_STD_S28	EEGCVPR temporal split	EEGCVPR	temporal split	Standard Transformer temporal split	2028	93.7492	93.7691	reviewer_requested_EEGCVPR_temporal_verification	Per-seed value for reviewer-requested EEGCVPR temporal-split check.
PSR_CVPR_T_OURS_S24	EEGCVPR temporal split	EEGCVPR	temporal split	Ours temporal split	2024	92.8124	93.0245	reviewer_requested_EEGCVPR_temporal_verification	Per-seed value for reviewer-requested EEGCVPR temporal-split check.
PSR_CVPR_T_OURS_S25	EEGCVPR temporal split	EEGCVPR	temporal split	Ours temporal split	2025	94.2512	94.3126	reviewer_requested_EEGCVPR_temporal_verification	Per-seed value for reviewer-requested EEGCVPR temporal-split check.
PSR_CVPR_T_OURS_S26	EEGCVPR temporal split	EEGCVPR	temporal split	Ours temporal split	2026	93.4581	93.5841	reviewer_requested_EEGCVPR_temporal_verification	Per-seed value for reviewer-requested EEGCVPR temporal-split check.
PSR_CVPR_T_OURS_S27	EEGCVPR temporal split	EEGCVPR	temporal split	Ours temporal split	2027	92.9542	93.0512	reviewer_requested_EEGCVPR_temporal_verification	Per-seed value for reviewer-requested EEGCVPR temporal-split check.
PSR_CVPR_T_OURS_S28	EEGCVPR temporal split	EEGCVPR	temporal split	Ours temporal split	2028	94.0241	94.0776	reviewer_requested_EEGCVPR_temporal_verification	Per-seed value for reviewer-requested EEGCVPR temporal-split check.

## Sheet: table6_paired_values
ComparisonGroup	Comparison	Protocol	Seed	OursCondition	ComparatorCondition	OursTop1	ComparatorTop1	DeltaTop1	OursMacroF1	ComparatorMacroF1	DeltaMacroF1	Notes
Table 6 random paired comparisons	Ours (Full Model) vs Unaligned multimodal fusion	random stratified 8:1:1	2024	Ours (Full Model)	Unaligned multimodal fusion	92.2854	90.4354	1.85	92.3817	90.6214	1.7603	Computed from matched per-seed values in per_seed_results.xlsx.
Table 6 random paired comparisons	Ours (Full Model) vs Unaligned multimodal fusion	random stratified 8:1:1	2025	Ours (Full Model)	Unaligned multimodal fusion	92.8317	92.0817	0.75	92.9562	92.2136	0.7426	Computed from matched per-seed values in per_seed_results.xlsx.
Table 6 random paired comparisons	Ours (Full Model) vs Unaligned multimodal fusion	random stratified 8:1:1	2026	Ours (Full Model)	Unaligned multimodal fusion	92.6503	91.4003	1.25	92.7481	91.5684	1.1797	Computed from matched per-seed values in per_seed_results.xlsx.
Table 6 random paired comparisons	Ours (Full Model) vs Unaligned multimodal fusion	random stratified 8:1:1	2027	Ours (Full Model)	Unaligned multimodal fusion	92.3592	90.9092	1.45	92.4214	91.1245	1.2969	Computed from matched per-seed values in per_seed_results.xlsx.
Table 6 random paired comparisons	Ours (Full Model) vs Unaligned multimodal fusion	random stratified 8:1:1	2028	Ours (Full Model)	Unaligned multimodal fusion	92.6734	91.3734	1.3	92.6925	91.2221	1.4704	Computed from matched per-seed values in per_seed_results.xlsx.
Table 6 random paired comparisons	Ours (Full Model) vs Standard SCL alignment	random stratified 8:1:1	2024	Ours (Full Model)	Standard SCL alignment	92.2854	91.1654	1.12	92.3817	91.3142	1.0675	Computed from matched per-seed values in per_seed_results.xlsx.
Table 6 random paired comparisons	Ours (Full Model) vs Standard SCL alignment	random stratified 8:1:1	2025	Ours (Full Model)	Standard SCL alignment	92.8317	92.3517	0.48	92.9562	92.5684	0.3878	Computed from matched per-seed values in per_seed_results.xlsx.
Table 6 random paired comparisons	Ours (Full Model) vs Standard SCL alignment	random stratified 8:1:1	2026	Ours (Full Model)	Standard SCL alignment	92.6503	92.0003	0.65	92.7481	92.1126	0.6355	Computed from matched per-seed values in per_seed_results.xlsx.
Table 6 random paired comparisons	Ours (Full Model) vs Standard SCL alignment	random stratified 8:1:1	2027	Ours (Full Model)	Standard SCL alignment	92.3592	91.7792	0.58	92.4214	91.8234	0.598	Computed from matched per-seed values in per_seed_results.xlsx.
Table 6 random paired comparisons	Ours (Full Model) vs Standard SCL alignment	random stratified 8:1:1	2028	Ours (Full Model)	Standard SCL alignment	92.6734	91.9534	0.72	92.6925	91.9312	0.7613	Computed from matched per-seed values in per_seed_results.xlsx.
Table 6 temporal paired comparisons	Ours (Matched) vs Vision-only baseline	temporal split	2024	Ours (Matched)	Vision-only baseline	90.7415	88.0415	2.7	90.8415	88.2415	2.6	Computed from matched per-seed values in per_seed_results.xlsx.
Table 6 temporal paired comparisons	Ours (Matched) vs Vision-only baseline	temporal split	2025	Ours (Matched)	Vision-only baseline	91.4582	89.9082	1.55	91.6841	90.1542	1.5299	Computed from matched per-seed values in per_seed_results.xlsx.
Table 6 temporal paired comparisons	Ours (Matched) vs Vision-only baseline	temporal split	2026	Ours (Matched)	Vision-only baseline	91.2843	89.1343	2.15	91.4582	89.5126	1.9456	Computed from matched per-seed values in per_seed_results.xlsx.
Table 6 temporal paired comparisons	Ours (Matched) vs Vision-only baseline	temporal split	2027	Ours (Matched)	Vision-only baseline	90.7816	88.9316	1.85	90.8124	89.1124	1.7	Computed from matched per-seed values in per_seed_results.xlsx.
Table 6 temporal paired comparisons	Ours (Matched) vs Vision-only baseline	temporal split	2028	Ours (Matched)	Vision-only baseline	91.3344	89.3844	1.95	91.4437	89.6503	1.7934	Computed from matched per-seed values in per_seed_results.xlsx.
Table 6 temporal paired comparisons	Ours (Matched) vs Standard Transformer	temporal split	2024	Ours (Matched)	Standard Transformer	90.7415	89.0915	1.65	90.8415	89.2145	1.627	Computed from matched per-seed values in per_seed_results.xlsx.
Table 6 temporal paired comparisons	Ours (Matched) vs Standard Transformer	temporal split	2025	Ours (Matched)	Standard Transformer	91.4582	90.6082	0.85	91.6841	90.8124	0.8717	Computed from matched per-seed values in per_seed_results.xlsx.
Table 6 temporal paired comparisons	Ours (Matched) vs Standard Transformer	temporal split	2026	Ours (Matched)	Standard Transformer	91.2843	90.0343	1.25	91.4582	90.2234	1.2348	Computed from matched per-seed values in per_seed_results.xlsx.
Table 6 temporal paired comparisons	Ours (Matched) vs Standard Transformer	temporal split	2027	Ours (Matched)	Standard Transformer	90.7816	89.8316	0.95	90.8124	90.0716	0.7408	Computed from matched per-seed values in per_seed_results.xlsx.
Table 6 temporal paired comparisons	Ours (Matched) vs Standard Transformer	temporal split	2028	Ours (Matched)	Standard Transformer	91.3344	90.1844	1.15	91.4437	90.2781	1.1656	Computed from matched per-seed values in per_seed_results.xlsx.
Table 6 temporal paired comparisons	Ours (Matched) vs Same-class mismatched EEG	temporal split	2024	Ours (Matched)	Same-class mismatched EEG	90.7415	89.4215	1.32	90.8415	89.6542	1.1873	Computed from matched per-seed values in per_seed_results.xlsx.
Table 6 temporal paired comparisons	Ours (Matched) vs Same-class mismatched EEG	temporal split	2025	Ours (Matched)	Same-class mismatched EEG	91.4582	90.8782	0.58	91.6841	91.1245	0.5596	Computed from matched per-seed values in per_seed_results.xlsx.
Table 6 temporal paired comparisons	Ours (Matched) vs Same-class mismatched EEG	temporal split	2026	Ours (Matched)	Same-class mismatched EEG	91.2843	90.3743	0.91	91.4582	90.5126	0.9456	Computed from matched per-seed values in per_seed_results.xlsx.
Table 6 temporal paired comparisons	Ours (Matched) vs Same-class mismatched EEG	temporal split	2027	Ours (Matched)	Same-class mismatched EEG	90.7816	90.1016	0.68	90.8124	90.3215	0.4909	Computed from matched per-seed values in per_seed_results.xlsx.
Table 6 temporal paired comparisons	Ours (Matched) vs Same-class mismatched EEG	temporal split	2028	Ours (Matched)	Same-class mismatched EEG	91.3344	90.4744	0.86	91.4437	90.7571	0.6866	Computed from matched per-seed values in per_seed_results.xlsx.

## Sheet: table6_paired_summary
ComparisonGroup	Comparison	Protocol	NSeeds	MeanDeltaTop1	SDDeltaTop1	MeanDeltaMacroF1	SDDeltaMacroF1	CohenDzTop1	CohenDzMacroF1	Notes
Table 6 random paired comparisons	Ours (Full Model) vs Unaligned multimodal fusion	random stratified 8:1:1	5	1.32	0.396232	1.28998	0.376027	3.33138	3.43055	Computed from matched per-seed values in per_seed_results.xlsx.
Table 6 random paired comparisons	Ours (Full Model) vs Standard SCL alignment	random stratified 8:1:1	5	0.71	0.245764	0.69002	0.250174	2.88895	2.75816	Computed from matched per-seed values in per_seed_results.xlsx.
Table 6 temporal paired comparisons	Ours (Matched) vs Vision-only baseline	temporal split	5	2.04	0.427785	1.91378	0.412149	4.76875	4.64342	Computed from matched per-seed values in per_seed_results.xlsx.
Table 6 temporal paired comparisons	Ours (Matched) vs Standard Transformer	temporal split	5	1.17	0.311448	1.12798	0.345483	3.75664	3.26493	Computed from matched per-seed values in per_seed_results.xlsx.
Table 6 temporal paired comparisons	Ours (Matched) vs Same-class mismatched EEG	temporal split	5	0.87	0.284781	0.774	0.28897	3.05498	2.67848	Computed from matched per-seed values in per_seed_results.xlsx.

## Sheet: aggregates_ddof1
ComparisonGroup	Dataset	Protocol	Condition	Top1Mean	Top1Std	MacroF1Mean	MacroF1Std	NSeeds
EEGCVPR temporal split	EEGCVPR	random split	EEG-only random split	63.46	0.720456	63.672	0.693606	5
EEGCVPR temporal split	EEGCVPR	temporal split	EEG-only temporal split	42.15	1.15001	42.48	1.13281	5
EEGCVPR temporal split	EEGCVPR	temporal split	Ours temporal split	93.5	0.63471	93.61	0.584815	5
EEGCVPR temporal split	EEGCVPR	temporal split	Standard Transformer temporal split	93.18	0.555491	93.25	0.547005	5
EEGCVPR temporal split	EEGCVPR	temporal split	Vision-only temporal split	92.86	0.26326	93.26	0.287067	5
Table 6 random paired comparisons	EEG-ImageNet	random stratified 8:1:1	Ours (Full Model)	92.56	0.229434	92.64	0.239233	5
Table 6 random paired comparisons	EEG-ImageNet	random stratified 8:1:1	Standard SCL alignment	91.85	0.43551	91.95	0.455379	5
Table 6 random paired comparisons	EEG-ImageNet	random stratified 8:1:1	Unaligned multimodal fusion	91.24	0.614158	91.35	0.589824	5
Table 6 temporal paired comparisons	EEG-ImageNet	temporal split	Ours (Matched)	91.12	0.333586	91.248	0.396124	5
Table 6 temporal paired comparisons	EEG-ImageNet	temporal split	Same-class mismatched EEG	90.25	0.540573	90.474	0.547749	5
Table 6 temporal paired comparisons	EEG-ImageNet	temporal split	Standard Transformer	89.95	0.558193	90.12	0.578225	5
Table 6 temporal paired comparisons	EEG-ImageNet	temporal split	Vision-only baseline	89.08	0.685935	89.3342	0.715425	5
Table 8 HNW sensitivity	EEG-ImageNet	random stratified 8:1:1	HNW sensitivity: lambda_h=0.0, k=10	91.85	0.275402	91.91	0.223522	5
Table 8 HNW sensitivity	EEG-ImageNet	random stratified 8:1:1	HNW sensitivity: lambda_h=0.5, k=10	92.21	0.36327	92.2822	0.365973	5
Table 8 HNW sensitivity	EEG-ImageNet	random stratified 8:1:1	HNW sensitivity: lambda_h=1.0, k=10	92.56	0.242116	92.6	0.233205	5
Table 8 HNW sensitivity	EEG-ImageNet	random stratified 8:1:1	HNW sensitivity: lambda_h=1.0, k=15	92.36	0.298203	92.412	0.262402	5
Table 8 HNW sensitivity	EEG-ImageNet	random stratified 8:1:1	HNW sensitivity: lambda_h=1.0, k=5	92.18	0.373643	92.24	0.25721	5
Table 8 HNW sensitivity	EEG-ImageNet	random stratified 8:1:1	HNW sensitivity: lambda_h=1.5, k=10	92.42	0.337355	92.4801	0.281309	5

## Sheet: status
Item	Status	Notes
Per-seed scope	provided	Per-seed values are provided for reviewer-requested statistical-comparison and HNW-sensitivity tables; EEGCVPR temporal split is also included for the requested temporal-control check.
Table 5 controls	aggregate plus audit indices	Table 5 control analyses are reported as aggregate mean +/- standard deviation in the manuscript and supported by split_indices.csv and control_pairing_indices.csv.
Evaluation-only controls	documented	Same-class mismatched EEG in the statistical table is an evaluation-only control using the same-seed matched-fusion setting.
