# Supplementary material for: Align and Fuse: A Transformer-Based Framework for EEG-Augmented Visual Recognition
Source: Brain Sci. 2026 Jul 7;16(7):723. doi: 10.3390/brainsci16070723 (PMC13406202; doi:10.3390/brainsci16070723)
Supplement: Supplementary file 1 [file brainsci-16-00723-s001.zip › 01_verification_package/README_reproducibility.md]

# Reviewer Verification Package for brainsci-4353151

This supplementary package is prepared for round-2 reviewer verification of the revised analyses. It is intended to support numerical checking of the added control experiments, split protocols, fixed seeds, per-seed results, structured summaries derived from the original training logs, and statistical tests reported in the revised manuscript.

We thank the reviewer for requesting greater transparency regarding the new evidence. In response, this package provides reviewer-facing verification materials that make the reported numerical results traceable at the seed, split, condition, and statistical-test levels.

This verification subfolder does not contain raw EEG recordings, raw ImageNet images, trained weights, or the complete engineering repository. The combined reviewer materials include a core code supplement in `../02_core_code_supplement/`, and the remaining dataset, code-scope, and IP restrictions are explained in `dataset_and_ip_statement.md`.

## Contents

- `README_reproducibility.md`  
  Overview of the reviewer verification package and description of the included files.

- `per_seed_results.xlsx`  
  Per-seed Top-1 accuracy and macro-F1 values for the reviewer-requested statistical-comparison and HNW-sensitivity tables. EEGCVPR temporal-split per-seed values are also included for the requested temporal-control check. Table 5 control analyses, including the same-class mismatched EEG and different-class shuffled EEG controls, are reported as aggregate mean +/- standard deviation results in the manuscript and supported here by split and EEG-pairing indices.

- `fixed_seeds.txt`  
  Fixed seed policy for the five-run verification analyses. The same seed set was used across the corresponding paired comparisons unless otherwise stated.

- `split_protocol.md`  
  Description of the random, temporal, and dataset-specific split protocols used in the revised analyses, including the EEG-ImageNet temporal split rule and the policy of no additional trial rejection.

- `split_indices.csv`  
  Row-level split index file. Each row corresponds to one retained EEG-image pair and includes dataset/source information, EEG index, ImageNet class or file index where applicable, subject information where available, protocol, and split assignment.

- `control_pairing_indices.csv`  
  Deterministic EEG pairing index file for the control analyses, including same-class mismatched EEG and different-class shuffled EEG controls where applicable.

- `training_config.yaml`  
  Compact reviewer-facing configuration and protocol summary for the key verification runs. This file summarizes the dataset settings, fixed seeds, split rules, metrics, model-selection rule, and table-specific rerun settings.

- `statistical_tests.py`  
  Script for recomputing paired statistical tests from `per_seed_results.xlsx`, including mean differences, paired t-tests, Cohen's d_z, and Holm-corrected p-values.

- `statistical_tests.xlsx`  
  Statistical test summary corresponding to the manuscript and supplementary results. The reported statistical values can be checked from `per_seed_results.xlsx` using `statistical_tests.py`.

- `training_log_summary.csv`  
  Structured summary derived from the original training logs, linking each reported result to its table, dataset, protocol, condition, seed identifier, configuration identifier, internal run reference, checkpoint-selection fields where applicable, validation result, and test result.

- `dataset_and_ip_statement.md`  
  Statement explaining dataset access restrictions, redistribution limitations, code-scope boundaries, and IP-related notes.

## Verification Scope

This verification package is intended to support the numerical checks requested by the reviewer without redistributing raw EEG recordings, ImageNet images, or trained weights. The combined reviewer materials include a separate core code supplement, while the complete engineering repository is not included at this review stage. Following Comment 10, `per_seed_results.xlsx` provides per-seed Top-1 accuracy and macro-F1 values for the statistical-comparison and HNW-sensitivity tables requested by the reviewer, corresponding to Tables 6 and 8 in the previous revision. If table numbering changes in the revised manuscript, these correspond to the revised statistical-test and sensitivity-analysis tables.

For the Table 5 control analyses, the manuscript reports aggregate mean ± standard deviation values. The package supports audit of these controls through `split_protocol.md`, `split_indices.csv`, and `control_pairing_indices.csv`, which document the temporal split construction and deterministic EEG replacement rules for the same-class mismatched and different-class shuffled controls. Thus, `per_seed_results.xlsx` primarily provides the run-level values for the statistical-comparison and HNW-sensitivity tables explicitly requested in Comment 10, while Table 5 is treated as an aggregate control table supported by explicit split and pairing indices.

The package also includes per-seed EEGCVPR temporal-split results for the requested temporal-control check.

`training_log_summary.csv` provides structured summaries derived from the original training logs rather than raw console log files. For each run, it records the experiment, dataset, protocol, condition, seed, configuration identifier, checkpoint-selection fields where applicable, test Top-1, test macro-F1, and internal run reference. Raw console logs are not redistributed because they contain local absolute paths, private dataset locations, and machine-specific environment details. The numerical fields needed to verify the reported results are provided in structured form.

## Notes on Reproduction

Complete end-to-end reproduction requires access to EEG-ImageNet, EEGCVPR, and the corresponding ImageNet image files under the original dataset licenses and access procedures. Because raw data, trained weights, and the complete engineering repository are not redistributed in this review-stage package, the materials here are intended primarily for numerical verification, split/control auditing, statistical recomputation, and inspection of the core implementation files provided in the accompanying code supplement.

A fixed public repository or archived release matching the accepted revision is planned after acceptance and completion of the required IP clearance, subject to dataset redistribution constraints.
