# Supplementary material for: Align and Fuse: A Transformer-Based Framework for EEG-Augmented Visual Recognition
Source: Brain Sci. 2026 Jul 7;16(7):723. doi: 10.3390/brainsci16070723 (PMC13406202; doi:10.3390/brainsci16070723)
Supplement: Supplementary file 1 [file brainsci-16-00723-s001.zip › 01_verification_package/split_indices.csv]

Dataset	Protocol	Split	PTHPart	PartEEGIndex	GlobalEEGIndex	Subject	Label	Granularity	ImageGlobalIndexInPTH	ImageFile	ImageIndexWithinImageNet	SplitRule
EEG-ImageNet	two-part-pth-indexed per-class 40/5/5 split	train	EEG-ImageNet_1.pth	3550	3550	0	n01443537	fine	1686	n01443537_836.JPEG	n01443537/n01443537_836.JPEG	Within each class, first 40 ImageNet file indices train, next 5 validation, final 5 test; all EEG entries for the same ImageNet file index follow the image split.
EEG-ImageNet	two-part-pth-indexed per-class 40/5/5 split	train	EEG-ImageNet_1.pth	6509	6509	1	n01443537	fine	1686	n01443537_836.JPEG	n01443537/n01443537_836.JPEG	Within each class, first 40 ImageNet file indices train, next 5 validation, final 5 test; all EEG entries for the same ImageNet file index follow the image split.
EEG-ImageNet	two-part-pth-indexed per-class 40/5/5 split	train	EEG-ImageNet_1.pth	10409	10409	2	n01443537	fine	1686	n01443537_836.JPEG	n01443537/n01443537_836.JPEG	Within each class, first 40 ImageNet file indices train, next 5 validation, final 5 test; all EEG entries for the same ImageNet file index follow the image split.
EEG-ImageNet	two-part-pth-indexed per-class 40/5/5 split	train	EEG-ImageNet_1.pth	14028	14028	3	n01443537	fine	1686	n01443537_836.JPEG	n01443537/n01443537_836.JPEG	Within each class, first 40 ImageNet file indices train, next 5 validation, final 5 test; all EEG entries for the same ImageNet file index follow the image split.
EEG-ImageNet	two-part-pth-indexed per-class 40/5/5 split	train	EEG-ImageNet_1.pth	18886	18886	4	n01443537	fine	1686	n01443537_836.JPEG	n01443537/n01443537_836.JPEG	Within each class, first 40 ImageNet file indices train, next 5 validation, final 5 test; all EEG entries for the same ImageNet file index follow the image split.
EEG-ImageNet	two-part-pth-indexed per-class 40/5/5 split	train	EEG-ImageNet_1.pth	23685	23685	5	n01443537	fine	1686	n01443537_836.JPEG	n01443537/n01443537_836.JPEG	Within each class, first 40 ImageNet file indices train, next 5 validation, final 5 test; all EEG entries for the same ImageNet file index follow the image split.
EEG-ImageNet	two-part-pth-indexed per-class 40/5/5 split	train	EEG-ImageNet_1.pth	24140	24140	6	n01443537	fine	1686	n01443537_836.JPEG	n01443537/n01443537_836.JPEG	Within each class, first 40 ImageNet file indices train, next 5 validation, final 5 test; all EEG entries for the same ImageNet file index follow the image split.
EEG-ImageNet	two-part-pth-indexed per-class 40/5/5 split	train	EEG-ImageNet_1.pth	31509	31509	7	n01443537	fine	1686	n01443537_836.JPEG	n01443537/n01443537_836.JPEG	Within each class, first 40 ImageNet file indices train, next 5 validation, final 5 test; all EEG entries for the same ImageNet file index follow the image split.
EEG-ImageNet	two-part-pth-indexed per-class 40/5/5 split	train	EEG-ImageNet_2.pth	3251	35201	8	n01443537	fine	1686	n01443537_836.JPEG	n01443537/n01443537_836.JPEG	Within each class, first 40 ImageNet file indices train, next 5 validation, final 5 test; all EEG entries for the same ImageNet file index follow the image split.
EEG-ImageNet	two-part-pth-indexed per-class 40/5/5 split	train	EEG-ImageNet_2.pth	7720	39670	9	n01443537	fine	1686	n01443537_836.JPEG	n01443537/n01443537_836.JPEG	Within each class, first 40 ImageNet file indices train, next 5 validation, final 5 test; all EEG entries for the same ImageNet file index follow the image split.
EEG-ImageNet	two-part-pth-indexed per-class 40/5/5 split	train	EEG-ImageNet_2.pth	9658	41608	10	n01443537	fine	1686	n01443537_836.JPEG	n01443537/n01443537_836.JPEG	Within each class, first 40 ImageNet file indices train, next 5 validation, final 5 test; all EEG entries for the same ImageNet file index follow the image split.
EEG-ImageNet	two-part-pth-indexed per-class 40/5/5 split	train	EEG-ImageNet_2.pth	12189	44139	11	n01443537	fine	1686	n01443537_836.JPEG	n01443537/n01443537_836.JPEG	Within each class, first 40 ImageNet file indices train, next 5 validation, final 5 test; all EEG entries for the same ImageNet file index follow the image split.
EEG-ImageNet	two-part-pth-indexed per-class 40/5/5 split	train	EEG-ImageNet_2.pth	17428	49378	12	n01443537	coarse	1686	n01443537_836.JPEG	n01443537/n01443537_836.JPEG	Within each class, first 40 ImageNet file indices train, next 5 validation, final 5 test; all EEG entries for the same ImageNet file index follow the image split.
EEG-ImageNet	two-part-pth-indexed per-class 40/5/5 split	train	EEG-ImageNet_2.pth	21927	53877	13	n01443537	fine	1686	n01443537_836.JPEG	n01443537/n01443537_836.JPEG	Within each class, first 40 ImageNet file indices train, next 5 validation, final 5 test; all EEG entries for the same ImageNet file index follow the image split.
EEG-ImageNet	two-part-pth-indexed per-class 40/5/5 split	train	EEG-ImageNet_2.pth	24350	56300	14	n01443537	fine	1686	n01443537_836.JPEG	n01443537/n01443537_836.JPEG	Within each class, first 40 ImageNet file indices train, next 5 validation, final 5 test; all EEG entries for the same ImageNet file index follow the image split.
EEG-ImageNet	two-part-pth-indexed per-class 40/5/5 split	train	EEG-ImageNet_2.pth	31272	63222	15	n01443537	fine	1686	n01443537_836.JPEG	n01443537/n01443537_836.JPEG	Within each class, first 40 ImageNet file indices train, next 5 validation, final 5 test; all EEG entries for the same ImageNet file index follow the image split.
EEG-ImageNet	two-part-pth-indexed per-class 40/5/5 split	train	EEG-ImageNet_1.pth	3551	3551	0	n01443537	fine	1693	n01443537_962.JPEG	n01443537/n01443537_962.JPEG	Within each class, first 40 ImageNet file indices train, next 5 validation, final 5 test; all EEG entries for the same ImageNet file index follow the image split.
EEG-ImageNet	two-part-pth-indexed per-class 40/5/5 split	train	EEG-ImageNet_1.pth	6528	6528	1	n01443537	fine	1693	n01443537_962.JPEG	n01443537/n01443537_962.JPEG	Within each class, first 40 ImageNet file indices train, next 5 validation, final 5 test; all EEG entries for the same ImageNet file index follow the image split.
EEG-ImageNet	two-part-pth-indexed per-class 40/5/5 split	train	EEG-ImageNet_1.pth	10434	10434	2	n01443537	fine	1693	n01443537_962.JPEG	n01443537/n01443537_962.JPEG	Within each class, first 40 ImageNet file indices train, next 5 validation, final 5 test; all EEG entries for the same ImageNet file index follow the image split.
EEG-ImageNet	two-part-pth-indexed per-class 40/5/5 split	train	EEG-ImageNet_1.pth	14036	14036	3	n01443537	fine	1693	n01443537_962.JPEG	n01443537/n01443537_962.JPEG	Within each class, first 40 ImageNet file indices train, next 5 validation, final 5 test; all EEG entries for the same ImageNet file index follow the image split.
EEG-ImageNet	two-part-pth-indexed per-class 40/5/5 split	train	EEG-ImageNet_1.pth	18858	18858	4	n01443537	fine	1693	n01443537_962.JPEG	n01443537/n01443537_962.JPEG	Within each class, first 40 ImageNet file indices train, next 5 validation, final 5 test; all EEG entries for the same ImageNet file index follow the image split.
EEG-ImageNet	two-part-pth-indexed per-class 40/5/5 split	train	EEG-ImageNet_1.pth	23665	23665	5	n01443537	fine	1693	n01443537_962.JPEG	n01443537/n01443537_962.JPEG	Within each class, first 40 ImageNet file indices train, next 5 validation, final 5 test; all EEG entries for the same ImageNet file index follow the image split.
EEG-ImageNet	two-part-pth-indexed per-class 40/5/5 split	train	EEG-ImageNet_1.pth	24147	24147	6	n01443537	fine	1693	n01443537_962.JPEG	n01443537/n01443537_962.JPEG	Within each class, first 40 ImageNet file indices train, next 5 validation, final 5 test; all EEG entries for the same ImageNet file index follow the image split.
EEG-ImageNet	two-part-pth-indexed per-class 40/5/5 split	train	EEG-ImageNet_1.pth	31502	31502	7	n01443537	fine	1693	n01443537_962.JPEG	n01443537/n01443537_962.JPEG	Within each class, first 40 ImageNet file indices train, next 5 validation, final 5 test; all EEG entries for the same ImageNet file index follow the image split.
EEG-ImageNet	two-part-pth-indexed per-class 40/5/5 split	train	EEG-ImageNet_2.pth	3284	35234	8	n01443537	fine	1693	n01443537_962.JPEG	n01443537/n01443537_962.JPEG	Within each class, first 40 ImageNet file indices train, next 5 validation, final 5 test; all EEG entries for the same ImageNet file index follow the image split.
EEG-ImageNet	two-part-pth-indexed per-class 40/5/5 split	train	EEG-ImageNet_2.pth	7715	39665	9	n01443537	fine	1693	n01443537_962.JPEG	n01443537/n01443537_962.JPEG	Within each class, first 40 ImageNet file indices train, next 5 validation, final 5 test; all EEG entries for the same ImageNet file index follow the image split.
EEG-ImageNet	two-part-pth-indexed per-class 40/5/5 split	train	EEG-ImageNet_2.pth	9680	41630	10	n01443537	fine	1693	n01443537_962.JPEG	n01443537/n01443537_962.JPEG	Within each class, first 40 ImageNet file indices train, next 5 validation, final 5 test; all EEG entries for the same ImageNet file index follow the image split.
EEG-ImageNet	two-part-pth-indexed per-class 40/5/5 split	train	EEG-ImageNet_2.pth	12178	44128	11	n01443537	fine	1693	n01443537_962.JPEG	n01443537/n01443537_962.JPEG	Within each class, first 40 ImageNet file indices train, next 5 validation, final 5 test; all EEG entries for the same ImageNet file index follow the image split.
EEG-ImageNet	two-part-pth-indexed per-class 40/5/5 split	train	EEG-ImageNet_2.pth	17405	49355	12	n01443537	coarse	1693	n01443537_962.JPEG	n01443537/n01443537_962.JPEG	Within each class, first 40 ImageNet file indices train, next 5 validation, final 5 test; all EEG entries for the same ImageNet file index follow the image split.
EEG-ImageNet	two-part-pth-indexed per-class 40/5/5 split	train	EEG-ImageNet_2.pth	21910	53860	13	n01443537	fine	1693	n01443537_962.JPEG	n01443537/n01443537_962.JPEG	Within each class, first 40 ImageNet file indices train, next 5 validation, final 5 test; all EEG entries for the same ImageNet file index follow the image split.
EEG-ImageNet	two-part-pth-indexed per-class 40/5/5 split	train	EEG-ImageNet_2.pth	24378	56328	14	n01443537	fine	1693	n01443537_962.JPEG	n01443537/n01443537_962.JPEG	Within each class, first 40 ImageNet file indices train, next 5 validation, final 5 test; all EEG entries for the same ImageNet file index follow the image split.
EEG-ImageNet	two-part-pth-indexed per-class 40/5/5 split	train	EEG-ImageNet_2.pth	31261	63211	15	n01443537	fine	1693	n01443537_962.JPEG	n01443537/n01443537_962.JPEG	Within each class, first 40 ImageNet file indices train, next 5 validation, final 5 test; all EEG entries for the same ImageNet file index follow the image split.
EEG-ImageNet	two-part-pth-indexed per-class 40/5/5 split	train	EEG-ImageNet_1.pth	3552	3552	0	n01443537	fine	1660	n01443537_16979.JPEG	n01443537/n01443537_16979.JPEG	Within each class, first 40 ImageNet file indices train, next 5 validation, final 5 test; all EEG entries for the same ImageNet file index follow the image split.
EEG-ImageNet	two-part-pth-indexed per-class 40/5/5 split	train	EEG-ImageNet_1.pth	6512	6512	1	n01443537	fine	1660	n01443537_16979.JPEG	n01443537/n01443537_16979.JPEG	Within each class, first 40 ImageNet file indices train, next 5 validation, final 5 test; all EEG entries for the same ImageNet file index follow the image split.
EEG-ImageNet	two-part-pth-indexed per-class 40/5/5 split	train	EEG-ImageNet_1.pth	10435	10435	2	n01443537	fine	1660	n01443537_16979.JPEG	n01443537/n01443537_16979.JPEG	Within each class, first 40 ImageNet file indices train, next 5 validation, final 5 test; all EEG entries for the same ImageNet file index follow the image split.
EEG-ImageNet	two-part-pth-indexed per-class 40/5/5 split	train	EEG-ImageNet_1.pth	14015	14015	3	n01443537	fine	1660	n01443537_16979.JPEG	n01443537/n01443537_16979.JPEG	Within each class, first 40 ImageNet file indices train, next 5 validation, final 5 test; all EEG entries for the same ImageNet file index follow the image split.
EEG-ImageNet	two-part-pth-indexed per-class 40/5/5 split	train	EEG-ImageNet_1.pth	18892	18892	4	n01443537	fine	1660	n01443537_16979.JPEG	n01443537/n01443537_16979.JPEG	Within each class, first 40 ImageNet file indices train, next 5 validation, final 5 test; all EEG entries for the same ImageNet file index follow the image split.
EEG-ImageNet	two-part-pth-indexed per-class 40/5/5 split	train	EEG-ImageNet_1.pth	23678	23678	5	n01443537	fine	1660	n01443537_16979.JPEG	n01443537/n01443537_16979.JPEG	Within each class, first 40 ImageNet file indices train, next 5 validation, final 5 test; all EEG entries for the same ImageNet file index follow the image split.
EEG-ImageNet	two-part-pth-indexed per-class 40/5/5 split	train	EEG-ImageNet_1.pth	24142	24142	6	n01443537	fine	1660	n01443537_16979.JPEG	n01443537/n01443537_16979.JPEG	Within each class, first 40 ImageNet file indices train, next 5 validation, final 5 test; all EEG entries for the same ImageNet file index follow the image split.
EEG-ImageNet	two-part-pth-indexed per-class 40/5/5 split	train	EEG-ImageNet_1.pth	31548	31548	7	n01443537	fine	1660	n01443537_16979.JPEG	n01443537/n01443537_16979.JPEG	Within each class, first 40 ImageNet file indices train, next 5 validation, final 5 test; all EEG entries for the same ImageNet file index follow the image split.
EEG-ImageNet	two-part-pth-indexed per-class 40/5/5 split	train	EEG-ImageNet_2.pth	3286	35236	8	n01443537	fine	1660	n01443537_16979.JPEG	n01443537/n01443537_16979.JPEG	Within each class, first 40 ImageNet file indices train, next 5 validation, final 5 test; all EEG entries for the same ImageNet file index follow the image split.
EEG-ImageNet	two-part-pth-indexed per-class 40/5/5 split	train	EEG-ImageNet_2.pth	7739	39689	9	n01443537	fine	1660	n01443537_16979.JPEG	n01443537/n01443537_16979.JPEG	Within each class, first 40 ImageNet file indices train, next 5 validation, final 5 test; all EEG entries for the same ImageNet file index follow the image split.
EEG-ImageNet	two-part-pth-indexed per-class 40/5/5 split	train	EEG-ImageNet_2.pth	9698	41648	10	n01443537	fine	1660	n01443537_16979.JPEG	n01443537/n01443537_16979.JPEG	Within each class, first 40 ImageNet file indices train, next 5 validation, final 5 test; all EEG entries for the same ImageNet file index follow the image split.
EEG-ImageNet	two-part-pth-indexed per-class 40/5/5 split	train	EEG-ImageNet_2.pth	12196	44146	11	n01443537	fine	1660	n01443537_16979.JPEG	n01443537/n01443537_16979.JPEG	Within each class, first 40 ImageNet file indices train, next 5 validation, final 5 test; all EEG entries for the same ImageNet file index follow the image split.
EEG-ImageNet	two-part-pth-indexed per-class 40/5/5 split	train	EEG-ImageNet_2.pth	17444	49394	12	n01443537	coarse	1660	n01443537_16979.JPEG	n01443537/n01443537_16979.JPEG	Within each class, first 40 ImageNet file indices train, next 5 validation, final 5 test; all EEG entries for the same ImageNet file index follow the image split.
EEG-ImageNet	two-part-pth-indexed per-class 40/5/5 split	train	EEG-ImageNet_2.pth	21918	53868	13	n01443537	fine	1660	n01443537_16979.JPEG	n01443537/n01443537_16979.JPEG	Within each class, first 40 ImageNet file indices train, next 5 validation, final 5 test; all EEG entries for the same ImageNet file index follow the image split.
EEG-ImageNet	two-part-pth-indexed per-class 40/5/5 split	train	EEG-ImageNet_2.pth	24352	56302	14	n01443537	fine	1660	n01443537_16979.JPEG	n01443537/n01443537_16979.JPEG	Within each class, first 40 ImageNet file indices train, next 5 validation, final 5 test; all EEG entries for the same ImageNet file index follow the image split.
EEG-ImageNet	two-part-pth-indexed per-class 40/5/5 split	train	EEG-ImageNet_2.pth	31283	63233	15	n01443537	fine	1660	n01443537_16979.JPEG	n01443537/n01443537_16979.JPEG	Within each class, first 40 ImageNet file indices train, next 5 validation, final 5 test; all EEG entries for the same ImageNet file index follow the image split.
EEG-ImageNet	two-part-pth-indexed per-class 40/5/5 split	train	EEG-ImageNet_1.pth	3553	3553	0	n01443537	fine	1650	n01443537_10087.JPEG	n01443537/n01443537_10087.JPEG	Within each class, first 40 ImageNet file indices train, next 5 validation, final 5 test; all EEG entries for the same ImageNet file index follow the image split.
EEG-ImageNet	two-part-pth-indexed per-class 40/5/5 split	train	EEG-ImageNet_1.pth	6536	6536	1	n01443537	fine	1650	n01443537_10087.JPEG	n01443537/n01443537_10087.JPEG	Within each class, first 40 ImageNet file indices train, next 5 validation, final 5 test; all EEG entries for the same ImageNet file index follow the image split.
EEG-ImageNet	two-part-pth-indexed per-class 40/5/5 split	train	EEG-ImageNet_1.pth	10425	10425	2	n01443537	fine	1650	n01443537_10087.JPEG	n01443537/n01443537_10087.JPEG	Within each class, first 40 ImageNet file indices train, next 5 validation, final 5 test; all EEG entries for the same ImageNet file index follow the image split.
EEG-ImageNet	two-part-pth-indexed per-class 40/5/5 split	train	EEG-ImageNet_1.pth	14035	14035	3	n01443537	fine	1650	n01443537_10087.JPEG	n01443537/n01443537_10087.JPEG	Within each class, first 40 ImageNet file indices train, next 5 validation, final 5 test; all EEG entries for the same ImageNet file index follow the image split.
EEG-ImageNet	two-part-pth-indexed per-class 40/5/5 split	train	EEG-ImageNet_1.pth	18861	18861	4	n01443537	fine	1650	n01443537_10087.JPEG	n01443537/n01443537_10087.JPEG	Within each class, first 40 ImageNet file indices train, next 5 validation, final 5 test; all EEG entries for the same ImageNet file index follow the image split.
EEG-ImageNet	two-part-pth-indexed per-class 40/5/5 split	train	EEG-ImageNet_1.pth	23654	23654	5	n01443537	fine	1650	n01443537_10087.JPEG	n01443537/n01443537_10087.JPEG	Within each class, first 40 ImageNet file indices train, next 5 validation, final 5 test; all EEG entries for the same ImageNet file index follow the image split.
EEG-ImageNet	two-part-pth-indexed per-class 40/5/5 split	train	EEG-ImageNet_1.pth	24119	24119	6	n01443537	fine	1650	n01443537_10087.JPEG	n01443537/n01443537_10087.JPEG	Within each class, first 40 ImageNet file indices train, next 5 validation, final 5 test; all EEG entries for the same ImageNet file index follow the image split.
EEG-ImageNet	two-part-pth-indexed per-class 40/5/5 split	train	EEG-ImageNet_1.pth	31512	31512	7	n01443537	fine	1650	n01443537_10087.JPEG	n01443537/n01443537_10087.JPEG	Within each class, first 40 ImageNet file indices train, next 5 validation, final 5 test; all EEG entries for the same ImageNet file index follow the image split.
EEG-ImageNet	two-part-pth-indexed per-class 40/5/5 split	train	EEG-ImageNet_2.pth	3295	35245	8	n01443537	fine	1650	n01443537_10087.JPEG	n01443537/n01443537_10087.JPEG	Within each class, first 40 ImageNet file indices train, next 5 validation, final 5 test; all EEG entries for the same ImageNet file index follow the image split.
EEG-ImageNet	two-part-pth-indexed per-class 40/5/5 split	train	EEG-ImageNet_2.pth	7746	39696	9	n01443537	fine	1650	n01443537_10087.JPEG	n01443537/n01443537_10087.JPEG	Within each class, first 40 ImageNet file indices train, next 5 validation, final 5 test; all EEG entries for the same ImageNet file index follow the image split.
EEG-ImageNet	two-part-pth-indexed per-class 40/5/5 split	train	EEG-ImageNet_2.pth	9652	41602	10	n01443537	fine	1650	n01443537_10087.JPEG	n01443537/n01443537_10087.JPEG	Within each class, first 40 ImageNet file indices train, next 5 validation, final 5 test; all EEG entries for the same ImageNet file index follow the image split.
EEG-ImageNet	two-part-pth-indexed per-class 40/5/5 split	train	EEG-ImageNet_2.pth	12154	44104	11	n01443537	fine	1650	n01443537_10087.JPEG	n01443537/n01443537_10087.JPEG	Within each class, first 40 ImageNet file indices train, next 5 validation, final 5 test; all EEG entries for the same ImageNet file index follow the image split.
EEG-ImageNet	two-part-pth-indexed per-class 40/5/5 split	train	EEG-ImageNet_2.pth	17430	49380	12	n01443537	coarse	1650	n01443537_10087.JPEG	n01443537/n01443537_10087.JPEG	Within each class, first 40 ImageNet file indices train, next 5 validation, final 5 test; all EEG entries for the same ImageNet file index follow the image split.
EEG-ImageNet	two-part-pth-indexed per-class 40/5/5 split	train	EEG-ImageNet_2.pth	21922	53872	13	n01443537	fine	1650	n01443537_10087.JPEG	n01443537/n01443537_10087.JPEG	Within each class, first 40 ImageNet file indices train, next 5 validation, final 5 test; all EEG entries for the same ImageNet file index follow the image split.
EEG-ImageNet	two-part-pth-indexed per-class 40/5/5 split	train	EEG-ImageNet_2.pth	24367	56317	14	n01443537	fine	1650	n01443537_10087.JPEG	n01443537/n01443537_10087.JPEG	Within each class, first 40 ImageNet file indices train, next 5 validation, final 5 test; all EEG entries for the same ImageNet file index follow the image split.
EEG-ImageNet	two-part-pth-indexed per-class 40/5/5 split	train	EEG-ImageNet_2.pth	31295	63245	15	n01443537	fine	1650	n01443537_10087.JPEG	n01443537/n01443537_10087.JPEG	Within each class, first 40 ImageNet file indices train, next 5 validation, final 5 test; all EEG entries for the same ImageNet file index follow the image split.
EEG-ImageNet	two-part-pth-indexed per-class 40/5/5 split	train	EEG-ImageNet_1.pth	3554	3554	0	n01443537	fine	1664	n01443537_12157.JPEG	n01443537/n01443537_12157.JPEG	Within each class, first 40 ImageNet file indices train, next 5 validation, final 5 test; all EEG entries for the same ImageNet file index follow the image split.
EEG-ImageNet	two-part-pth-indexed per-class 40/5/5 split	train	EEG-ImageNet_1.pth	6500	6500	1	n01443537	fine	1664	n01443537_12157.JPEG	n01443537/n01443537_12157.JPEG	Within each class, first 40 ImageNet file indices train, next 5 validation, final 5 test; all EEG entries for the same ImageNet file index follow the image split.
EEG-ImageNet	two-part-pth-indexed per-class 40/5/5 split	train	EEG-ImageNet_1.pth	10407	10407	2	n01443537	fine	1664	n01443537_12157.JPEG	n01443537/n01443537_12157.JPEG	Within each class, first 40 ImageNet file indices train, next 5 validation, final 5 test; all EEG entries for the same ImageNet file index follow the image split.
EEG-ImageNet	two-part-pth-indexed per-class 40/5/5 split	train	EEG-ImageNet_1.pth	14048	14048	3	n01443537	fine	1664	n01443537_12157.JPEG	n01443537/n01443537_12157.JPEG	Within each class, first 40 ImageNet file indices train, next 5 validation, final 5 test; all EEG entries for the same ImageNet file index follow the image split.
EEG-ImageNet	two-part-pth-indexed per-class 40/5/5 split	train	EEG-ImageNet_1.pth	18853	18853	4	n01443537	fine	1664	n01443537_12157.JPEG	n01443537/n01443537_12157.JPEG	Within each class, first 40 ImageNet file indices train, next 5 validation, final 5 test; all EEG entries for the same ImageNet file index follow the image split.
EEG-ImageNet	two-part-pth-indexed per-class 40/5/5 split	train	EEG-ImageNet_1.pth	23651	23651	5	n01443537	fine	1664	n01443537_12157.JPEG	n01443537/n01443537_12157.JPEG	Within each class, first 40 ImageNet file indices train, next 5 validation, final 5 test; all EEG entries for the same ImageNet file index follow the image split.
EEG-ImageNet	two-part-pth-indexed per-class 40/5/5 split	train	EEG-ImageNet_1.pth	24146	24146	6	n01443537	fine	1664	n01443537_12157.JPEG	n01443537/n01443537_12157.JPEG	Within each class, first 40 ImageNet file indices train, next 5 validation, final 5 test; all EEG entries for the same ImageNet file index follow the image split.
EEG-ImageNet	two-part-pth-indexed per-class 40/5/5 split	train	EEG-ImageNet_1.pth	31531	31531	7	n01443537	fine	1664	n01443537_12157.JPEG	n01443537/n01443537_12157.JPEG	Within each class, first 40 ImageNet file indices train, next 5 validation, final 5 test; all EEG entries for the same ImageNet file index follow the image split.
EEG-ImageNet	two-part-pth-indexed per-class 40/5/5 split	train	EEG-ImageNet_2.pth	3289	35239	8	n01443537	fine	1664	n01443537_12157.JPEG	n01443537/n01443537_12157.JPEG	Within each class, first 40 ImageNet file indices train, next 5 validation, final 5 test; all EEG entries for the same ImageNet file index follow the image split.
EEG-ImageNet	two-part-pth-indexed per-class 40/5/5 split	train	EEG-ImageNet_2.pth	7736	39686	9	n01443537	fine	1664	n01443537_12157.JPEG	n01443537/n01443537_12157.JPEG	Within each class, first 40 ImageNet file indices train, next 5 validation, final 5 test; all EEG entries for the same ImageNet file index follow the image split.
EEG-ImageNet	two-part-pth-indexed per-class 40/5/5 split	train	EEG-ImageNet_2.pth	9677	41627	10	n01443537	fine	1664	n01443537_12157.JPEG	n01443537/n01443537_12157.JPEG	Within each class, first 40 ImageNet file indices train, next 5 validation, final 5 test; all EEG entries for the same ImageNet file index follow the image split.
EEG-ImageNet	two-part-pth-indexed per-class 40/5/5 split	train	EEG-ImageNet_2.pth	12192	44142	11	n01443537	fine	1664	n01443537_12157.JPEG	n01443537/n01443537_12157.JPEG	Within each class, first 40 ImageNet file indices train, next 5 validation, final 5 test; all EEG entries for the same ImageNet file index follow the image split.
EEG-ImageNet	two-part-pth-indexed per-class 40/5/5 split	train	EEG-ImageNet_2.pth	17403	49353	12	n01443537	coarse	1664	n01443537_12157.JPEG	n01443537/n01443537_12157.JPEG	Within each class, first 40 ImageNet file indices train, next 5 validation, final 5 test; all EEG entries for the same ImageNet file index follow the image split.
EEG-ImageNet	two-part-pth-indexed per-class 40/5/5 split	train	EEG-ImageNet_2.pth	21923	53873	13	n01443537	fine	1664	n01443537_12157.JPEG	n01443537/n01443537_12157.JPEG	Within each class, first 40 ImageNet file indices train, next 5 validation, final 5 test; all EEG entries for the same ImageNet file index follow the image split.
EEG-ImageNet	two-part-pth-indexed per-class 40/5/5 split	train	EEG-ImageNet_2.pth	24366	56316	14	n01443537	fine	1664	n01443537_12157.JPEG	n01443537/n01443537_12157.JPEG	Within each class, first 40 ImageNet file indices train, next 5 validation, final 5 test; all EEG entries for the same ImageNet file index follow the image split.
EEG-ImageNet	two-part-pth-indexed per-class 40/5/5 split	train	EEG-ImageNet_2.pth	31289	63239	15	n01443537	fine	1664	n01443537_12157.JPEG	n01443537/n01443537_12157.JPEG	Within each class, first 40 ImageNet file indices train, next 5 validation, final 5 test; all EEG entries for the same ImageNet file index follow the image split.
EEG-ImageNet	two-part-pth-indexed per-class 40/5/5 split	train	EEG-ImageNet_1.pth	3555	3555	0	n01443537	fine	1663	n01443537_14365.JPEG	n01443537/n01443537_14365.JPEG	Within each class, first 40 ImageNet file indices train, next 5 validation, final 5 test; all EEG entries for the same ImageNet file index follow the image split.
EEG-ImageNet	two-part-pth-indexed per-class 40/5/5 split	train	EEG-ImageNet_1.pth	6521	6521	1	n01443537	fine	1663	n01443537_14365.JPEG	n01443537/n01443537_14365.JPEG	Within each class, first 40 ImageNet file indices train, next 5 validation, final 5 test; all EEG entries for the same ImageNet file index follow the image split.
EEG-ImageNet	two-part-pth-indexed per-class 40/5/5 split	train	EEG-ImageNet_1.pth	10403	10403	2	n01443537	fine	1663	n01443537_14365.JPEG	n01443537/n01443537_14365.JPEG	Within each class, first 40 ImageNet file indices train, next 5 validation, final 5 test; all EEG entries for the same ImageNet file index follow the image split.
EEG-ImageNet	two-part-pth-indexed per-class 40/5/5 split	train	EEG-ImageNet_1.pth	14030	14030	3	n01443537	fine	1663	n01443537_14365.JPEG	n01443537/n01443537_14365.JPEG	Within each class, first 40 ImageNet file indices train, next 5 validation, final 5 test; all EEG entries for the same ImageNet file index follow the image split.
EEG-ImageNet	two-part-pth-indexed per-class 40/5/5 split	train	EEG-ImageNet_1.pth	18866	18866	4	n01443537	fine	1663	n01443537_14365.JPEG	n01443537/n01443537_14365.JPEG	Within each class, first 40 ImageNet file indices train, next 5 validation, final 5 test; all EEG entries for the same ImageNet file index follow the image split.
EEG-ImageNet	two-part-pth-indexed per-class 40/5/5 split	train	EEG-ImageNet_1.pth	23664	23664	5	n01443537	fine	1663	n01443537_14365.JPEG	n01443537/n01443537_14365.JPEG	Within each class, first 40 ImageNet file indices train, next 5 validation, final 5 test; all EEG entries for the same ImageNet file index follow the image split.
EEG-ImageNet	two-part-pth-indexed per-class 40/5/5 split	train	EEG-ImageNet_1.pth	24110	24110	6	n01443537	fine	1663	n01443537_14365.JPEG	n01443537/n01443537_14365.JPEG	Within each class, first 40 ImageNet file indices train, next 5 validation, final 5 test; all EEG entries for the same ImageNet file index follow the image split.
EEG-ImageNet	two-part-pth-indexed per-class 40/5/5 split	train	EEG-ImageNet_1.pth	31501	31501	7	n01443537	fine	1663	n01443537_14365.JPEG	n01443537/n01443537_14365.JPEG	Within each class, first 40 ImageNet file indices train, next 5 validation, final 5 test; all EEG entries for the same ImageNet file index follow the image split.
EEG-ImageNet	two-part-pth-indexed per-class 40/5/5 split	train	EEG-ImageNet_2.pth	3261	35211	8	n01443537	fine	1663	n01443537_14365.JPEG	n01443537/n01443537_14365.JPEG	Within each class, first 40 ImageNet file indices train, next 5 validation, final 5 test; all EEG entries for the same ImageNet file index follow the image split.
EEG-ImageNet	two-part-pth-indexed per-class 40/5/5 split	train	EEG-ImageNet_2.pth	7716	39666	9	n01443537	fine	1663	n01443537_14365.JPEG	n01443537/n01443537_14365.JPEG	Within each class, first 40 ImageNet file indices train, next 5 validation, final 5 test; all EEG entries for the same ImageNet file index follow the image split.
EEG-ImageNet	two-part-pth-indexed per-class 40/5/5 split	train	EEG-ImageNet_2.pth	9695	41645	10	n01443537	fine	1663	n01443537_14365.JPEG	n01443537/n01443537_14365.JPEG	Within each class, first 40 ImageNet file indices train, next 5 validation, final 5 test; all EEG entries for the same ImageNet file index follow the image split.
EEG-ImageNet	two-part-pth-indexed per-class 40/5/5 split	train	EEG-ImageNet_2.pth	12161	44111	11	n01443537	fine	1663	n01443537_14365.JPEG	n01443537/n01443537_14365.JPEG	Within each class, first 40 ImageNet file indices train, next 5 validation, final 5 test; all EEG entries for the same ImageNet file index follow the image split.
EEG-ImageNet	two-part-pth-indexed per-class 40/5/5 split	train	EEG-ImageNet_2.pth	17407	49357	12	n01443537	coarse	1663	n01443537_14365.JPEG	n01443537/n01443537_14365.JPEG	Within each class, first 40 ImageNet file indices train, next 5 validation, final 5 test; all EEG entries for the same ImageNet file index follow the image split.
EEG-ImageNet	two-part-pth-indexed per-class 40/5/5 split	train	EEG-ImageNet_2.pth	21915	53865	13	n01443537	fine	1663	n01443537_14365.JPEG	n01443537/n01443537_14365.JPEG	Within each class, first 40 ImageNet file indices train, next 5 validation, final 5 test; all EEG entries for the same ImageNet file index follow the image split.
EEG-ImageNet	two-part-pth-indexed per-class 40/5/5 split	train	EEG-ImageNet_2.pth	24362	56312	14	n01443537	fine	1663	n01443537_14365.JPEG	n01443537/n01443537_14365.JPEG	Within each class, first 40 ImageNet file indices train, next 5 validation, final 5 test; all EEG entries for the same ImageNet file index follow the image split.
EEG-ImageNet	two-part-pth-indexed per-class 40/5/5 split	train	EEG-ImageNet_2.pth	31297	63247	15	n01443537	fine	1663	n01443537_14365.JPEG	n01443537/n01443537_14365.JPEG	Within each class, first 40 ImageNet file indices train, next 5 validation, final 5 test; all EEG entries for the same ImageNet file index follow the image split.
EEG-ImageNet	two-part-pth-indexed per-class 40/5/5 split	train	EEG-ImageNet_1.pth	3556	3556	0	n01443537	fine	1694	n01443537_522.JPEG	n01443537/n01443537_522.JPEG	Within each class, first 40 ImageNet file indices train, next 5 validation, final 5 test; all EEG entries for the same ImageNet file index follow the image split.
EEG-ImageNet	two-part-pth-indexed per-class 40/5/5 split	train	EEG-ImageNet_1.pth	6526	6526	1	n01443537	fine	1694	n01443537_522.JPEG	n01443537/n01443537_522.JPEG	Within each class, first 40 ImageNet file indices train, next 5 validation, final 5 test; all EEG entries for the same ImageNet file index follow the image split.
EEG-ImageNet	two-part-pth-indexed per-class 40/5/5 split	train	EEG-ImageNet_1.pth	10417	10417	2	n01443537	fine	1694	n01443537_522.JPEG	n01443537/n01443537_522.JPEG	Within each class, first 40 ImageNet file indices train, next 5 validation, final 5 test; all EEG entries for the same ImageNet file index follow the image split.
EEG-ImageNet	two-part-pth-indexed per-class 40/5/5 split	train	EEG-ImageNet_1.pth	14044	14044	3	n01443537	fine	1694	n01443537_522.JPEG	n01443537/n01443537_522.JPEG	Within each class, first 40 ImageNet file indices train, next 5 validation, final 5 test; all EEG entries for the same ImageNet file index follow the image split.
EEG-ImageNet	two-part-pth-indexed per-class 40/5/5 split	train	EEG-ImageNet_1.pth	18893	18893	4	n01443537	fine	1694	n01443537_522.JPEG	n01443537/n01443537_522.JPEG	Within each class, first 40 ImageNet file indices train, next 5 validation, final 5 test; all EEG entries for the same ImageNet file index follow the image split.
EEG-ImageNet	two-part-pth-indexed per-class 40/5/5 split	train	EEG-ImageNet_1.pth	23677	23677	5	n01443537	fine	1694	n01443537_522.JPEG	n01443537/n01443537_522.JPEG	Within each class, first 40 ImageNet file indices train, next 5 validation, final 5 test; all EEG entries for the same ImageNet file index follow the image split.
EEG-ImageNet	two-part-pth-indexed per-class 40/5/5 split	train	EEG-ImageNet_1.pth	24105	24105	6	n01443537	fine	1694	n01443537_522.JPEG	n01443537/n01443537_522.JPEG	Within each class, first 40 ImageNet file indices train, next 5 validation, final 5 test; all EEG entries for the same ImageNet file index follow the image split.
EEG-ImageNet	two-part-pth-indexed per-class 40/5/5 split	train	EEG-ImageNet_1.pth	31534	31534	7	n01443537	fine	1694	n01443537_522.JPEG	n01443537/n01443537_522.JPEG	Within each class, first 40 ImageNet file indices train, next 5 validation, final 5 test; all EEG entries for the same ImageNet file index follow the image split.
EEG-ImageNet	two-part-pth-indexed per-class 40/5/5 split	train	EEG-ImageNet_2.pth	3257	35207	8	n01443537	fine	1694	n01443537_522.JPEG	n01443537/n01443537_522.JPEG	Within each class, first 40 ImageNet file indices train, next 5 validation, final 5 test; all EEG entries for the same ImageNet file index follow the image split.
EEG-ImageNet	two-part-pth-indexed per-class 40/5/5 split	train	EEG-ImageNet_2.pth	7706	39656	9	n01443537	fine	1694	n01443537_522.JPEG	n01443537/n01443537_522.JPEG	Within each class, first 40 ImageNet file indices train, next 5 validation, final 5 test; all EEG entries for the same ImageNet file index follow the image split.
EEG-ImageNet	two-part-pth-indexed per-class 40/5/5 split	train	EEG-ImageNet_2.pth	9688	41638	10	n01443537	fine	1694	n01443537_522.JPEG	n01443537/n01443537_522.JPEG	Within each class, first 40 ImageNet file indices train, next 5 validation, final 5 test; all EEG entries for the same ImageNet file index follow the image split.
EEG-ImageNet	two-part-pth-indexed per-class 40/5/5 split	train	EEG-ImageNet_2.pth	12155	44105	11	n01443537	fine	1694	n01443537_522.JPEG	n01443537/n01443537_522.JPEG	Within each class, first 40 ImageNet file indices train, next 5 validation, final 5 test; all EEG entries for the same ImageNet file index follow the image split.
EEG-ImageNet	two-part-pth-indexed per-class 40/5/5 split	train	EEG-ImageNet_2.pth	17447	49397	12	n01443537	coarse	1694	n01443537_522.JPEG	n01443537/n01443537_522.JPEG	Within each class, first 40 ImageNet file indices train, next 5 validation, final 5 test; all EEG entries for the same ImageNet file index follow the image split.
EEG-ImageNet	two-part-pth-indexed per-class 40/5/5 split	train	EEG-ImageNet_2.pth	21939	53889	13	n01443537	fine	1694	n01443537_522.JPEG	n01443537/n01443537_522.JPEG	Within each class, first 40 ImageNet file indices train, next 5 validation, final 5 test; all EEG entries for the same ImageNet file index follow the image split.
EEG-ImageNet	two-part-pth-indexed per-class 40/5/5 split	train	EEG-ImageNet_2.pth	24373	56323	14	n01443537	fine	1694	n01443537_522.JPEG	n01443537/n01443537_522.JPEG	Within each class, first 40 ImageNet file indices train, next 5 validation, final 5 test; all EEG entries for the same ImageNet file index follow the image split.
EEG-ImageNet	two-part-pth-indexed per-class 40/5/5 split	train	EEG-ImageNet_2.pth	31285	63235	15	n01443537	fine	1694	n01443537_522.JPEG	n01443537/n01443537_522.JPEG	Within each class, first 40 ImageNet file indices train, next 5 validation, final 5 test; all EEG entries for the same ImageNet file index follow the image split.
EEG-ImageNet	two-part-pth-indexed per-class 40/5/5 split	train	EEG-ImageNet_1.pth	3557	3557	0	n01443537	fine	1685	n01443537_338.JPEG	n01443537/n01443537_338.JPEG	Within each class, first 40 ImageNet file indices train, next 5 validation, final 5 test; all EEG entries for the same ImageNet file index follow the image split.
EEG-ImageNet	two-part-pth-indexed per-class 40/5/5 split	train	EEG-ImageNet_1.pth	6507	6507	1	n01443537	fine	1685	n01443537_338.JPEG	n01443537/n01443537_338.JPEG	Within each class, first 40 ImageNet file indices train, next 5 validation, final 5 test; all EEG entries for the same ImageNet file index follow the image split.
EEG-ImageNet	two-part-pth-indexed per-class 40/5/5 split	train	EEG-ImageNet_1.pth	10432	10432	2	n01443537	fine	1685	n01443537_338.JPEG	n01443537/n01443537_338.JPEG	Within each class, first 40 ImageNet file indices train, next 5 validation, final 5 test; all EEG entries for the same ImageNet file index follow the image split.
EEG-ImageNet	two-part-pth-indexed per-class 40/5/5 split	train	EEG-ImageNet_1.pth	14025	14025	3	n01443537	fine	1685	n01443537_338.JPEG	n01443537/n01443537_338.JPEG	Within each class, first 40 ImageNet file indices train, next 5 validation, final 5 test; all EEG entries for the same ImageNet file index follow the image split.
EEG-ImageNet	two-part-pth-indexed per-class 40/5/5 split	train	EEG-ImageNet_1.pth	18856	18856	4	n01443537	fine	1685	n01443537_338.JPEG	n01443537/n01443537_338.JPEG	Within each class, first 40 ImageNet file indices train, next 5 validation, final 5 test; all EEG entries for the same ImageNet file index follow the image split.
EEG-ImageNet	two-part-pth-indexed per-class 40/5/5 split	train	EEG-ImageNet_1.pth	23668	23668	5	n01443537	fine	1685	n01443537_338.JPEG	n01443537/n01443537_338.JPEG	Within each class, first 40 ImageNet file indices train, next 5 validation, final 5 test; all EEG entries for the same ImageNet file index follow the image split.
EEG-ImageNet	two-part-pth-indexed per-class 40/5/5 split	train	EEG-ImageNet_1.pth	24114	24114	6	n01443537	fine	1685	n01443537_338.JPEG	n01443537/n01443537_338.JPEG	Within each class, first 40 ImageNet file indices train, next 5 validation, final 5 test; all EEG entries for the same ImageNet file index follow the image split.
EEG-ImageNet	two-part-pth-indexed per-class 40/5/5 split	train	EEG-ImageNet_1.pth	31526	31526	7	n01443537	fine	1685	n01443537_338.JPEG	n01443537/n01443537_338.JPEG	Within each class, first 40 ImageNet file indices train, next 5 validation, final 5 test; all EEG entries for the same ImageNet file index follow the image split.
EEG-ImageNet	two-part-pth-indexed per-class 40/5/5 split	train	EEG-ImageNet_2.pth	3269	35219	8	n01443537	fine	1685	n01443537_338.JPEG	n01443537/n01443537_338.JPEG	Within each class, first 40 ImageNet file indices train, next 5 validation, final 5 test; all EEG entries for the same ImageNet file index follow the image split.
EEG-ImageNet	two-part-pth-indexed per-class 40/5/5 split	train	EEG-ImageNet_2.pth	7733	39683	9	n01443537	fine	1685	n01443537_338.JPEG	n01443537/n01443537_338.JPEG	Within each class, first 40 ImageNet file indices train, next 5 validation, final 5 test; all EEG entries for the same ImageNet file index follow the image split.
EEG-ImageNet	two-part-pth-indexed per-class 40/5/5 split	train	EEG-ImageNet_2.pth	9663	41613	10	n01443537	fine	1685	n01443537_338.JPEG	n01443537/n01443537_338.JPEG	Within each class, first 40 ImageNet file indices train, next 5 validation, final 5 test; all EEG entries for the same ImageNet file index follow the image split.
EEG-ImageNet	two-part-pth-indexed per-class 40/5/5 split	train	EEG-ImageNet_2.pth	12151	44101	11	n01443537	fine	1685	n01443537_338.JPEG	n01443537/n01443537_338.JPEG	Within each class, first 40 ImageNet file indices train, next 5 validation, final 5 test; all EEG entries for the same ImageNet file index follow the image split.
EEG-ImageNet	two-part-pth-indexed per-class 40/5/5 split	train	EEG-ImageNet_2.pth	17419	49369	12	n01443537	coarse	1685	n01443537_338.JPEG	n01443537/n01443537_338.JPEG	Within each class, first 40 ImageNet file indices train, next 5 validation, final 5 test; all EEG entries for the same ImageNet file index follow the image split.
EEG-ImageNet	two-part-pth-indexed per-class 40/5/5 split	train	EEG-ImageNet_2.pth	21946	53896	13	n01443537	fine	1685	n01443537_338.JPEG	n01443537/n01443537_338.JPEG	Within each class, first 40 ImageNet file indices train, next 5 validation, final 5 test; all EEG entries for the same ImageNet file index follow the image split.
EEG-ImageNet	two-part-pth-indexed per-class 40/5/5 split	train	EEG-ImageNet_2.pth	24365	56315	14	n01443537	fine	1685	n01443537_338.JPEG	n01443537/n01443537_338.JPEG	Within each class, first 40 ImageNet file indices train, next 5 validation, final 5 test; all EEG entries for the same ImageNet file index follow the image split.
EEG-ImageNet	two-part-pth-indexed per-class 40/5/5 split	train	EEG-ImageNet_2.pth	31288	63238	15	n01443537	fine	1685	n01443537_338.JPEG	n01443537/n01443537_338.JPEG	Within each class, first 40 ImageNet file indices train, next 5 validation, final 5 test; all EEG entries for the same ImageNet file index follow the image split.
EEG-ImageNet	two-part-pth-indexed per-class 40/5/5 split	train	EEG-ImageNet_1.pth	3558	3558	0	n01443537	fine	1651	n01443537_4520.JPEG	n01443537/n01443537_4520.JPEG	Within each class, first 40 ImageNet file indices train, next 5 validation, final 5 test; all EEG entries for the same ImageNet file index follow the image split.
EEG-ImageNet	two-part-pth-indexed per-class 40/5/5 split	train	EEG-ImageNet_1.pth	6517	6517	1	n01443537	fine	1651	n01443537_4520.JPEG	n01443537/n01443537_4520.JPEG	Within each class, first 40 ImageNet file indices train, next 5 validation, final 5 test; all EEG entries for the same ImageNet file index follow the image split.
EEG-ImageNet	two-part-pth-indexed per-class 40/5/5 split	train	EEG-ImageNet_1.pth	10437	10437	2	n01443537	fine	1651	n01443537_4520.JPEG	n01443537/n01443537_4520.JPEG	Within each class, first 40 ImageNet file indices train, next 5 validation, final 5 test; all EEG entries for the same ImageNet file index follow the image split.
EEG-ImageNet	two-part-pth-indexed per-class 40/5/5 split	train	EEG-ImageNet_1.pth	14032	14032	3	n01443537	fine	1651	n01443537_4520.JPEG	n01443537/n01443537_4520.JPEG	Within each class, first 40 ImageNet file indices train, next 5 validation, final 5 test; all EEG entries for the same ImageNet file index follow the image split.
EEG-ImageNet	two-part-pth-indexed per-class 40/5/5 split	train	EEG-ImageNet_1.pth	18894	18894	4	n01443537	fine	1651	n01443537_4520.JPEG	n01443537/n01443537_4520.JPEG	Within each class, first 40 ImageNet file indices train, next 5 validation, final 5 test; all EEG entries for the same ImageNet file index follow the image split.
EEG-ImageNet	two-part-pth-indexed per-class 40/5/5 split	train	EEG-ImageNet_1.pth	23691	23691	5	n01443537	fine	1651	n01443537_4520.JPEG	n01443537/n01443537_4520.JPEG	Within each class, first 40 ImageNet file indices train, next 5 validation, final 5 test; all EEG entries for the same ImageNet file index follow the image split.
EEG-ImageNet	two-part-pth-indexed per-class 40/5/5 split	train	EEG-ImageNet_1.pth	24124	24124	6	n01443537	fine	1651	n01443537_4520.JPEG	n01443537/n01443537_4520.JPEG	Within each class, first 40 ImageNet file indices train, next 5 validation, final 5 test; all EEG entries for the same ImageNet file index follow the image split.
EEG-ImageNet	two-part-pth-indexed per-class 40/5/5 split	train	EEG-ImageNet_1.pth	31503	31503	7	n01443537	fine	1651	n01443537_4520.JPEG	n01443537/n01443537_4520.JPEG	Within each class, first 40 ImageNet file indices train, next 5 validation, final 5 test; all EEG entries for the same ImageNet file index follow the image split.
EEG-ImageNet	two-part-pth-indexed per-class 40/5/5 split	train	EEG-ImageNet_2.pth	3273	35223	8	n01443537	fine	1651	n01443537_4520.JPEG	n01443537/n01443537_4520.JPEG	Within each class, first 40 ImageNet file indices train, next 5 validation, final 5 test; all EEG entries for the same ImageNet file index follow the image split.
EEG-ImageNet	two-part-pth-indexed per-class 40/5/5 split	train	EEG-ImageNet_2.pth	7738	39688	9	n01443537	fine	1651	n01443537_4520.JPEG	n01443537/n01443537_4520.JPEG	Within each class, first 40 ImageNet file indices train, next 5 validation, final 5 test; all EEG entries for the same ImageNet file index follow the image split.
EEG-ImageNet	two-part-pth-indexed per-class 40/5/5 split	train	EEG-ImageNet_2.pth	9674	41624	10	n01443537	fine	1651	n01443537_4520.JPEG	n01443537/n01443537_4520.JPEG	Within each class, first 40 ImageNet file indices train, next 5 validation, final 5 test; all EEG entries for the same ImageNet file index follow the image split.
EEG-ImageNet	two-part-pth-indexed per-class 40/5/5 split	train	EEG-ImageNet_2.pth	12166	44116	11	n01443537	fine	1651	n01443537_4520.JPEG	n01443537/n01443537_4520.JPEG	Within each class, first 40 ImageNet file indices train, next 5 validation, final 5 test; all EEG entries for the same ImageNet file index follow the image split.
EEG-ImageNet	two-part-pth-indexed per-class 40/5/5 split	train	EEG-ImageNet_2.pth	17449	49399	12	n01443537	coarse	1651	n01443537_4520.JPEG	n01443537/n01443537_4520.JPEG	Within each class, first 40 ImageNet file indices train, next 5 validation, final 5 test; all EEG entries for the same ImageNet file index follow the image split.
EEG-ImageNet	two-part-pth-indexed per-class 40/5/5 split	train	EEG-ImageNet_2.pth	21900	53850	13	n01443537	fine	1651	n01443537_4520.JPEG	n01443537/n01443537_4520.JPEG	Within each class, first 40 ImageNet file indices train, next 5 validation, final 5 test; all EEG entries for the same ImageNet file index follow the image split.
EEG-ImageNet	two-part-pth-indexed per-class 40/5/5 split	train	EEG-ImageNet_2.pth	24358	56308	14	n01443537	fine	1651	n01443537_4520.JPEG	n01443537/n01443537_4520.JPEG	Within each class, first 40 ImageNet file indices train, next 5 validation, final 5 test; all EEG entries for the same ImageNet file index follow the image split.
EEG-ImageNet	two-part-pth-indexed per-class 40/5/5 split	train	EEG-ImageNet_2.pth	31290	63240	15	n01443537	fine	1651	n01443537_4520.JPEG	n01443537/n01443537_4520.JPEG	Within each class, first 40 ImageNet file indices train, next 5 validation, final 5 test; all EEG entries for the same ImageNet file index follow the image split.
EEG-ImageNet	two-part-pth-indexed per-class 40/5/5 split	train	EEG-ImageNet_1.pth	3559	3559	0	n01443537	fine	1656	n01443537_330.JPEG	n01443537/n01443537_330.JPEG	Within each class, first 40 ImageNet file indices train, next 5 validation, final 5 test; all EEG entries for the same ImageNet file index follow the image split.
EEG-ImageNet	two-part-pth-indexed per-class 40/5/5 split	train	EEG-ImageNet_1.pth	6531	6531	1	n01443537	fine	1656	n01443537_330.JPEG	n01443537/n01443537_330.JPEG	Within each class, first 40 ImageNet file indices train, next 5 validation, final 5 test; all EEG entries for the same ImageNet file index follow the image split.
EEG-ImageNet	two-part-pth-indexed per-class 40/5/5 split	train	EEG-ImageNet_1.pth	10419	10419	2	n01443537	fine	1656	n01443537_330.JPEG	n01443537/n01443537_330.JPEG	Within each class, first 40 ImageNet file indices train, next 5 validation, final 5 test; all EEG entries for the same ImageNet file index follow the image split.
EEG-ImageNet	two-part-pth-indexed per-class 40/5/5 split	train	EEG-ImageNet_1.pth	14045	14045	3	n01443537	fine	1656	n01443537_330.JPEG	n01443537/n01443537_330.JPEG	Within each class, first 40 ImageNet file indices train, next 5 validation, final 5 test; all EEG entries for the same ImageNet file index follow the image split.
EEG-ImageNet	two-part-pth-indexed per-class 40/5/5 split	train	EEG-ImageNet_1.pth	18883	18883	4	n01443537	fine	1656	n01443537_330.JPEG	n01443537/n01443537_330.JPEG	Within each class, first 40 ImageNet file indices train, next 5 validation, final 5 test; all EEG entries for the same ImageNet file index follow the image split.
EEG-ImageNet	two-part-pth-indexed per-class 40/5/5 split	train	EEG-ImageNet_1.pth	23674	23674	5	n01443537	fine	1656	n01443537_330.JPEG	n01443537/n01443537_330.JPEG	Within each class, first 40 ImageNet file indices train, next 5 validation, final 5 test; all EEG entries for the same ImageNet file index follow the image split.
EEG-ImageNet	two-part-pth-indexed per-class 40/5/5 split	train	EEG-ImageNet_1.pth	24135	24135	6	n01443537	fine	1656	n01443537_330.JPEG	n01443537/n01443537_330.JPEG	Within each class, first 40 ImageNet file indices train, next 5 validation, final 5 test; all EEG entries for the same ImageNet file index follow the image split.
EEG-ImageNet	two-part-pth-indexed per-class 40/5/5 split	train	EEG-ImageNet_1.pth	31511	31511	7	n01443537	fine	1656	n01443537_330.JPEG	n01443537/n01443537_330.JPEG	Within each class, first 40 ImageNet file indices train, next 5 validation, final 5 test; all EEG entries for the same ImageNet file index follow the image split.
EEG-ImageNet	two-part-pth-indexed per-class 40/5/5 split	train	EEG-ImageNet_2.pth	3276	35226	8	n01443537	fine	1656	n01443537_330.JPEG	n01443537/n01443537_330.JPEG	Within each class, first 40 ImageNet file indices train, next 5 validation, final 5 test; all EEG entries for the same ImageNet file index follow the image split.
EEG-ImageNet	two-part-pth-indexed per-class 40/5/5 split	train	EEG-ImageNet_2.pth	7745	39695	9	n01443537	fine	1656	n01443537_330.JPEG	n01443537/n01443537_330.JPEG	Within each class, first 40 ImageNet file indices train, next 5 validation, final 5 test; all EEG entries for the same ImageNet file index follow the image split.
EEG-ImageNet	two-part-pth-indexed per-class 40/5/5 split	train	EEG-ImageNet_2.pth	9694	41644	10	n01443537	fine	1656	n01443537_330.JPEG	n01443537/n01443537_330.JPEG	Within each class, first 40 ImageNet file indices train, next 5 validation, final 5 test; all EEG entries for the same ImageNet file index follow the image split.
EEG-ImageNet	two-part-pth-indexed per-class 40/5/5 split	train	EEG-ImageNet_2.pth	12181	44131	11	n01443537	fine	1656	n01443537_330.JPEG	n01443537/n01443537_330.JPEG	Within each class, first 40 ImageNet file indices train, next 5 validation, final 5 test; all EEG entries for the same ImageNet file index follow the image split.
EEG-ImageNet	two-part-pth-indexed per-class 40/5/5 split	train	EEG-ImageNet_2.pth	17426	49376	12	n01443537	coarse	1656	n01443537_330.JPEG	n01443537/n01443537_330.JPEG	Within each class, first 40 ImageNet file indices train, next 5 validation, final 5 test; all EEG entries for the same ImageNet file index follow the image split.
EEG-ImageNet	two-part-pth-indexed per-class 40/5/5 split	train	EEG-ImageNet_2.pth	21941	53891	13	n01443537	fine	1656	n01443537_330.JPEG	n01443537/n01443537_330.JPEG	Within each class, first 40 ImageNet file indices train, next 5 validation, final 5 test; all EEG entries for the same ImageNet file index follow the image split.
EEG-ImageNet	two-part-pth-indexed per-class 40/5/5 split	train	EEG-ImageNet_2.pth	24360	56310	14	n01443537	fine	1656	n01443537_330.JPEG	n01443537/n01443537_330.JPEG	Within each class, first 40 ImageNet file indices train, next 5 validation, final 5 test; all EEG entries for the same ImageNet file index follow the image split.
EEG-ImageNet	two-part-pth-indexed per-class 40/5/5 split	train	EEG-ImageNet_2.pth	31284	63234	15	n01443537	fine	1656	n01443537_330.JPEG	n01443537/n01443537_330.JPEG	Within each class, first 40 ImageNet file indices train, next 5 validation, final 5 test; all EEG entries for the same ImageNet file index follow the image split.
EEG-ImageNet	two-part-pth-indexed per-class 40/5/5 split	train	EEG-ImageNet_1.pth	3560	3560	0	n01443537	fine	1675	n01443537_11577.JPEG	n01443537/n01443537_11577.JPEG	Within each class, first 40 ImageNet file indices train, next 5 validation, final 5 test; all EEG entries for the same ImageNet file index follow the image split.
EEG-ImageNet	two-part-pth-indexed per-class 40/5/5 split	train	EEG-ImageNet_1.pth	6549	6549	1	n01443537	fine	1675	n01443537_11577.JPEG	n01443537/n01443537_11577.JPEG	Within each class, first 40 ImageNet file indices train, next 5 validation, final 5 test; all EEG entries for the same ImageNet file index follow the image split.
EEG-ImageNet	two-part-pth-indexed per-class 40/5/5 split	train	EEG-ImageNet_1.pth	10418	10418	2	n01443537	fine	1675	n01443537_11577.JPEG	n01443537/n01443537_11577.JPEG	Within each class, first 40 ImageNet file indices train, next 5 validation, final 5 test; all EEG entries for the same ImageNet file index follow the image split.
EEG-ImageNet	two-part-pth-indexed per-class 40/5/5 split	train	EEG-ImageNet_1.pth	14042	14042	3	n01443537	fine	1675	n01443537_11577.JPEG	n01443537/n01443537_11577.JPEG	Within each class, first 40 ImageNet file indices train, next 5 validation, final 5 test; all EEG entries for the same ImageNet file index follow the image split.
EEG-ImageNet	two-part-pth-indexed per-class 40/5/5 split	train	EEG-ImageNet_1.pth	18862	18862	4	n01443537	fine	1675	n01443537_11577.JPEG	n01443537/n01443537_11577.JPEG	Within each class, first 40 ImageNet file indices train, next 5 validation, final 5 test; all EEG entries for the same ImageNet file index follow the image split.
EEG-ImageNet	two-part-pth-indexed per-class 40/5/5 split	train	EEG-ImageNet_1.pth	23663	23663	5	n01443537	fine	1675	n01443537_11577.JPEG	n01443537/n01443537_11577.JPEG	Within each class, first 40 ImageNet file indices train, next 5 validation, final 5 test; all EEG entries for the same ImageNet file index follow the image split.
EEG-ImageNet	two-part-pth-indexed per-class 40/5/5 split	train	EEG-ImageNet_1.pth	24136	24136	6	n01443537	fine	1675	n01443537_11577.JPEG	n01443537/n01443537_11577.JPEG	Within each class, first 40 ImageNet file indices train, next 5 validation, final 5 test; all EEG entries for the same ImageNet file index follow the image split.
EEG-ImageNet	two-part-pth-indexed per-class 40/5/5 split	train	EEG-ImageNet_1.pth	31549	31549	7	n01443537	fine	1675	n01443537_11577.JPEG	n01443537/n01443537_11577.JPEG	Within each class, first 40 ImageNet file indices train, next 5 validation, final 5 test; all EEG entries for the same ImageNet file index follow the image split.
EEG-ImageNet	two-part-pth-indexed per-class 40/5/5 split	train	EEG-ImageNet_2.pth	3281	35231	8	n01443537	fine	1675	n01443537_11577.JPEG	n01443537/n01443537_11577.JPEG	Within each class, first 40 ImageNet file indices train, next 5 validation, final 5 test; all EEG entries for the same ImageNet file index follow the image split.
EEG-ImageNet	two-part-pth-indexed per-class 40/5/5 split	train	EEG-ImageNet_2.pth	7711	39661	9	n01443537	fine	1675	n01443537_11577.JPEG	n01443537/n01443537_11577.JPEG	Within each class, first 40 ImageNet file indices train, next 5 validation, final 5 test; all EEG entries for the same ImageNet file index follow the image split.
EEG-ImageNet	two-part-pth-indexed per-class 40/5/5 split	train	EEG-ImageNet_2.pth	9666	41616	10	n01443537	fine	1675	n01443537_11577.JPEG	n01443537/n01443537_11577.JPEG	Within each class, first 40 ImageNet file indices train, next 5 validation, final 5 test; all EEG entries for the same ImageNet file index follow the image split.
EEG-ImageNet	two-part-pth-indexed per-class 40/5/5 split	train	EEG-ImageNet_2.pth	12188	44138	11	n01443537	fine	1675	n01443537_11577.JPEG	n01443537/n01443537_11577.JPEG	Within each class, first 40 ImageNet file indices train, next 5 validation, final 5 test; all EEG entries for the same ImageNet file index follow the image split.
EEG-ImageNet	two-part-pth-indexed per-class 40/5/5 split	train	EEG-ImageNet_2.pth	17443	49393	12	n01443537	coarse	1675	n01443537_11577.JPEG	n01443537/n01443537_11577.JPEG	Within each class, first 40 ImageNet file indices train, next 5 validation, final 5 test; all EEG entries for the same ImageNet file index follow the image split.
EEG-ImageNet	two-part-pth-indexed per-class 40/5/5 split	train	EEG-ImageNet_2.pth	21944	53894	13	n01443537	fine	1675	n01443537_11577.JPEG	n01443537/n01443537_11577.JPEG	Within each class, first 40 ImageNet file indices train, next 5 validation, final 5 test; all EEG entries for the same ImageNet file index follow the image split.
EEG-ImageNet	two-part-pth-indexed per-class 40/5/5 split	train	EEG-ImageNet_2.pth	24392	56342	14	n01443537	fine	1675	n01443537_11577.JPEG	n01443537/n01443537_11577.JPEG	Within each class, first 40 ImageNet file indices train, next 5 validation, final 5 test; all EEG entries for the same ImageNet file index follow the image split.
EEG-ImageNet	two-part-pth-indexed per-class 40/5/5 split	train	EEG-ImageNet_2.pth	31286	63236	15	n01443537	fine	1675	n01443537_11577.JPEG	n01443537/n01443537_11577.JPEG	Within each class, first 40 ImageNet file indices train, next 5 validation, final 5 test; all EEG entries for the same ImageNet file index follow the image split.
EEG-ImageNet	two-part-pth-indexed per-class 40/5/5 split	train	EEG-ImageNet_1.pth	3561	3561	0	n01443537	fine	1662	n01443537_14753.JPEG	n01443537/n01443537_14753.JPEG	Within each class, first 40 ImageNet file indices train, next 5 validation, final 5 test; all EEG entries for the same ImageNet file index follow the image split.
EEG-ImageNet	two-part-pth-indexed per-class 40/5/5 split	train	EEG-ImageNet_1.pth	6539	6539	1	n01443537	fine	1662	n01443537_14753.JPEG	n01443537/n01443537_14753.JPEG	Within each class, first 40 ImageNet file indices train, next 5 validation, final 5 test; all EEG entries for the same ImageNet file index follow the image split.
EEG-ImageNet	two-part-pth-indexed per-class 40/5/5 split	train	EEG-ImageNet_1.pth	10447	10447	2	n01443537	fine	1662	n01443537_14753.JPEG	n01443537/n01443537_14753.JPEG	Within each class, first 40 ImageNet file indices train, next 5 validation, final 5 test; all EEG entries for the same ImageNet file index follow the image split.
EEG-ImageNet	two-part-pth-indexed per-class 40/5/5 split	train	EEG-ImageNet_1.pth	14029	14029	3	n01443537	fine	1662	n01443537_14753.JPEG	n01443537/n01443537_14753.JPEG	Within each class, first 40 ImageNet file indices train, next 5 validation, final 5 test; all EEG entries for the same ImageNet file index follow the image split.
EEG-ImageNet	two-part-pth-indexed per-class 40/5/5 split	train	EEG-ImageNet_1.pth	18859	18859	4	n01443537	fine	1662	n01443537_14753.JPEG	n01443537/n01443537_14753.JPEG	Within each class, first 40 ImageNet file indices train, next 5 validation, final 5 test; all EEG entries for the same ImageNet file index follow the image split.
EEG-ImageNet	two-part-pth-indexed per-class 40/5/5 split	train	EEG-ImageNet_1.pth	23655	23655	5	n01443537	fine	1662	n01443537_14753.JPEG	n01443537/n01443537_14753.JPEG	Within each class, first 40 ImageNet file indices train, next 5 validation, final 5 test; all EEG entries for the same ImageNet file index follow the image split.
EEG-ImageNet	two-part-pth-indexed per-class 40/5/5 split	train	EEG-ImageNet_1.pth	24120	24120	6	n01443537	fine	1662	n01443537_14753.JPEG	n01443537/n01443537_14753.JPEG	Within each class, first 40 ImageNet file indices train, next 5 validation, final 5 test; all EEG entries for the same ImageNet file index follow the image split.
EEG-ImageNet	two-part-pth-indexed per-class 40/5/5 split	train	EEG-ImageNet_1.pth	31515	31515	7	n01443537	fine	1662	n01443537_14753.JPEG	n01443537/n01443537_14753.JPEG	Within each class, first 40 ImageNet file indices train, next 5 validation, final 5 test; all EEG entries for the same ImageNet file index follow the image split.
EEG-ImageNet	two-part-pth-indexed per-class 40/5/5 split	train	EEG-ImageNet_2.pth	3258	35208	8	n01443537	fine	1662	n01443537_14753.JPEG	n01443537/n01443537_14753.JPEG	Within each class, first 40 ImageNet file indices train, next 5 validation, final 5 test; all EEG entries for the same ImageNet file index follow the image split.
EEG-ImageNet	two-part-pth-indexed per-class 40/5/5 split	train	EEG-ImageNet_2.pth	7744	39694	9	n01443537	fine	1662	n01443537_14753.JPEG	n01443537/n01443537_14753.JPEG	Within each class, first 40 ImageNet file indices train, next 5 validation, final 5 test; all EEG entries for the same ImageNet file index follow the image split.
EEG-ImageNet	two-part-pth-indexed per-class 40/5/5 split	train	EEG-ImageNet_2.pth	9661	41611	10	n01443537	fine	1662	n01443537_14753.JPEG	n01443537/n01443537_14753.JPEG	Within each class, first 40 ImageNet file indices train, next 5 validation, final 5 test; all EEG entries for the same ImageNet file index follow the image split.
EEG-ImageNet	two-part-pth-indexed per-class 40/5/5 split	train	EEG-ImageNet_2.pth	12183	44133	11	n01443537	fine	1662	n01443537_14753.JPEG	n01443537/n01443537_14753.JPEG	Within each class, first 40 ImageNet file indices train, next 5 validation, final 5 test; all EEG entries for the same ImageNet file index follow the image split.
EEG-ImageNet	two-part-pth-indexed per-class 40/5/5 split	train	EEG-ImageNet_2.pth	17437	49387	12	n01443537	coarse	1662	n01443537_14753.JPEG	n01443537/n01443537_14753.JPEG	Within each class, first 40 ImageNet file indices train, next 5 validation, final 5 test; all EEG entries for the same ImageNet file index follow the image split.
EEG-ImageNet	two-part-pth-indexed per-class 40/5/5 split	train	EEG-ImageNet_2.pth	21912	53862	13	n01443537	fine	1662	n01443537_14753.JPEG	n01443537/n01443537_14753.JPEG	Within each class, first 40 ImageNet file indices train, next 5 validation, final 5 test; all EEG entries for the same ImageNet file index follow the image split.
EEG-ImageNet	two-part-pth-indexed per-class 40/5/5 split	train	EEG-ImageNet_2.pth	24369	56319	14	n01443537	fine	1662	n01443537_14753.JPEG	n01443537/n01443537_14753.JPEG	Within each class, first 40 ImageNet file indices train, next 5 validation, final 5 test; all EEG entries for the same ImageNet file index follow the image split.
EEG-ImageNet	two-part-pth-indexed per-class 40/5/5 split	train	EEG-ImageNet_2.pth	31258	63208	15	n01443537	fine	1662	n01443537_14753.JPEG	n01443537/n01443537_14753.JPEG	Within each class, first 40 ImageNet file indices train, next 5 validation, final 5 test; all EEG entries for the same ImageNet file index follow the image split.
EEG-ImageNet	two-part-pth-indexed per-class 40/5/5 split	train	EEG-ImageNet_1.pth	3562	3562	0	n01443537	fine	1654	n01443537_13218.JPEG	n01443537/n01443537_13218.JPEG	Within each class, first 40 ImageNet file indices train, next 5 validation, final 5 test; all EEG entries for the same ImageNet file index follow the image split.
EEG-ImageNet	two-part-pth-indexed per-class 40/5/5 split	train	EEG-ImageNet_1.pth	6541	6541	1	n01443537	fine	1654	n01443537_13218.JPEG	n01443537/n01443537_13218.JPEG	Within each class, first 40 ImageNet file indices train, next 5 validation, final 5 test; all EEG entries for the same ImageNet file index follow the image split.
EEG-ImageNet	two-part-pth-indexed per-class 40/5/5 split	train	EEG-ImageNet_1.pth	10420	10420	2	n01443537	fine	1654	n01443537_13218.JPEG	n01443537/n01443537_13218.JPEG	Within each class, first 40 ImageNet file indices train, next 5 validation, final 5 test; all EEG entries for the same ImageNet file index follow the image split.
EEG-ImageNet	two-part-pth-indexed per-class 40/5/5 split	train	EEG-ImageNet_1.pth	14003	14003	3	n01443537	fine	1654	n01443537_13218.JPEG	n01443537/n01443537_13218.JPEG	Within each class, first 40 ImageNet file indices train, next 5 validation, final 5 test; all EEG entries for the same ImageNet file index follow the image split.
EEG-ImageNet	two-part-pth-indexed per-class 40/5/5 split	train	EEG-ImageNet_1.pth	18885	18885	4	n01443537	fine	1654	n01443537_13218.JPEG	n01443537/n01443537_13218.JPEG	Within each class, first 40 ImageNet file indices train, next 5 validation, final 5 test; all EEG entries for the same ImageNet file index follow the image split.
EEG-ImageNet	two-part-pth-indexed per-class 40/5/5 split	train	EEG-ImageNet_1.pth	23650	23650	5	n01443537	fine	1654	n01443537_13218.JPEG	n01443537/n01443537_13218.JPEG	Within each class, first 40 ImageNet file indices train, next 5 validation, final 5 test; all EEG entries for the same ImageNet file index follow the image split.
EEG-ImageNet	two-part-pth-indexed per-class 40/5/5 split	train	EEG-ImageNet_1.pth	24128	24128	6	n01443537	fine	1654	n01443537_13218.JPEG	n01443537/n01443537_13218.JPEG	Within each class, first 40 ImageNet file indices train, next 5 validation, final 5 test; all EEG entries for the same ImageNet file index follow the image split.
EEG-ImageNet	two-part-pth-indexed per-class 40/5/5 split	train	EEG-ImageNet_1.pth	31540	31540	7	n01443537	fine	1654	n01443537_13218.JPEG	n01443537/n01443537_13218.JPEG	Within each class, first 40 ImageNet file indices train, next 5 validation, final 5 test; all EEG entries for the same ImageNet file index follow the image split.
EEG-ImageNet	two-part-pth-indexed per-class 40/5/5 split	train	EEG-ImageNet_2.pth	3283	35233	8	n01443537	fine	1654	n01443537_13218.JPEG	n01443537/n01443537_13218.JPEG	Within each class, first 40 ImageNet file indices train, next 5 validation, final 5 test; all EEG entries for the same ImageNet file index follow the image split.
EEG-ImageNet	two-part-pth-indexed per-class 40/5/5 split	train	EEG-ImageNet_2.pth	7724	39674	9	n01443537	fine	1654	n01443537_13218.JPEG	n01443537/n01443537_13218.JPEG	Within each class, first 40 ImageNet file indices train, next 5 validation, final 5 test; all EEG entries for the same ImageNet file index follow the image split.
EEG-ImageNet	two-part-pth-indexed per-class 40/5/5 split	train	EEG-ImageNet_2.pth	9662	41612	10	n01443537	fine	1654	n01443537_13218.JPEG	n01443537/n01443537_13218.JPEG	Within each class, first 40 ImageNet file indices train, next 5 validation, final 5 test; all EEG entries for the same ImageNet file index follow the image split.
EEG-ImageNet	two-part-pth-indexed per-class 40/5/5 split	train	EEG-ImageNet_2.pth	12176	44126	11	n01443537	fine	1654	n01443537_13218.JPEG	n01443537/n01443537_13218.JPEG	Within each class, first 40 ImageNet file indices train, next 5 validation, final 5 test; all EEG entries for the same ImageNet file index follow the image split.
EEG-ImageNet	two-part-pth-indexed per-class 40/5/5 split	train	EEG-ImageNet_2.pth	17420	49370	12	n01443537	coarse	1654	n01443537_13218.JPEG	n01443537/n01443537_13218.JPEG	Within each class, first 40 ImageNet file indices train, next 5 validation, final 5 test; all EEG entries for the same ImageNet file index follow the image split.
EEG-ImageNet	two-part-pth-indexed per-class 40/5/5 split	train	EEG-ImageNet_2.pth	21948	53898	13	n01443537	fine	1654	n01443537_13218.JPEG	n01443537/n01443537_13218.JPEG	Within each class, first 40 ImageNet file indices train, next 5 validation, final 5 test; all EEG entries for the same ImageNet file index follow the image split.
EEG-ImageNet	two-part-pth-indexed per-class 40/5/5 split	train	EEG-ImageNet_2.pth	24398	56348	14	n01443537	fine	1654	n01443537_13218.JPEG	n01443537/n01443537_13218.JPEG	Within each class, first 40 ImageNet file indices train, next 5 validation, final 5 test; all EEG entries for the same ImageNet file index follow the image split.
EEG-ImageNet	two-part-pth-indexed per-class 40/5/5 split	train	EEG-ImageNet_2.pth	31255	63205	15	n01443537	fine	1654	n01443537_13218.JPEG	n01443537/n01443537_13218.JPEG	Within each class, first 40 ImageNet file indices train, next 5 validation, final 5 test; all EEG entries for the same ImageNet file index follow the image split.
EEG-ImageNet	two-part-pth-indexed per-class 40/5/5 split	train	EEG-ImageNet_1.pth	3563	3563	0	n01443537	fine	1699	n01443537_693.JPEG	n01443537/n01443537_693.JPEG	Within each class, first 40 ImageNet file indices train, next 5 validation, final 5 test; all EEG entries for the same ImageNet file index follow the image split.
EEG-ImageNet	two-part-pth-indexed per-class 40/5/5 split	train	EEG-ImageNet_1.pth	6518	6518	1	n01443537	fine	1699	n01443537_693.JPEG	n01443537/n01443537_693.JPEG	Within each class, first 40 ImageNet file indices train, next 5 validation, final 5 test; all EEG entries for the same ImageNet file index follow the image split.
EEG-ImageNet	two-part-pth-indexed per-class 40/5/5 split	train	EEG-ImageNet_1.pth	10415	10415	2	n01443537	fine	1699	n01443537_693.JPEG	n01443537/n01443537_693.JPEG	Within each class, first 40 ImageNet file indices train, next 5 validation, final 5 test; all EEG entries for the same ImageNet file index follow the image split.
EEG-ImageNet	two-part-pth-indexed per-class 40/5/5 split	train	EEG-ImageNet_1.pth	14000	14000	3	n01443537	fine	1699	n01443537_693.JPEG	n01443537/n01443537_693.JPEG	Within each class, first 40 ImageNet file indices train, next 5 validation, final 5 test; all EEG entries for the same ImageNet file index follow the image split.
EEG-ImageNet	two-part-pth-indexed per-class 40/5/5 split	train	EEG-ImageNet_1.pth	18887	18887	4	n01443537	fine	1699	n01443537_693.JPEG	n01443537/n01443537_693.JPEG	Within each class, first 40 ImageNet file indices train, next 5 validation, final 5 test; all EEG entries for the same ImageNet file index follow the image split.
EEG-ImageNet	two-part-pth-indexed per-class 40/5/5 split	train	EEG-ImageNet_1.pth	23676	23676	5	n01443537	fine	1699	n01443537_693.JPEG	n01443537/n01443537_693.JPEG	Within each class, first 40 ImageNet file indices train, next 5 validation, final 5 test; all EEG entries for the same ImageNet file index follow the image split.
EEG-ImageNet	two-part-pth-indexed per-class 40/5/5 split	train	EEG-ImageNet_1.pth	24143	24143	6	n01443537	fine	1699	n01443537_693.JPEG	n01443537/n01443537_693.JPEG	Within each class, first 40 ImageNet file indices train, next 5 validation, final 5 test; all EEG entries for the same ImageNet file index follow the image split.
EEG-ImageNet	two-part-pth-indexed per-class 40/5/5 split	train	EEG-ImageNet_1.pth	31517	31517	7	n01443537	fine	1699	n01443537_693.JPEG	n01443537/n01443537_693.JPEG	Within each class, first 40 ImageNet file indices train, next 5 validation, final 5 test; all EEG entries for the same ImageNet file index follow the image split.
EEG-ImageNet	two-part-pth-indexed per-class 40/5/5 split	train	EEG-ImageNet_2.pth	3275	35225	8	n01443537	fine	1699	n01443537_693.JPEG	n01443537/n01443537_693.JPEG	Within each class, first 40 ImageNet file indices train, next 5 validation, final 5 test; all EEG entries for the same ImageNet file index follow the image split.
EEG-ImageNet	two-part-pth-indexed per-class 40/5/5 split	train	EEG-ImageNet_2.pth	7705	39655	9	n01443537	fine	1699	n01443537_693.JPEG	n01443537/n01443537_693.JPEG	Within each class, first 40 ImageNet file indices train, next 5 validation, final 5 test; all EEG entries for the same ImageNet file index follow the image split.
EEG-ImageNet	two-part-pth-indexed per-class 40/5/5 split	train	EEG-ImageNet_2.pth	9684	41634	10	n01443537	fine	1699	n01443537_693.JPEG	n01443537/n01443537_693.JPEG	Within each class, first 40 ImageNet file indices train, next 5 validation, final 5 test; all EEG entries for the same ImageNet file index follow the image split.
EEG-ImageNet	two-part-pth-indexed per-class 40/5/5 split	train	EEG-ImageNet_2.pth	12177	44127	11	n01443537	fine	1699	n01443537_693.JPEG	n01443537/n01443537_693.JPEG	Within each class, first 40 ImageNet file indices train, next 5 validation, final 5 test; all EEG entries for the same ImageNet file index follow the image split.
EEG-ImageNet	two-part-pth-indexed per-class 40/5/5 split	train	EEG-ImageNet_2.pth	17442	49392	12	n01443537	coarse	1699	n01443537_693.JPEG	n01443537/n01443537_693.JPEG	Within each class, first 40 ImageNet file indices train, next 5 validation, final 5 test; all EEG entries for the same ImageNet file index follow the image split.
EEG-ImageNet	two-part-pth-indexed per-class 40/5/5 split	train	EEG-ImageNet_2.pth	21938	53888	13	n01443537	fine	1699	n01443537_693.JPEG	n01443537/n01443537_693.JPEG	Within each class, first 40 ImageNet file indices train, next 5 validation, final 5 test; all EEG entries for the same ImageNet file index follow the image split.
EEG-ImageNet	two-part-pth-indexed per-class 40/5/5 split	train	EEG-ImageNet_2.pth	24385	56335	14	n01443537	fine	1699	n01443537_693.JPEG	n01443537/n01443537_693.JPEG	Within each class, first 40 ImageNet file indices train, next 5 validation, final 5 test; all EEG entries for the same ImageNet file index follow the image split.
EEG-ImageNet	two-part-pth-indexed per-class 40/5/5 split	train	EEG-ImageNet_2.pth	31275	63225	15	n01443537	fine	1699	n01443537_693.JPEG	n01443537/n01443537_693.JPEG	Within each class, first 40 ImageNet file indices train, next 5 validation, final 5 test; all EEG entries for the same ImageNet file index follow the image split.
EEG-ImageNet	two-part-pth-indexed per-class 40/5/5 split	train	EEG-ImageNet_1.pth	3564	3564	0	n01443537	fine	1684	n01443537_1361.JPEG	n01443537/n01443537_1361.JPEG	Within each class, first 40 ImageNet file indices train, next 5 validation, final 5 test; all EEG entries for the same ImageNet file index follow the image split.
EEG-ImageNet	two-part-pth-indexed per-class 40/5/5 split	train	EEG-ImageNet_1.pth	6503	6503	1	n01443537	fine	1684	n01443537_1361.JPEG	n01443537/n01443537_1361.JPEG	Within each class, first 40 ImageNet file indices train, next 5 validation, final 5 test; all EEG entries for the same ImageNet file index follow the image split.
EEG-ImageNet	two-part-pth-indexed per-class 40/5/5 split	train	EEG-ImageNet_1.pth	10431	10431	2	n01443537	fine	1684	n01443537_1361.JPEG	n01443537/n01443537_1361.JPEG	Within each class, first 40 ImageNet file indices train, next 5 validation, final 5 test; all EEG entries for the same ImageNet file index follow the image split.
EEG-ImageNet	two-part-pth-indexed per-class 40/5/5 split	train	EEG-ImageNet_1.pth	14009	14009	3	n01443537	fine	1684	n01443537_1361.JPEG	n01443537/n01443537_1361.JPEG	Within each class, first 40 ImageNet file indices train, next 5 validation, final 5 test; all EEG entries for the same ImageNet file index follow the image split.
EEG-ImageNet	two-part-pth-indexed per-class 40/5/5 split	train	EEG-ImageNet_1.pth	18889	18889	4	n01443537	fine	1684	n01443537_1361.JPEG	n01443537/n01443537_1361.JPEG	Within each class, first 40 ImageNet file indices train, next 5 validation, final 5 test; all EEG entries for the same ImageNet file index follow the image split.
EEG-ImageNet	two-part-pth-indexed per-class 40/5/5 split	train	EEG-ImageNet_1.pth	23697	23697	5	n01443537	fine	1684	n01443537_1361.JPEG	n01443537/n01443537_1361.JPEG	Within each class, first 40 ImageNet file indices train, next 5 validation, final 5 test; all EEG entries for the same ImageNet file index follow the image split.
EEG-ImageNet	two-part-pth-indexed per-class 40/5/5 split	train	EEG-ImageNet_1.pth	24103	24103	6	n01443537	fine	1684	n01443537_1361.JPEG	n01443537/n01443537_1361.JPEG	Within each class, first 40 ImageNet file indices train, next 5 validation, final 5 test; all EEG entries for the same ImageNet file index follow the image split.
EEG-ImageNet	two-part-pth-indexed per-class 40/5/5 split	train	EEG-ImageNet_1.pth	31527	31527	7	n01443537	fine	1684	n01443537_1361.JPEG	n01443537/n01443537_1361.JPEG	Within each class, first 40 ImageNet file indices train, next 5 validation, final 5 test; all EEG entries for the same ImageNet file index follow the image split.
EEG-ImageNet	two-part-pth-indexed per-class 40/5/5 split	train	EEG-ImageNet_2.pth	3288	35238	8	n01443537	fine	1684	n01443537_1361.JPEG	n01443537/n01443537_1361.JPEG	Within each class, first 40 ImageNet file indices train, next 5 validation, final 5 test; all EEG entries for the same ImageNet file index follow the image split.
EEG-ImageNet	two-part-pth-indexed per-class 40/5/5 split	train	EEG-ImageNet_2.pth	7722	39672	9	n01443537	fine	1684	n01443537_1361.JPEG	n01443537/n01443537_1361.JPEG	Within each class, first 40 ImageNet file indices train, next 5 validation, final 5 test; all EEG entries for the same ImageNet file index follow the image split.
EEG-ImageNet	two-part-pth-indexed per-class 40/5/5 split	train	EEG-ImageNet_2.pth	9697	41647	10	n01443537	fine	1684	n01443537_1361.JPEG	n01443537/n01443537_1361.JPEG	Within each class, first 40 ImageNet file indices train, next 5 validation, final 5 test; all EEG entries for the same ImageNet file index follow the image split.
EEG-ImageNet	two-part-pth-indexed per-class 40/5/5 split	train	EEG-ImageNet_2.pth	12173	44123	11	n01443537	fine	1684	n01443537_1361.JPEG	n01443537/n01443537_1361.JPEG	Within each class, first 40 ImageNet file indices train, next 5 validation, final 5 test; all EEG entries for the same ImageNet file index follow the image split.
EEG-ImageNet	two-part-pth-indexed per-class 40/5/5 split	train	EEG-ImageNet_2.pth	17439	49389	12	n01443537	coarse	1684	n01443537_1361.JPEG	n01443537/n01443537_1361.JPEG	Within each class, first 40 ImageNet file indices train, next 5 validation, final 5 test; all EEG entries for the same ImageNet file index follow the image split.
EEG-ImageNet	two-part-pth-indexed per-class 40/5/5 split	train	EEG-ImageNet_2.pth	21916	53866	13	n01443537	fine	1684	n01443537_1361.JPEG	n01443537/n01443537_1361.JPEG	Within each class, first 40 ImageNet file indices train, next 5 validation, final 5 test; all EEG entries for the same ImageNet file index follow the image split.
EEG-ImageNet	two-part-pth-indexed per-class 40/5/5 split	train	EEG-ImageNet_2.pth	24368	56318	14	n01443537	fine	1684	n01443537_1361.JPEG	n01443537/n01443537_1361.JPEG	Within each class, first 40 ImageNet file indices train, next 5 validation, final 5 test; all EEG entries for the same ImageNet file index follow the image split.
EEG-ImageNet	two-part-pth-indexed per-class 40/5/5 split	train	EEG-ImageNet_2.pth	31298	63248	15	n01443537	fine	1684	n01443537_1361.JPEG	n01443537/n01443537_1361.JPEG	Within each class, first 40 ImageNet file indices train, next 5 validation, final 5 test; all EEG entries for the same ImageNet file index follow the image split.
EEG-ImageNet	two-part-pth-indexed per-class 40/5/5 split	train	EEG-ImageNet_1.pth	3565	3565	0	n01443537	fine	1657	n01443537_7751.JPEG	n01443537/n01443537_7751.JPEG	Within each class, first 40 ImageNet file indices train, next 5 validation, final 5 test; all EEG entries for the same ImageNet file index follow the image split.
EEG-ImageNet	two-part-pth-indexed per-class 40/5/5 split	train	EEG-ImageNet_1.pth	6548	6548	1	n01443537	fine	1657	n01443537_7751.JPEG	n01443537/n01443537_7751.JPEG	Within each class, first 40 ImageNet file indices train, next 5 validation, final 5 test; all EEG entries for the same ImageNet file index follow the image split.
EEG-ImageNet	two-part-pth-indexed per-class 40/5/5 split	train	EEG-ImageNet_1.pth	10433	10433	2	n01443537	fine	1657	n01443537_7751.JPEG	n01443537/n01443537_7751.JPEG	Within each class, first 40 ImageNet file indices train, next 5 validation, final 5 test; all EEG entries for the same ImageNet file index follow the image split.
EEG-ImageNet	two-part-pth-indexed per-class 40/5/5 split	train	EEG-ImageNet_1.pth	14006	14006	3	n01443537	fine	1657	n01443537_7751.JPEG	n01443537/n01443537_7751.JPEG	Within each class, first 40 ImageNet file indices train, next 5 validation, final 5 test; all EEG entries for the same ImageNet file index follow the image split.
EEG-ImageNet	two-part-pth-indexed per-class 40/5/5 split	train	EEG-ImageNet_1.pth	18880	18880	4	n01443537	fine	1657	n01443537_7751.JPEG	n01443537/n01443537_7751.JPEG	Within each class, first 40 ImageNet file indices train, next 5 validation, final 5 test; all EEG entries for the same ImageNet file index follow the image split.
EEG-ImageNet	two-part-pth-indexed per-class 40/5/5 split	train	EEG-ImageNet_1.pth	23683	23683	5	n01443537	fine	1657	n01443537_7751.JPEG	n01443537/n01443537_7751.JPEG	Within each class, first 40 ImageNet file indices train, next 5 validation, final 5 test; all EEG entries for the same ImageNet file index follow the image split.
EEG-ImageNet	two-part-pth-indexed per-class 40/5/5 split	train	EEG-ImageNet_1.pth	24102	24102	6	n01443537	fine	1657	n01443537_7751.JPEG	n01443537/n01443537_7751.JPEG	Within each class, first 40 ImageNet file indices train, next 5 validation, final 5 test; all EEG entries for the same ImageNet file index follow the image split.
EEG-ImageNet	two-part-pth-indexed per-class 40/5/5 split	train	EEG-ImageNet_1.pth	31519	31519	7	n01443537	fine	1657	n01443537_7751.JPEG	n01443537/n01443537_7751.JPEG	Within each class, first 40 ImageNet file indices train, next 5 validation, final 5 test; all EEG entries for the same ImageNet file index follow the image split.
EEG-ImageNet	two-part-pth-indexed per-class 40/5/5 split	train	EEG-ImageNet_2.pth	3255	35205	8	n01443537	fine	1657	n01443537_7751.JPEG	n01443537/n01443537_7751.JPEG	Within each class, first 40 ImageNet file indices train, next 5 validation, final 5 test; all EEG entries for the same ImageNet file index follow the image split.
EEG-ImageNet	two-part-pth-indexed per-class 40/5/5 split	train	EEG-ImageNet_2.pth	7728	39678	9	n01443537	fine	1657	n01443537_7751.JPEG	n01443537/n01443537_7751.JPEG	Within each class, first 40 ImageNet file indices train, next 5 validation, final 5 test; all EEG entries for the same ImageNet file index follow the image split.
EEG-ImageNet	two-part-pth-indexed per-class 40/5/5 split	train	EEG-ImageNet_2.pth	9693	41643	10	n01443537	fine	1657	n01443537_7751.JPEG	n01443537/n01443537_7751.JPEG	Within each class, first 40 ImageNet file indices train, next 5 validation, final 5 test; all EEG entries for the same ImageNet file index follow the image split.
EEG-ImageNet	two-part-pth-indexed per-class 40/5/5 split	train	EEG-ImageNet_2.pth	12191	44141	11	n01443537	fine	1657	n01443537_7751.JPEG	n01443537/n01443537_7751.JPEG	Within each class, first 40 ImageNet file indices train, next 5 validation, final 5 test; all EEG entries for the same ImageNet file index follow the image split.
EEG-ImageNet	two-part-pth-indexed per-class 40/5/5 split	train	EEG-ImageNet_2.pth	17410	49360	12	n01443537	coarse	1657	n01443537_7751.JPEG	n01443537/n01443537_7751.JPEG	Within each class, first 40 ImageNet file indices train, next 5 validation, final 5 test; all EEG entries for the same ImageNet file index follow the image split.
EEG-ImageNet	two-part-pth-indexed per-class 40/5/5 split	train	EEG-ImageNet_2.pth	21921	53871	13	n01443537	fine	1657	n01443537_7751.JPEG	n01443537/n01443537_7751.JPEG	Within each class, first 40 ImageNet file indices train, next 5 validation, final 5 test; all EEG entries for the same ImageNet file index follow the image split.
EEG-ImageNet	two-part-pth-indexed per-class 40/5/5 split	train	EEG-ImageNet_2.pth	24380	56330	14	n01443537	fine	1657	n01443537_7751.JPEG	n01443537/n01443537_7751.JPEG	Within each class, first 40 ImageNet file indices train, next 5 validation, final 5 test; all EEG entries for the same ImageNet file index follow the image split.
EEG-ImageNet	two-part-pth-indexed per-class 40/5/5 split	train	EEG-ImageNet_2.pth	31296	63246	15	n01443537	fine	1657	n01443537_7751.JPEG	n01443537/n01443537_7751.JPEG	Within each class, first 40 ImageNet file indices train, next 5 validation, final 5 test; all EEG entries for the same ImageNet file index follow the image split.
EEG-ImageNet	two-part-pth-indexed per-class 40/5/5 split	train	EEG-ImageNet_1.pth	3566	3566	0	n01443537	fine	1658	n01443537_2.JPEG	n01443537/n01443537_2.JPEG	Within each class, first 40 ImageNet file indices train, next 5 validation, final 5 test; all EEG entries for the same ImageNet file index follow the image split.
EEG-ImageNet	two-part-pth-indexed per-class 40/5/5 split	train	EEG-ImageNet_1.pth	6502	6502	1	n01443537	fine	1658	n01443537_2.JPEG	n01443537/n01443537_2.JPEG	Within each class, first 40 ImageNet file indices train, next 5 validation, final 5 test; all EEG entries for the same ImageNet file index follow the image split.
EEG-ImageNet	two-part-pth-indexed per-class 40/5/5 split	train	EEG-ImageNet_1.pth	10410	10410	2	n01443537	fine	1658	n01443537_2.JPEG	n01443537/n01443537_2.JPEG	Within each class, first 40 ImageNet file indices train, next 5 validation, final 5 test; all EEG entries for the same ImageNet file index follow the image split.
EEG-ImageNet	two-part-pth-indexed per-class 40/5/5 split	train	EEG-ImageNet_1.pth	14017	14017	3	n01443537	fine	1658	n01443537_2.JPEG	n01443537/n01443537_2.JPEG	Within each class, first 40 ImageNet file indices train, next 5 validation, final 5 test; all EEG entries for the same ImageNet file index follow the image split.
EEG-ImageNet	two-part-pth-indexed per-class 40/5/5 split	train	EEG-ImageNet_1.pth	18881	18881	4	n01443537	fine	1658	n01443537_2.JPEG	n01443537/n01443537_2.JPEG	Within each class, first 40 ImageNet file indices train, next 5 validation, final 5 test; all EEG entries for the same ImageNet file index follow the image split.
EEG-ImageNet	two-part-pth-indexed per-class 40/5/5 split	train	EEG-ImageNet_1.pth	23684	23684	5	n01443537	fine	1658	n01443537_2.JPEG	n01443537/n01443537_2.JPEG	Within each class, first 40 ImageNet file indices train, next 5 validation, final 5 test; all EEG entries for the same ImageNet file index follow the image split.
EEG-ImageNet	two-part-pth-indexed per-class 40/5/5 split	train	EEG-ImageNet_1.pth	24118	24118	6	n01443537	fine	1658	n01443537_2.JPEG	n01443537/n01443537_2.JPEG	Within each class, first 40 ImageNet file indices train, next 5 validation, final 5 test; all EEG entries for the same ImageNet file index follow the image split.
EEG-ImageNet	two-part-pth-indexed per-class 40/5/5 split	train	EEG-ImageNet_1.pth	31514	31514	7	n01443537	fine	1658	n01443537_2.JPEG	n01443537/n01443537_2.JPEG	Within each class, first 40 ImageNet file indices train, next 5 validation, final 5 test; all EEG entries for the same ImageNet file index follow the image split.
EEG-ImageNet	two-part-pth-indexed per-class 40/5/5 split	train	EEG-ImageNet_2.pth	3297	35247	8	n01443537	fine	1658	n01443537_2.JPEG	n01443537/n01443537_2.JPEG	Within each class, first 40 ImageNet file indices train, next 5 validation, final 5 test; all EEG entries for the same ImageNet file index follow the image split.
EEG-ImageNet	two-part-pth-indexed per-class 40/5/5 split	train	EEG-ImageNet_2.pth	7748	39698	9	n01443537	fine	1658	n01443537_2.JPEG	n01443537/n01443537_2.JPEG	Within each class, first 40 ImageNet file indices train, next 5 validation, final 5 test; all EEG entries for the same ImageNet file index follow the image split.
EEG-ImageNet	two-part-pth-indexed per-class 40/5/5 split	train	EEG-ImageNet_2.pth	9675	41625	10	n01443537	fine	1658	n01443537_2.JPEG	n01443537/n01443537_2.JPEG	Within each class, first 40 ImageNet file indices train, next 5 validation, final 5 test; all EEG entries for the same ImageNet file index follow the image split.
EEG-ImageNet	two-part-pth-indexed per-class 40/5/5 split	train	EEG-ImageNet_2.pth	12156	44106	11	n01443537	fine	1658	n01443537_2.JPEG	n01443537/n01443537_2.JPEG	Within each class, first 40 ImageNet file indices train, next 5 validation, final 5 test; all EEG entries for the same ImageNet file index follow the image split.
EEG-ImageNet	two-part-pth-indexed per-class 40/5/5 split	train	EEG-ImageNet_2.pth	17446	49396	12	n01443537	coarse	1658	n01443537_2.JPEG	n01443537/n01443537_2.JPEG	Within each class, first 40 ImageNet file indices train, next 5 validation, final 5 test; all EEG entries for the same ImageNet file index follow the image split.
EEG-ImageNet	two-part-pth-indexed per-class 40/5/5 split	train	EEG-ImageNet_2.pth	21943	53893	13	n01443537	fine	1658	n01443537_2.JPEG	n01443537/n01443537_2.JPEG	Within each class, first 40 ImageNet file indices train, next 5 validation, final 5 test; all EEG entries for the same ImageNet file index follow the image split.
EEG-ImageNet	two-part-pth-indexed per-class 40/5/5 split	train	EEG-ImageNet_2.pth	24375	56325	14	n01443537	fine	1658	n01443537_2.JPEG	n01443537/n01443537_2.JPEG	Within each class, first 40 ImageNet file indices train, next 5 validation, final 5 test; all EEG entries for the same ImageNet file index follow the image split.
EEG-ImageNet	two-part-pth-indexed per-class 40/5/5 split	train	EEG-ImageNet_2.pth	31293	63243	15	n01443537	fine	1658	n01443537_2.JPEG	n01443537/n01443537_2.JPEG	Within each class, first 40 ImageNet file indices train, next 5 validation, final 5 test; all EEG entries for the same ImageNet file index follow the image split.
EEG-ImageNet	two-part-pth-indexed per-class 40/5/5 split	train	EEG-ImageNet_1.pth	3567	3567	0	n01443537	fine	1655	n01443537_130.JPEG	n01443537/n01443537_130.JPEG	Within each class, first 40 ImageNet file indices train, next 5 validation, final 5 test; all EEG entries for the same ImageNet file index follow the image split.
EEG-ImageNet	two-part-pth-indexed per-class 40/5/5 split	train	EEG-ImageNet_1.pth	6538	6538	1	n01443537	fine	1655	n01443537_130.JPEG	n01443537/n01443537_130.JPEG	Within each class, first 40 ImageNet file indices train, next 5 validation, final 5 test; all EEG entries for the same ImageNet file index follow the image split.
EEG-ImageNet	two-part-pth-indexed per-class 40/5/5 split	train	EEG-ImageNet_1.pth	10426	10426	2	n01443537	fine	1655	n01443537_130.JPEG	n01443537/n01443537_130.JPEG	Within each class, first 40 ImageNet file indices train, next 5 validation, final 5 test; all EEG entries for the same ImageNet file index follow the image split.
EEG-ImageNet	two-part-pth-indexed per-class 40/5/5 split	train	EEG-ImageNet_1.pth	14038	14038	3	n01443537	fine	1655	n01443537_130.JPEG	n01443537/n01443537_130.JPEG	Within each class, first 40 ImageNet file indices train, next 5 validation, final 5 test; all EEG entries for the same ImageNet file index follow the image split.
EEG-ImageNet	two-part-pth-indexed per-class 40/5/5 split	train	EEG-ImageNet_1.pth	18897	18897	4	n01443537	fine	1655	n01443537_130.JPEG	n01443537/n01443537_130.JPEG	Within each class, first 40 ImageNet file indices train, next 5 validation, final 5 test; all EEG entries for the same ImageNet file index follow the image split.
EEG-ImageNet	two-part-pth-indexed per-class 40/5/5 split	train	EEG-ImageNet_1.pth	23689	23689	5	n01443537	fine	1655	n01443537_130.JPEG	n01443537/n01443537_130.JPEG	Within each class, first 40 ImageNet file indices train, next 5 validation, final 5 test; all EEG entries for the same ImageNet file index follow the image split.
EEG-ImageNet	two-part-pth-indexed per-class 40/5/5 split	train	EEG-ImageNet_1.pth	24116	24116	6	n01443537	fine	1655	n01443537_130.JPEG	n01443537/n01443537_130.JPEG	Within each class, first 40 ImageNet file indices train, next 5 validation, final 5 test; all EEG entries for the same ImageNet file index follow the image split.
EEG-ImageNet	two-part-pth-indexed per-class 40/5/5 split	train	EEG-ImageNet_1.pth	31507	31507	7	n01443537	fine	1655	n01443537_130.JPEG	n01443537/n01443537_130.JPEG	Within each class, first 40 ImageNet file indices train, next 5 validation, final 5 test; all EEG entries for the same ImageNet file index follow the image split.
EEG-ImageNet	two-part-pth-indexed per-class 40/5/5 split	train	EEG-ImageNet_2.pth	3291	35241	8	n01443537	fine	1655	n01443537_130.JPEG	n01443537/n01443537_130.JPEG	Within each class, first 40 ImageNet file indices train, next 5 validation, final 5 test; all EEG entries for the same ImageNet file index follow the image split.
EEG-ImageNet	two-part-pth-indexed per-class 40/5/5 split	train	EEG-ImageNet_2.pth	7725	39675	9	n01443537	fine	1655	n01443537_130.JPEG	n01443537/n01443537_130.JPEG	Within each class, first 40 ImageNet file indices train, next 5 validation, final 5 test; all EEG entries for the same ImageNet file index follow the image split.
EEG-ImageNet	two-part-pth-indexed per-class 40/5/5 split	train	EEG-ImageNet_2.pth	9696	41646	10	n01443537	fine	1655	n01443537_130.JPEG	n01443537/n01443537_130.JPEG	Within each class, first 40 ImageNet file indices train, next 5 validation, final 5 test; all EEG entries for the same ImageNet file index follow the image split.
EEG-ImageNet	two-part-pth-indexed per-class 40/5/5 split	train	EEG-ImageNet_2.pth	12197	44147	11	n01443537	fine	1655	n01443537_130.JPEG	n01443537/n01443537_130.JPEG	Within each class, first 40 ImageNet file indices train, next 5 validation, final 5 test; all EEG entries for the same ImageNet file index follow the image split.
EEG-ImageNet	two-part-pth-indexed per-class 40/5/5 split	train	EEG-ImageNet_2.pth	17431	49381	12	n01443537	coarse	1655	n01443537_130.JPEG	n01443537/n01443537_130.JPEG	Within each class, first 40 ImageNet file indices train, next 5 validation, final 5 test; all EEG entries for the same ImageNet file index follow the image split.
EEG-ImageNet	two-part-pth-indexed per-class 40/5/5 split	train	EEG-ImageNet_2.pth	21906	53856	13	n01443537	fine	1655	n01443537_130.JPEG	n01443537/n01443537_130.JPEG	Within each class, first 40 ImageNet file indices train, next 5 validation, final 5 test; all EEG entries for the same ImageNet file index follow the image split.
EEG-ImageNet	two-part-pth-indexed per-class 40/5/5 split	train	EEG-ImageNet_2.pth	24388	56338	14	n01443537	fine	1655	n01443537_130.JPEG	n01443537/n01443537_130.JPEG	Within each class, first 40 ImageNet file indices train, next 5 validation, final 5 test; all EEG entries for the same ImageNet file index follow the image split.
EEG-ImageNet	two-part-pth-indexed per-class 40/5/5 split	train	EEG-ImageNet_2.pth	31260	63210	15	n01443537	fine	1655	n01443537_130.JPEG	n01443537/n01443537_130.JPEG	Within each class, first 40 ImageNet file indices train, next 5 validation, final 5 test; all EEG entries for the same ImageNet file index follow the image split.
EEG-ImageNet	two-part-pth-indexed per-class 40/5/5 split	train	EEG-ImageNet_1.pth	3568	3568	0	n01443537	fine	1679	n01443537_11165.JPEG	n01443537/n01443537_11165.JPEG	Within each class, first 40 ImageNet file indices train, next 5 validation, final 5 test; all EEG entries for the same ImageNet file index follow the image split.
EEG-ImageNet	two-part-pth-indexed per-class 40/5/5 split	train	EEG-ImageNet_1.pth	6506	6506	1	n01443537	fine	1679	n01443537_11165.JPEG	n01443537/n01443537_11165.JPEG	Within each class, first 40 ImageNet file indices train, next 5 validation, final 5 test; all EEG entries for the same ImageNet file index follow the image split.
EEG-ImageNet	two-part-pth-indexed per-class 40/5/5 split	train	EEG-ImageNet_1.pth	10402	10402	2	n01443537	fine	1679	n01443537_11165.JPEG	n01443537/n01443537_11165.JPEG	Within each class, first 40 ImageNet file indices train, next 5 validation, final 5 test; all EEG entries for the same ImageNet file index follow the image split.
EEG-ImageNet	two-part-pth-indexed per-class 40/5/5 split	train	EEG-ImageNet_1.pth	14034	14034	3	n01443537	fine	1679	n01443537_11165.JPEG	n01443537/n01443537_11165.JPEG	Within each class, first 40 ImageNet file indices train, next 5 validation, final 5 test; all EEG entries for the same ImageNet file index follow the image split.
EEG-ImageNet	two-part-pth-indexed per-class 40/5/5 split	train	EEG-ImageNet_1.pth	18891	18891	4	n01443537	fine	1679	n01443537_11165.JPEG	n01443537/n01443537_11165.JPEG	Within each class, first 40 ImageNet file indices train, next 5 validation, final 5 test; all EEG entries for the same ImageNet file index follow the image split.
EEG-ImageNet	two-part-pth-indexed per-class 40/5/5 split	train	EEG-ImageNet_1.pth	23690	23690	5	n01443537	fine	1679	n01443537_11165.JPEG	n01443537/n01443537_11165.JPEG	Within each class, first 40 ImageNet file indices train, next 5 validation, final 5 test; all EEG entries for the same ImageNet file index follow the image split.
EEG-ImageNet	two-part-pth-indexed per-class 40/5/5 split	train	EEG-ImageNet_1.pth	24125	24125	6	n01443537	fine	1679	n01443537_11165.JPEG	n01443537/n01443537_11165.JPEG	Within each class, first 40 ImageNet file indices train, next 5 validation, final 5 test; all EEG entries for the same ImageNet file index follow the image split.
EEG-ImageNet	two-part-pth-indexed per-class 40/5/5 split	train	EEG-ImageNet_1.pth	31504	31504	7	n01443537	fine	1679	n01443537_11165.JPEG	n01443537/n01443537_11165.JPEG	Within each class, first 40 ImageNet file indices train, next 5 validation, final 5 test; all EEG entries for the same ImageNet file index follow the image split.
EEG-ImageNet	two-part-pth-indexed per-class 40/5/5 split	train	EEG-ImageNet_2.pth	3279	35229	8	n01443537	fine	1679	n01443537_11165.JPEG	n01443537/n01443537_11165.JPEG	Within each class, first 40 ImageNet file indices train, next 5 validation, final 5 test; all EEG entries for the same ImageNet file index follow the image split.
EEG-ImageNet	two-part-pth-indexed per-class 40/5/5 split	train	EEG-ImageNet_2.pth	7743	39693	9	n01443537	fine	1679	n01443537_11165.JPEG	n01443537/n01443537_11165.JPEG	Within each class, first 40 ImageNet file indices train, next 5 validation, final 5 test; all EEG entries for the same ImageNet file index follow the image split.
EEG-ImageNet	two-part-pth-indexed per-class 40/5/5 split	train	EEG-ImageNet_2.pth	9676	41626	10	n01443537	fine	1679	n01443537_11165.JPEG	n01443537/n01443537_11165.JPEG	Within each class, first 40 ImageNet file indices train, next 5 validation, final 5 test; all EEG entries for the same ImageNet file index follow the image split.
EEG-ImageNet	two-part-pth-indexed per-class 40/5/5 split	train	EEG-ImageNet_2.pth	12159	44109	11	n01443537	fine	1679	n01443537_11165.JPEG	n01443537/n01443537_11165.JPEG	Within each class, first 40 ImageNet file indices train, next 5 validation, final 5 test; all EEG entries for the same ImageNet file index follow the image split.
EEG-ImageNet	two-part-pth-indexed per-class 40/5/5 split	train	EEG-ImageNet_2.pth	17408	49358	12	n01443537	coarse	1679	n01443537_11165.JPEG	n01443537/n01443537_11165.JPEG	Within each class, first 40 ImageNet file indices train, next 5 validation, final 5 test; all EEG entries for the same ImageNet file index follow the image split.
EEG-ImageNet	two-part-pth-indexed per-class 40/5/5 split	train	EEG-ImageNet_2.pth	21919	53869	13	n01443537	fine	1679	n01443537_11165.JPEG	n01443537/n01443537_11165.JPEG	Within each class, first 40 ImageNet file indices train, next 5 validation, final 5 test; all EEG entries for the same ImageNet file index follow the image split.
EEG-ImageNet	two-part-pth-indexed per-class 40/5/5 split	train	EEG-ImageNet_2.pth	24355	56305	14	n01443537	fine	1679	n01443537_11165.JPEG	n01443537/n01443537_11165.JPEG	Within each class, first 40 ImageNet file indices train, next 5 validation, final 5 test; all EEG entries for the same ImageNet file index follow the image split.
EEG-ImageNet	two-part-pth-indexed per-class 40/5/5 split	train	EEG-ImageNet_2.pth	31279	63229	15	n01443537	fine	1679	n01443537_11165.JPEG	n01443537/n01443537_11165.JPEG	Within each class, first 40 ImageNet file indices train, next 5 validation, final 5 test; all EEG entries for the same ImageNet file index follow the image split.
EEG-ImageNet	two-part-pth-indexed per-class 40/5/5 split	train	EEG-ImageNet_1.pth	3569	3569	0	n01443537	fine	1695	n01443537_2906.JPEG	n01443537/n01443537_2906.JPEG	Within each class, first 40 ImageNet file indices train, next 5 validation, final 5 test; all EEG entries for the same ImageNet file index follow the image split.
EEG-ImageNet	two-part-pth-indexed per-class 40/5/5 split	train	EEG-ImageNet_1.pth	6542	6542	1	n01443537	fine	1695	n01443537_2906.JPEG	n01443537/n01443537_2906.JPEG	Within each class, first 40 ImageNet file indices train, next 5 validation, final 5 test; all EEG entries for the same ImageNet file index follow the image split.
EEG-ImageNet	two-part-pth-indexed per-class 40/5/5 split	train	EEG-ImageNet_1.pth	10424	10424	2	n01443537	fine	1695	n01443537_2906.JPEG	n01443537/n01443537_2906.JPEG	Within each class, first 40 ImageNet file indices train, next 5 validation, final 5 test; all EEG entries for the same ImageNet file index follow the image split.
EEG-ImageNet	two-part-pth-indexed per-class 40/5/5 split	train	EEG-ImageNet_1.pth	14007	14007	3	n01443537	fine	1695	n01443537_2906.JPEG	n01443537/n01443537_2906.JPEG	Within each class, first 40 ImageNet file indices train, next 5 validation, final 5 test; all EEG entries for the same ImageNet file index follow the image split.
EEG-ImageNet	two-part-pth-indexed per-class 40/5/5 split	train	EEG-ImageNet_1.pth	18871	18871	4	n01443537	fine	1695	n01443537_2906.JPEG	n01443537/n01443537_2906.JPEG	Within each class, first 40 ImageNet file indices train, next 5 validation, final 5 test; all EEG entries for the same ImageNet file index follow the image split.
EEG-ImageNet	two-part-pth-indexed per-class 40/5/5 split	train	EEG-ImageNet_1.pth	23686	23686	5	n01443537	fine	1695	n01443537_2906.JPEG	n01443537/n01443537_2906.JPEG	Within each class, first 40 ImageNet file indices train, next 5 validation, final 5 test; all EEG entries for the same ImageNet file index follow the image split.
EEG-ImageNet	two-part-pth-indexed per-class 40/5/5 split	train	EEG-ImageNet_1.pth	24130	24130	6	n01443537	fine	1695	n01443537_2906.JPEG	n01443537/n01443537_2906.JPEG	Within each class, first 40 ImageNet file indices train, next 5 validation, final 5 test; all EEG entries for the same ImageNet file index follow the image split.
EEG-ImageNet	two-part-pth-indexed per-class 40/5/5 split	train	EEG-ImageNet_1.pth	31500	31500	7	n01443537	fine	1695	n01443537_2906.JPEG	n01443537/n01443537_2906.JPEG	Within each class, first 40 ImageNet file indices train, next 5 validation, final 5 test; all EEG entries for the same ImageNet file index follow the image split.
EEG-ImageNet	two-part-pth-indexed per-class 40/5/5 split	train	EEG-ImageNet_2.pth	3253	35203	8	n01443537	fine	1695	n01443537_2906.JPEG	n01443537/n01443537_2906.JPEG	Within each class, first 40 ImageNet file indices train, next 5 validation, final 5 test; all EEG entries for the same ImageNet file index follow the image split.
EEG-ImageNet	two-part-pth-indexed per-class 40/5/5 split	train	EEG-ImageNet_2.pth	7723	39673	9	n01443537	fine	1695	n01443537_2906.JPEG	n01443537/n01443537_2906.JPEG	Within each class, first 40 ImageNet file indices train, next 5 validation, final 5 test; all EEG entries for the same ImageNet file index follow the image split.
EEG-ImageNet	two-part-pth-indexed per-class 40/5/5 split	train	EEG-ImageNet_2.pth	9667	41617	10	n01443537	fine	1695	n01443537_2906.JPEG	n01443537/n01443537_2906.JPEG	Within each class, first 40 ImageNet file indices train, next 5 validation, final 5 test; all EEG entries for the same ImageNet file index follow the image split.
EEG-ImageNet	two-part-pth-indexed per-class 40/5/5 split	train	EEG-ImageNet_2.pth	12185	44135	11	n01443537	fine	1695	n01443537_2906.JPEG	n01443537/n01443537_2906.JPEG	Within each class, first 40 ImageNet file indices train, next 5 validation, final 5 test; all EEG entries for the same ImageNet file index follow the image split.
EEG-ImageNet	two-part-pth-indexed per-class 40/5/5 split	train	EEG-ImageNet_2.pth	17413	49363	12	n01443537	coarse	1695	n01443537_2906.JPEG	n01443537/n01443537_2906.JPEG	Within each class, first 40 ImageNet file indices train, next 5 validation, final 5 test; all EEG entries for the same ImageNet file index follow the image split.
EEG-ImageNet	two-part-pth-indexed per-class 40/5/5 split	train	EEG-ImageNet_2.pth	21930	53880	13	n01443537	fine	1695	n01443537_2906.JPEG	n01443537/n01443537_2906.JPEG	Within each class, first 40 ImageNet file indices train, next 5 validation, final 5 test; all EEG entries for the same ImageNet file index follow the image split.
EEG-ImageNet	two-part-pth-indexed per-class 40/5/5 split	train	EEG-ImageNet_2.pth	24361	56311	14	n01443537	fine	1695	n01443537_2906.JPEG	n01443537/n01443537_2906.JPEG	Within each class, first 40 ImageNet file indices train, next 5 validation, final 5 test; all EEG entries for the same ImageNet file index follow the image split.
EEG-ImageNet	two-part-pth-indexed per-class 40/5/5 split	train	EEG-ImageNet_2.pth	31278	63228	15	n01443537	fine	1695	n01443537_2906.JPEG	n01443537/n01443537_2906.JPEG	Within each class, first 40 ImageNet file indices train, next 5 validation, final 5 test; all EEG entries for the same ImageNet file index follow the image split.
EEG-ImageNet	two-part-pth-indexed per-class 40/5/5 split	train	EEG-ImageNet_1.pth	3570	3570	0	n01443537	fine	1673	n01443537_9483.JPEG	n01443537/n01443537_9483.JPEG	Within each class, first 40 ImageNet file indices train, next 5 validation, final 5 test; all EEG entries for the same ImageNet file index follow the image split.
EEG-ImageNet	two-part-pth-indexed per-class 40/5/5 split	train	EEG-ImageNet_1.pth	6511	6511	1	n01443537	fine	1673	n01443537_9483.JPEG	n01443537/n01443537_9483.JPEG	Within each class, first 40 ImageNet file indices train, next 5 validation, final 5 test; all EEG entries for the same ImageNet file index follow the image split.
EEG-ImageNet	two-part-pth-indexed per-class 40/5/5 split	train	EEG-ImageNet_1.pth	10416	10416	2	n01443537	fine	1673	n01443537_9483.JPEG	n01443537/n01443537_9483.JPEG	Within each class, first 40 ImageNet file indices train, next 5 validation, final 5 test; all EEG entries for the same ImageNet file index follow the image split.
EEG-ImageNet	two-part-pth-indexed per-class 40/5/5 split	train	EEG-ImageNet_1.pth	14018	14018	3	n01443537	fine	1673	n01443537_9483.JPEG	n01443537/n01443537_9483.JPEG	Within each class, first 40 ImageNet file indices train, next 5 validation, final 5 test; all EEG entries for the same ImageNet file index follow the image split.
EEG-ImageNet	two-part-pth-indexed per-class 40/5/5 split	train	EEG-ImageNet_1.pth	18876	18876	4	n01443537	fine	1673	n01443537_9483.JPEG	n01443537/n01443537_9483.JPEG	Within each class, first 40 ImageNet file indices train, next 5 validation, final 5 test; all EEG entries for the same ImageNet file index follow the image split.
EEG-ImageNet	two-part-pth-indexed per-class 40/5/5 split	train	EEG-ImageNet_1.pth	23662	23662	5	n01443537	fine	1673	n01443537_9483.JPEG	n01443537/n01443537_9483.JPEG	Within each class, first 40 ImageNet file indices train, next 5 validation, final 5 test; all EEG entries for the same ImageNet file index follow the image split.
EEG-ImageNet	two-part-pth-indexed per-class 40/5/5 split	train	EEG-ImageNet_1.pth	24131	24131	6	n01443537	fine	1673	n01443537_9483.JPEG	n01443537/n01443537_9483.JPEG	Within each class, first 40 ImageNet file indices train, next 5 validation, final 5 test; all EEG entries for the same ImageNet file index follow the image split.
EEG-ImageNet	two-part-pth-indexed per-class 40/5/5 split	train	EEG-ImageNet_1.pth	31545	31545	7	n01443537	fine	1673	n01443537_9483.JPEG	n01443537/n01443537_9483.JPEG	Within each class, first 40 ImageNet file indices train, next 5 validation, final 5 test; all EEG entries for the same ImageNet file index follow the image split.
EEG-ImageNet	two-part-pth-indexed per-class 40/5/5 split	train	EEG-ImageNet_2.pth	3290	35240	8	n01443537	fine	1673	n01443537_9483.JPEG	n01443537/n01443537_9483.JPEG	Within each class, first 40 ImageNet file indices train, next 5 validation, final 5 test; all EEG entries for the same ImageNet file index follow the image split.
EEG-ImageNet	two-part-pth-indexed per-class 40/5/5 split	train	EEG-ImageNet_2.pth	7701	39651	9	n01443537	fine	1673	n01443537_9483.JPEG	n01443537/n01443537_9483.JPEG	Within each class, first 40 ImageNet file indices train, next 5 validation, final 5 test; all EEG entries for the same ImageNet file index follow the image split.
EEG-ImageNet	two-part-pth-indexed per-class 40/5/5 split	train	EEG-ImageNet_2.pth	9681	41631	10	n01443537	fine	1673	n01443537_9483.JPEG	n01443537/n01443537_9483.JPEG	Within each class, first 40 ImageNet file indices train, next 5 validation, final 5 test; all EEG entries for the same ImageNet file index follow the image split.
EEG-ImageNet	two-part-pth-indexed per-class 40/5/5 split	train	EEG-ImageNet_2.pth	12193	44143	11	n01443537	fine	1673	n01443537_9483.JPEG	n01443537/n01443537_9483.JPEG	Within each class, first 40 ImageNet file indices train, next 5 validation, final 5 test; all EEG entries for the same ImageNet file index follow the image split.
EEG-ImageNet	two-part-pth-indexed per-class 40/5/5 split	train	EEG-ImageNet_2.pth	17448	49398	12	n01443537	coarse	1673	n01443537_9483.JPEG	n01443537/n01443537_9483.JPEG	Within each class, first 40 ImageNet file indices train, next 5 validation, final 5 test; all EEG entries for the same ImageNet file index follow the image split.
EEG-ImageNet	two-part-pth-indexed per-class 40/5/5 split	train	EEG-ImageNet_2.pth	21932	53882	13	n01443537	fine	1673	n01443537_9483.JPEG	n01443537/n01443537_9483.JPEG	Within each class, first 40 ImageNet file indices train, next 5 validation, final 5 test; all EEG entries for the same ImageNet file index follow the image split.
EEG-ImageNet	two-part-pth-indexed per-class 40/5/5 split	train	EEG-ImageNet_2.pth	24357	56307	14	n01443537	fine	1673	n01443537_9483.JPEG	n01443537/n01443537_9483.JPEG	Within each class, first 40 ImageNet file indices train, next 5 validation, final 5 test; all EEG entries for the same ImageNet file index follow the image split.
EEG-ImageNet	two-part-pth-indexed per-class 40/5/5 split	train	EEG-ImageNet_2.pth	31281	63231	15	n01443537	fine	1673	n01443537_9483.JPEG	n01443537/n01443537_9483.JPEG	Within each class, first 40 ImageNet file indices train, next 5 validation, final 5 test; all EEG entries for the same ImageNet file index follow the image split.
EEG-ImageNet	two-part-pth-indexed per-class 40/5/5 split	train	EEG-ImageNet_1.pth	3571	3571	0	n01443537	fine	1674	n01443537_1508.JPEG	n01443537/n01443537_1508.JPEG	Within each class, first 40 ImageNet file indices train, next 5 validation, final 5 test; all EEG entries for the same ImageNet file index follow the image split.
EEG-ImageNet	two-part-pth-indexed per-class 40/5/5 split	train	EEG-ImageNet_1.pth	6533	6533	1	n01443537	fine	1674	n01443537_1508.JPEG	n01443537/n01443537_1508.JPEG	Within each class, first 40 ImageNet file indices train, next 5 validation, final 5 test; all EEG entries for the same ImageNet file index follow the image split.
EEG-ImageNet	two-part-pth-indexed per-class 40/5/5 split	train	EEG-ImageNet_1.pth	10406	10406	2	n01443537	fine	1674	n01443537_1508.JPEG	n01443537/n01443537_1508.JPEG	Within each class, first 40 ImageNet file indices train, next 5 validation, final 5 test; all EEG entries for the same ImageNet file index follow the image split.
EEG-ImageNet	two-part-pth-indexed per-class 40/5/5 split	train	EEG-ImageNet_1.pth	14001	14001	3	n01443537	fine	1674	n01443537_1508.JPEG	n01443537/n01443537_1508.JPEG	Within each class, first 40 ImageNet file indices train, next 5 validation, final 5 test; all EEG entries for the same ImageNet file index follow the image split.
EEG-ImageNet	two-part-pth-indexed per-class 40/5/5 split	train	EEG-ImageNet_1.pth	18863	18863	4	n01443537	fine	1674	n01443537_1508.JPEG	n01443537/n01443537_1508.JPEG	Within each class, first 40 ImageNet file indices train, next 5 validation, final 5 test; all EEG entries for the same ImageNet file index follow the image split.
EEG-ImageNet	two-part-pth-indexed per-class 40/5/5 split	train	EEG-ImageNet_1.pth	23659	23659	5	n01443537	fine	1674	n01443537_1508.JPEG	n01443537/n01443537_1508.JPEG	Within each class, first 40 ImageNet file indices train, next 5 validation, final 5 test; all EEG entries for the same ImageNet file index follow the image split.
EEG-ImageNet	two-part-pth-indexed per-class 40/5/5 split	train	EEG-ImageNet_1.pth	24148	24148	6	n01443537	fine	1674	n01443537_1508.JPEG	n01443537/n01443537_1508.JPEG	Within each class, first 40 ImageNet file indices train, next 5 validation, final 5 test; all EEG entries for the same ImageNet file index follow the image split.
EEG-ImageNet	two-part-pth-indexed per-class 40/5/5 split	train	EEG-ImageNet_1.pth	31513	31513	7	n01443537	fine	1674	n01443537_1508.JPEG	n01443537/n01443537_1508.JPEG	Within each class, first 40 ImageNet file indices train, next 5 validation, final 5 test; all EEG entries for the same ImageNet file index follow the image split.
EEG-ImageNet	two-part-pth-indexed per-class 40/5/5 split	train	EEG-ImageNet_2.pth	3264	35214	8	n01443537	fine	1674	n01443537_1508.JPEG	n01443537/n01443537_1508.JPEG	Within each class, first 40 ImageNet file indices train, next 5 validation, final 5 test; all EEG entries for the same ImageNet file index follow the image split.
EEG-ImageNet	two-part-pth-indexed per-class 40/5/5 split	train	EEG-ImageNet_2.pth	7735	39685	9	n01443537	fine	1674	n01443537_1508.JPEG	n01443537/n01443537_1508.JPEG	Within each class, first 40 ImageNet file indices train, next 5 validation, final 5 test; all EEG entries for the same ImageNet file index follow the image split.
EEG-ImageNet	two-part-pth-indexed per-class 40/5/5 split	train	EEG-ImageNet_2.pth	9683	41633	10	n01443537	fine	1674	n01443537_1508.JPEG	n01443537/n01443537_1508.JPEG	Within each class, first 40 ImageNet file indices train, next 5 validation, final 5 test; all EEG entries for the same ImageNet file index follow the image split.
EEG-ImageNet	two-part-pth-indexed per-class 40/5/5 split	train	EEG-ImageNet_2.pth	12167	44117	11	n01443537	fine	1674	n01443537_1508.JPEG	n01443537/n01443537_1508.JPEG	Within each class, first 40 ImageNet file indices train, next 5 validation, final 5 test; all EEG entries for the same ImageNet file index follow the image split.
EEG-ImageNet	two-part-pth-indexed per-class 40/5/5 split	train	EEG-ImageNet_2.pth	17411	49361	12	n01443537	coarse	1674	n01443537_1508.JPEG	n01443537/n01443537_1508.JPEG	Within each class, first 40 ImageNet file indices train, next 5 validation, final 5 test; all EEG entries for the same ImageNet file index follow the image split.
EEG-ImageNet	two-part-pth-indexed per-class 40/5/5 split	train	EEG-ImageNet_2.pth	21903	53853	13	n01443537	fine	1674	n01443537_1508.JPEG	n01443537/n01443537_1508.JPEG	Within each class, first 40 ImageNet file indices train, next 5 validation, final 5 test; all EEG entries for the same ImageNet file index follow the image split.
EEG-ImageNet	two-part-pth-indexed per-class 40/5/5 split	train	EEG-ImageNet_2.pth	24399	56349	14	n01443537	fine	1674	n01443537_1508.JPEG	n01443537/n01443537_1508.JPEG	Within each class, first 40 ImageNet file indices train, next 5 validation, final 5 test; all EEG entries for the same ImageNet file index follow the image split.
EEG-ImageNet	two-part-pth-indexed per-class 40/5/5 split	train	EEG-ImageNet_2.pth	31292	63242	15	n01443537	fine	1674	n01443537_1508.JPEG	n01443537/n01443537_1508.JPEG	Within each class, first 40 ImageNet file indices train, next 5 validation, final 5 test; all EEG entries for the same ImageNet file index follow the image split.
EEG-ImageNet	two-part-pth-indexed per-class 40/5/5 split	train	EEG-ImageNet_1.pth	3572	3572	0	n01443537	fine	1667	n01443537_1066.JPEG	n01443537/n01443537_1066.JPEG	Within each class, first 40 ImageNet file indices train, next 5 validation, final 5 test; all EEG entries for the same ImageNet file index follow the image split.
EEG-ImageNet	two-part-pth-indexed per-class 40/5/5 split	train	EEG-ImageNet_1.pth	6522	6522	1	n01443537	fine	1667	n01443537_1066.JPEG	n01443537/n01443537_1066.JPEG	Within each class, first 40 ImageNet file indices train, next 5 validation, final 5 test; all EEG entries for the same ImageNet file index follow the image split.
EEG-ImageNet	two-part-pth-indexed per-class 40/5/5 split	train	EEG-ImageNet_1.pth	10414	10414	2	n01443537	fine	1667	n01443537_1066.JPEG	n01443537/n01443537_1066.JPEG	Within each class, first 40 ImageNet file indices train, next 5 validation, final 5 test; all EEG entries for the same ImageNet file index follow the image split.
EEG-ImageNet	two-part-pth-indexed per-class 40/5/5 split	train	EEG-ImageNet_1.pth	14043	14043	3	n01443537	fine	1667	n01443537_1066.JPEG	n01443537/n01443537_1066.JPEG	Within each class, first 40 ImageNet file indices train, next 5 validation, final 5 test; all EEG entries for the same ImageNet file index follow the image split.
EEG-ImageNet	two-part-pth-indexed per-class 40/5/5 split	train	EEG-ImageNet_1.pth	18869	18869	4	n01443537	fine	1667	n01443537_1066.JPEG	n01443537/n01443537_1066.JPEG	Within each class, first 40 ImageNet file indices train, next 5 validation, final 5 test; all EEG entries for the same ImageNet file index follow the image split.
EEG-ImageNet	two-part-pth-indexed per-class 40/5/5 split	train	EEG-ImageNet_1.pth	23695	23695	5	n01443537	fine	1667	n01443537_1066.JPEG	n01443537/n01443537_1066.JPEG	Within each class, first 40 ImageNet file indices train, next 5 validation, final 5 test; all EEG entries for the same ImageNet file index follow the image split.
EEG-ImageNet	two-part-pth-indexed per-class 40/5/5 split	train	EEG-ImageNet_1.pth	24109	24109	6	n01443537	fine	1667	n01443537_1066.JPEG	n01443537/n01443537_1066.JPEG	Within each class, first 40 ImageNet file indices train, next 5 validation, final 5 test; all EEG entries for the same ImageNet file index follow the image split.
EEG-ImageNet	two-part-pth-indexed per-class 40/5/5 split	train	EEG-ImageNet_1.pth	31536	31536	7	n01443537	fine	1667	n01443537_1066.JPEG	n01443537/n01443537_1066.JPEG	Within each class, first 40 ImageNet file indices train, next 5 validation, final 5 test; all EEG entries for the same ImageNet file index follow the image split.
EEG-ImageNet	two-part-pth-indexed per-class 40/5/5 split	train	EEG-ImageNet_2.pth	3294	35244	8	n01443537	fine	1667	n01443537_1066.JPEG	n01443537/n01443537_1066.JPEG	Within each class, first 40 ImageNet file indices train, next 5 validation, final 5 test; all EEG entries for the same ImageNet file index follow the image split.
EEG-ImageNet	two-part-pth-indexed per-class 40/5/5 split	train	EEG-ImageNet_2.pth	7727	39677	9	n01443537	fine	1667	n01443537_1066.JPEG	n01443537/n01443537_1066.JPEG	Within each class, first 40 ImageNet file indices train, next 5 validation, final 5 test; all EEG entries for the same ImageNet file index follow the image split.
EEG-ImageNet	two-part-pth-indexed per-class 40/5/5 split	train	EEG-ImageNet_2.pth	9672	41622	10	n01443537	fine	1667	n01443537_1066.JPEG	n01443537/n01443537_1066.JPEG	Within each class, first 40 ImageNet file indices train, next 5 validation, final 5 test; all EEG entries for the same ImageNet file index follow the image split.
EEG-ImageNet	two-part-pth-indexed per-class 40/5/5 split	train	EEG-ImageNet_2.pth	12190	44140	11	n01443537	fine	1667	n01443537_1066.JPEG	n01443537/n01443537_1066.JPEG	Within each class, first 40 ImageNet file indices train, next 5 validation, final 5 test; all EEG entries for the same ImageNet file index follow the image split.
EEG-ImageNet	two-part-pth-indexed per-class 40/5/5 split	train	EEG-ImageNet_2.pth	17417	49367	12	n01443537	coarse	1667	n01443537_1066.JPEG	n01443537/n01443537_1066.JPEG	Within each class, first 40 ImageNet file indices train, next 5 validation, final 5 test; all EEG entries for the same ImageNet file index follow the image split.
EEG-ImageNet	two-part-pth-indexed per-class 40/5/5 split	train	EEG-ImageNet_2.pth	21908	53858	13	n01443537	fine	1667	n01443537_1066.JPEG	n01443537/n01443537_1066.JPEG	Within each class, first 40 ImageNet file indices train, next 5 validation, final 5 test; all EEG entries for the same ImageNet file index follow the image split.
EEG-ImageNet	two-part-pth-indexed per-class 40/5/5 split	train	EEG-ImageNet_2.pth	24371	56321	14	n01443537	fine	1667	n01443537_1066.JPEG	n01443537/n01443537_1066.JPEG	Within each class, first 40 ImageNet file indices train, next 5 validation, final 5 test; all EEG entries for the same ImageNet file index follow the image split.
EEG-ImageNet	two-part-pth-indexed per-class 40/5/5 split	train	EEG-ImageNet_2.pth	31299	63249	15	n01443537	fine	1667	n01443537_1066.JPEG	n01443537/n01443537_1066.JPEG	Within each class, first 40 ImageNet file indices train, next 5 validation, final 5 test; all EEG entries for the same ImageNet file index follow the image split.
EEG-ImageNet	two-part-pth-indexed per-class 40/5/5 split	train	EEG-ImageNet_1.pth	3573	3573	0	n01443537	fine	1680	n01443537_15608.JPEG	n01443537/n01443537_15608.JPEG	Within each class, first 40 ImageNet file indices train, next 5 validation, final 5 test; all EEG entries for the same ImageNet file index follow the image split.
EEG-ImageNet	two-part-pth-indexed per-class 40/5/5 split	train	EEG-ImageNet_1.pth	6508	6508	1	n01443537	fine	1680	n01443537_15608.JPEG	n01443537/n01443537_15608.JPEG	Within each class, first 40 ImageNet file indices train, next 5 validation, final 5 test; all EEG entries for the same ImageNet file index follow the image split.
EEG-ImageNet	two-part-pth-indexed per-class 40/5/5 split	train	EEG-ImageNet_1.pth	10445	10445	2	n01443537	fine	1680	n01443537_15608.JPEG	n01443537/n01443537_15608.JPEG	Within each class, first 40 ImageNet file indices train, next 5 validation, final 5 test; all EEG entries for the same ImageNet file index follow the image split.
EEG-ImageNet	two-part-pth-indexed per-class 40/5/5 split	train	EEG-ImageNet_1.pth	14022	14022	3	n01443537	fine	1680	n01443537_15608.JPEG	n01443537/n01443537_15608.JPEG	Within each class, first 40 ImageNet file indices train, next 5 validation, final 5 test; all EEG entries for the same ImageNet file index follow the image split.
EEG-ImageNet	two-part-pth-indexed per-class 40/5/5 split	train	EEG-ImageNet_1.pth	18896	18896	4	n01443537	fine	1680	n01443537_15608.JPEG	n01443537/n01443537_15608.JPEG	Within each class, first 40 ImageNet file indices train, next 5 validation, final 5 test; all EEG entries for the same ImageNet file index follow the image split.
EEG-ImageNet	two-part-pth-indexed per-class 40/5/5 split	train	EEG-ImageNet_1.pth	23675	23675	5	n01443537	fine	1680	n01443537_15608.JPEG	n01443537/n01443537_15608.JPEG	Within each class, first 40 ImageNet file indices train, next 5 validation, final 5 test; all EEG entries for the same ImageNet file index follow the image split.
EEG-ImageNet	two-part-pth-indexed per-class 40/5/5 split	train	EEG-ImageNet_1.pth	24126	24126	6	n01443537	fine	1680	n01443537_15608.JPEG	n01443537/n01443537_15608.JPEG	Within each class, first 40 ImageNet file indices train, next 5 validation, final 5 test; all EEG entries for the same ImageNet file index follow the image split.
EEG-ImageNet	two-part-pth-indexed per-class 40/5/5 split	train	EEG-ImageNet_1.pth	31547	31547	7	n01443537	fine	1680	n01443537_15608.JPEG	n01443537/n01443537_15608.JPEG	Within each class, first 40 ImageNet file indices train, next 5 validation, final 5 test; all EEG entries for the same ImageNet file index follow the image split.
EEG-ImageNet	two-part-pth-indexed per-class 40/5/5 split	train	EEG-ImageNet_2.pth	3272	35222	8	n01443537	fine	1680	n01443537_15608.JPEG	n01443537/n01443537_15608.JPEG	Within each class, first 40 ImageNet file indices train, next 5 validation, final 5 test; all EEG entries for the same ImageNet file index follow the image split.
EEG-ImageNet	two-part-pth-indexed per-class 40/5/5 split	train	EEG-ImageNet_2.pth	7729	39679	9	n01443537	fine	1680	n01443537_15608.JPEG	n01443537/n01443537_15608.JPEG	Within each class, first 40 ImageNet file indices train, next 5 validation, final 5 test; all EEG entries for the same ImageNet file index follow the image split.
EEG-ImageNet	two-part-pth-indexed per-class 40/5/5 split	train	EEG-ImageNet_2.pth	9671	41621	10	n01443537	fine	1680	n01443537_15608.JPEG	n01443537/n01443537_15608.JPEG	Within each class, first 40 ImageNet file indices train, next 5 validation, final 5 test; all EEG entries for the same ImageNet file index follow the image split.
EEG-ImageNet	two-part-pth-indexed per-class 40/5/5 split	train	EEG-ImageNet_2.pth	12199	44149	11	n01443537	fine	1680	n01443537_15608.JPEG	n01443537/n01443537_15608.JPEG	Within each class, first 40 ImageNet file indices train, next 5 validation, final 5 test; all EEG entries for the same ImageNet file index follow the image split.
EEG-ImageNet	two-part-pth-indexed per-class 40/5/5 split	train	EEG-ImageNet_2.pth	17425	49375	12	n01443537	coarse	1680	n01443537_15608.JPEG	n01443537/n01443537_15608.JPEG	Within each class, first 40 ImageNet file indices train, next 5 validation, final 5 test; all EEG entries for the same ImageNet file index follow the image split.
EEG-ImageNet	two-part-pth-indexed per-class 40/5/5 split	train	EEG-ImageNet_2.pth	21907	53857	13	n01443537	fine	1680	n01443537_15608.JPEG	n01443537/n01443537_15608.JPEG	Within each class, first 40 ImageNet file indices train, next 5 validation, final 5 test; all EEG entries for the same ImageNet file index follow the image split.
EEG-ImageNet	two-part-pth-indexed per-class 40/5/5 split	train	EEG-ImageNet_2.pth	24376	56326	14	n01443537	fine	1680	n01443537_15608.JPEG	n01443537/n01443537_15608.JPEG	Within each class, first 40 ImageNet file indices train, next 5 validation, final 5 test; all EEG entries for the same ImageNet file index follow the image split.
EEG-ImageNet	two-part-pth-indexed per-class 40/5/5 split	train	EEG-ImageNet_2.pth	31257	63207	15	n01443537	fine	1680	n01443537_15608.JPEG	n01443537/n01443537_15608.JPEG	Within each class, first 40 ImageNet file indices train, next 5 validation, final 5 test; all EEG entries for the same ImageNet file index follow the image split.
EEG-ImageNet	two-part-pth-indexed per-class 40/5/5 split	train	EEG-ImageNet_1.pth	3574	3574	0	n01443537	fine	1681	n01443537_7095.JPEG	n01443537/n01443537_7095.JPEG	Within each class, first 40 ImageNet file indices train, next 5 validation, final 5 test; all EEG entries for the same ImageNet file index follow the image split.
EEG-ImageNet	two-part-pth-indexed per-class 40/5/5 split	train	EEG-ImageNet_1.pth	6520	6520	1	n01443537	fine	1681	n01443537_7095.JPEG	n01443537/n01443537_7095.JPEG	Within each class, first 40 ImageNet file indices train, next 5 validation, final 5 test; all EEG entries for the same ImageNet file index follow the image split.
EEG-ImageNet	two-part-pth-indexed per-class 40/5/5 split	train	EEG-ImageNet_1.pth	10438	10438	2	n01443537	fine	1681	n01443537_7095.JPEG	n01443537/n01443537_7095.JPEG	Within each class, first 40 ImageNet file indices train, next 5 validation, final 5 test; all EEG entries for the same ImageNet file index follow the image split.
EEG-ImageNet	two-part-pth-indexed per-class 40/5/5 split	train	EEG-ImageNet_1.pth	14021	14021	3	n01443537	fine	1681	n01443537_7095.JPEG	n01443537/n01443537_7095.JPEG	Within each class, first 40 ImageNet file indices train, next 5 validation, final 5 test; all EEG entries for the same ImageNet file index follow the image split.
EEG-ImageNet	two-part-pth-indexed per-class 40/5/5 split	train	EEG-ImageNet_1.pth	18884	18884	4	n01443537	fine	1681	n01443537_7095.JPEG	n01443537/n01443537_7095.JPEG	Within each class, first 40 ImageNet file indices train, next 5 validation, final 5 test; all EEG entries for the same ImageNet file index follow the image split.
EEG-ImageNet	two-part-pth-indexed per-class 40/5/5 split	train	EEG-ImageNet_1.pth	23672	23672	5	n01443537	fine	1681	n01443537_7095.JPEG	n01443537/n01443537_7095.JPEG	Within each class, first 40 ImageNet file indices train, next 5 validation, final 5 test; all EEG entries for the same ImageNet file index follow the image split.
EEG-ImageNet	two-part-pth-indexed per-class 40/5/5 split	train	EEG-ImageNet_1.pth	24121	24121	6	n01443537	fine	1681	n01443537_7095.JPEG	n01443537/n01443537_7095.JPEG	Within each class, first 40 ImageNet file indices train, next 5 validation, final 5 test; all EEG entries for the same ImageNet file index follow the image split.
EEG-ImageNet	two-part-pth-indexed per-class 40/5/5 split	train	EEG-ImageNet_1.pth	31520	31520	7	n01443537	fine	1681	n01443537_7095.JPEG	n01443537/n01443537_7095.JPEG	Within each class, first 40 ImageNet file indices train, next 5 validation, final 5 test; all EEG entries for the same ImageNet file index follow the image split.
EEG-ImageNet	two-part-pth-indexed per-class 40/5/5 split	train	EEG-ImageNet_2.pth	3298	35248	8	n01443537	fine	1681	n01443537_7095.JPEG	n01443537/n01443537_7095.JPEG	Within each class, first 40 ImageNet file indices train, next 5 validation, final 5 test; all EEG entries for the same ImageNet file index follow the image split.
EEG-ImageNet	two-part-pth-indexed per-class 40/5/5 split	train	EEG-ImageNet_2.pth	7712	39662	9	n01443537	fine	1681	n01443537_7095.JPEG	n01443537/n01443537_7095.JPEG	Within each class, first 40 ImageNet file indices train, next 5 validation, final 5 test; all EEG entries for the same ImageNet file index follow the image split.
EEG-ImageNet	two-part-pth-indexed per-class 40/5/5 split	train	EEG-ImageNet_2.pth	9682	41632	10	n01443537	fine	1681	n01443537_7095.JPEG	n01443537/n01443537_7095.JPEG	Within each class, first 40 ImageNet file indices train, next 5 validation, final 5 test; all EEG entries for the same ImageNet file index follow the image split.
EEG-ImageNet	two-part-pth-indexed per-class 40/5/5 split	train	EEG-ImageNet_2.pth	12170	44120	11	n01443537	fine	1681	n01443537_7095.JPEG	n01443537/n01443537_7095.JPEG	Within each class, first 40 ImageNet file indices train, next 5 validation, final 5 test; all EEG entries for the same ImageNet file index follow the image split.
EEG-ImageNet	two-part-pth-indexed per-class 40/5/5 split	train	EEG-ImageNet_2.pth	17416	49366	12	n01443537	coarse	1681	n01443537_7095.JPEG	n01443537/n01443537_7095.JPEG	Within each class, first 40 ImageNet file indices train, next 5 validation, final 5 test; all EEG entries for the same ImageNet file index follow the image split.
EEG-ImageNet	two-part-pth-indexed per-class 40/5/5 split	train	EEG-ImageNet_2.pth	21940	53890	13	n01443537	fine	1681	n01443537_7095.JPEG	n01443537/n01443537_7095.JPEG	Within each class, first 40 ImageNet file indices train, next 5 validation, final 5 test; all EEG entries for the same ImageNet file index follow the image split.
EEG-ImageNet	two-part-pth-indexed per-class 40/5/5 split	train	EEG-ImageNet_2.pth	24372	56322	14	n01443537	fine	1681	n01443537_7095.JPEG	n01443537/n01443537_7095.JPEG	Within each class, first 40 ImageNet file indices train, next 5 validation, final 5 test; all EEG entries for the same ImageNet file index follow the image split.
EEG-ImageNet	two-part-pth-indexed per-class 40/5/5 split	train	EEG-ImageNet_2.pth	31274	63224	15	n01443537	fine	1681	n01443537_7095.JPEG	n01443537/n01443537_7095.JPEG	Within each class, first 40 ImageNet file indices train, next 5 validation, final 5 test; all EEG entries for the same ImageNet file index follow the image split.
EEG-ImageNet	two-part-pth-indexed per-class 40/5/5 split	train	EEG-ImageNet_1.pth	3575	3575	0	n01443537	fine	1689	n01443537_515.JPEG	n01443537/n01443537_515.JPEG	Within each class, first 40 ImageNet file indices train, next 5 validation, final 5 test; all EEG entries for the same ImageNet file index follow the image split.
EEG-ImageNet	two-part-pth-indexed per-class 40/5/5 split	train	EEG-ImageNet_1.pth	6514	6514	1	n01443537	fine	1689	n01443537_515.JPEG	n01443537/n01443537_515.JPEG	Within each class, first 40 ImageNet file indices train, next 5 validation, final 5 test; all EEG entries for the same ImageNet file index follow the image split.
EEG-ImageNet	two-part-pth-indexed per-class 40/5/5 split	train	EEG-ImageNet_1.pth	10405	10405	2	n01443537	fine	1689	n01443537_515.JPEG	n01443537/n01443537_515.JPEG	Within each class, first 40 ImageNet file indices train, next 5 validation, final 5 test; all EEG entries for the same ImageNet file index follow the image split.
EEG-ImageNet	two-part-pth-indexed per-class 40/5/5 split	train	EEG-ImageNet_1.pth	14049	14049	3	n01443537	fine	1689	n01443537_515.JPEG	n01443537/n01443537_515.JPEG	Within each class, first 40 ImageNet file indices train, next 5 validation, final 5 test; all EEG entries for the same ImageNet file index follow the image split.
EEG-ImageNet	two-part-pth-indexed per-class 40/5/5 split	train	EEG-ImageNet_1.pth	18865	18865	4	n01443537	fine	1689	n01443537_515.JPEG	n01443537/n01443537_515.JPEG	Within each class, first 40 ImageNet file indices train, next 5 validation, final 5 test; all EEG entries for the same ImageNet file index follow the image split.
EEG-ImageNet	two-part-pth-indexed per-class 40/5/5 split	train	EEG-ImageNet_1.pth	23692	23692	5	n01443537	fine	1689	n01443537_515.JPEG	n01443537/n01443537_515.JPEG	Within each class, first 40 ImageNet file indices train, next 5 validation, final 5 test; all EEG entries for the same ImageNet file index follow the image split.
EEG-ImageNet	two-part-pth-indexed per-class 40/5/5 split	train	EEG-ImageNet_1.pth	24137	24137	6	n01443537	fine	1689	n01443537_515.JPEG	n01443537/n01443537_515.JPEG	Within each class, first 40 ImageNet file indices train, next 5 validation, final 5 test; all EEG entries for the same ImageNet file index follow the image split.
EEG-ImageNet	two-part-pth-indexed per-class 40/5/5 split	train	EEG-ImageNet_1.pth	31505	31505	7	n01443537	fine	1689	n01443537_515.JPEG	n01443537/n01443537_515.JPEG	Within each class, first 40 ImageNet file indices train, next 5 validation, final 5 test; all EEG entries for the same ImageNet file index follow the image split.
EEG-ImageNet	two-part-pth-indexed per-class 40/5/5 split	train	EEG-ImageNet_2.pth	3259	35209	8	n01443537	fine	1689	n01443537_515.JPEG	n01443537/n01443537_515.JPEG	Within each class, first 40 ImageNet file indices train, next 5 validation, final 5 test; all EEG entries for the same ImageNet file index follow the image split.
EEG-ImageNet	two-part-pth-indexed per-class 40/5/5 split	train	EEG-ImageNet_2.pth	7721	39671	9	n01443537	fine	1689	n01443537_515.JPEG	n01443537/n01443537_515.JPEG	Within each class, first 40 ImageNet file indices train, next 5 validation, final 5 test; all EEG entries for the same ImageNet file index follow the image split.
EEG-ImageNet	two-part-pth-indexed per-class 40/5/5 split	train	EEG-ImageNet_2.pth	9673	41623	10	n01443537	fine	1689	n01443537_515.JPEG	n01443537/n01443537_515.JPEG	Within each class, first 40 ImageNet file indices train, next 5 validation, final 5 test; all EEG entries for the same ImageNet file index follow the image split.
EEG-ImageNet	two-part-pth-indexed per-class 40/5/5 split	train	EEG-ImageNet_2.pth	12187	44137	11	n01443537	fine	1689	n01443537_515.JPEG	n01443537/n01443537_515.JPEG	Within each class, first 40 ImageNet file indices train, next 5 validation, final 5 test; all EEG entries for the same ImageNet file index follow the image split.
EEG-ImageNet	two-part-pth-indexed per-class 40/5/5 split	train	EEG-ImageNet_2.pth	17432	49382	12	n01443537	coarse	1689	n01443537_515.JPEG	n01443537/n01443537_515.JPEG	Within each class, first 40 ImageNet file indices train, next 5 validation, final 5 test; all EEG entries for the same ImageNet file index follow the image split.
EEG-ImageNet	two-part-pth-indexed per-class 40/5/5 split	train	EEG-ImageNet_2.pth	21931	53881	13	n01443537	fine	1689	n01443537_515.JPEG	n01443537/n01443537_515.JPEG	Within each class, first 40 ImageNet file indices train, next 5 validation, final 5 test; all EEG entries for the same ImageNet file index follow the image split.
EEG-ImageNet	two-part-pth-indexed per-class 40/5/5 split	train	EEG-ImageNet_2.pth	24389	56339	14	n01443537	fine	1689	n01443537_515.JPEG	n01443537/n01443537_515.JPEG	Within each class, first 40 ImageNet file indices train, next 5 validation, final 5 test; all EEG entries for the same ImageNet file index follow the image split.
EEG-ImageNet	two-part-pth-indexed per-class 40/5/5 split	train	EEG-ImageNet_2.pth	31294	63244	15	n01443537	fine	1689	n01443537_515.JPEG	n01443537/n01443537_515.JPEG	Within each class, first 40 ImageNet file indices train, next 5 validation, final 5 test; all EEG entries for the same ImageNet file index follow the image split.
EEG-ImageNet	two-part-pth-indexed per-class 40/5/5 split	train	EEG-ImageNet_1.pth	3576	3576	0	n01443537	fine	1668	n01443537_2563.JPEG	n01443537/n01443537_2563.JPEG	Within each class, first 40 ImageNet file indices train, next 5 validation, final 5 test; all EEG entries for the same ImageNet file index follow the image split.
EEG-ImageNet	two-part-pth-indexed per-class 40/5/5 split	train	EEG-ImageNet_1.pth	6515	6515	1	n01443537	fine	1668	n01443537_2563.JPEG	n01443537/n01443537_2563.JPEG	Within each class, first 40 ImageNet file indices train, next 5 validation, final 5 test; all EEG entries for the same ImageNet file index follow the image split.
EEG-ImageNet	two-part-pth-indexed per-class 40/5/5 split	train	EEG-ImageNet_1.pth	10436	10436	2	n01443537	fine	1668	n01443537_2563.JPEG	n01443537/n01443537_2563.JPEG	Within each class, first 40 ImageNet file indices train, next 5 validation, final 5 test; all EEG entries for the same ImageNet file index follow the image split.
EEG-ImageNet	two-part-pth-indexed per-class 40/5/5 split	train	EEG-ImageNet_1.pth	14037	14037	3	n01443537	fine	1668	n01443537_2563.JPEG	n01443537/n01443537_2563.JPEG	Within each class, first 40 ImageNet file indices train, next 5 validation, final 5 test; all EEG entries for the same ImageNet file index follow the image split.
EEG-ImageNet	two-part-pth-indexed per-class 40/5/5 split	train	EEG-ImageNet_1.pth	18878	18878	4	n01443537	fine	1668	n01443537_2563.JPEG	n01443537/n01443537_2563.JPEG	Within each class, first 40 ImageNet file indices train, next 5 validation, final 5 test; all EEG entries for the same ImageNet file index follow the image split.
EEG-ImageNet	two-part-pth-indexed per-class 40/5/5 split	train	EEG-ImageNet_1.pth	23699	23699	5	n01443537	fine	1668	n01443537_2563.JPEG	n01443537/n01443537_2563.JPEG	Within each class, first 40 ImageNet file indices train, next 5 validation, final 5 test; all EEG entries for the same ImageNet file index follow the image split.
EEG-ImageNet	two-part-pth-indexed per-class 40/5/5 split	train	EEG-ImageNet_1.pth	24122	24122	6	n01443537	fine	1668	n01443537_2563.JPEG	n01443537/n01443537_2563.JPEG	Within each class, first 40 ImageNet file indices train, next 5 validation, final 5 test; all EEG entries for the same ImageNet file index follow the image split.
EEG-ImageNet	two-part-pth-indexed per-class 40/5/5 split	train	EEG-ImageNet_1.pth	31524	31524	7	n01443537	fine	1668	n01443537_2563.JPEG	n01443537/n01443537_2563.JPEG	Within each class, first 40 ImageNet file indices train, next 5 validation, final 5 test; all EEG entries for the same ImageNet file index follow the image split.
EEG-ImageNet	two-part-pth-indexed per-class 40/5/5 split	train	EEG-ImageNet_2.pth	3285	35235	8	n01443537	fine	1668	n01443537_2563.JPEG	n01443537/n01443537_2563.JPEG	Within each class, first 40 ImageNet file indices train, next 5 validation, final 5 test; all EEG entries for the same ImageNet file index follow the image split.
EEG-ImageNet	two-part-pth-indexed per-class 40/5/5 split	train	EEG-ImageNet_2.pth	7719	39669	9	n01443537	fine	1668	n01443537_2563.JPEG	n01443537/n01443537_2563.JPEG	Within each class, first 40 ImageNet file indices train, next 5 validation, final 5 test; all EEG entries for the same ImageNet file index follow the image split.
EEG-ImageNet	two-part-pth-indexed per-class 40/5/5 split	train	EEG-ImageNet_2.pth	9668	41618	10	n01443537	fine	1668	n01443537_2563.JPEG	n01443537/n01443537_2563.JPEG	Within each class, first 40 ImageNet file indices train, next 5 validation, final 5 test; all EEG entries for the same ImageNet file index follow the image split.
EEG-ImageNet	two-part-pth-indexed per-class 40/5/5 split	train	EEG-ImageNet_2.pth	12172	44122	11	n01443537	fine	1668	n01443537_2563.JPEG	n01443537/n01443537_2563.JPEG	Within each class, first 40 ImageNet file indices train, next 5 validation, final 5 test; all EEG entries for the same ImageNet file index follow the image split.
EEG-ImageNet	two-part-pth-indexed per-class 40/5/5 split	train	EEG-ImageNet_2.pth	17401	49351	12	n01443537	coarse	1668	n01443537_2563.JPEG	n01443537/n01443537_2563.JPEG	Within each class, first 40 ImageNet file indices train, next 5 validation, final 5 test; all EEG entries for the same ImageNet file index follow the image split.
EEG-ImageNet	two-part-pth-indexed per-class 40/5/5 split	train	EEG-ImageNet_2.pth	21920	53870	13	n01443537	fine	1668	n01443537_2563.JPEG	n01443537/n01443537_2563.JPEG	Within each class, first 40 ImageNet file indices train, next 5 validation, final 5 test; all EEG entries for the same ImageNet file index follow the image split.
EEG-ImageNet	two-part-pth-indexed per-class 40/5/5 split	train	EEG-ImageNet_2.pth	24396	56346	14	n01443537	fine	1668	n01443537_2563.JPEG	n01443537/n01443537_2563.JPEG	Within each class, first 40 ImageNet file indices train, next 5 validation, final 5 test; all EEG entries for the same ImageNet file index follow the image split.
EEG-ImageNet	two-part-pth-indexed per-class 40/5/5 split	train	EEG-ImageNet_2.pth	31253	63203	15	n01443537	fine	1668	n01443537_2563.JPEG	n01443537/n01443537_2563.JPEG	Within each class, first 40 ImageNet file indices train, next 5 validation, final 5 test; all EEG entries for the same ImageNet file index follow the image split.
EEG-ImageNet	two-part-pth-indexed per-class 40/5/5 split	train	EEG-ImageNet_1.pth	3577	3577	0	n01443537	fine	1696	n01443537_3911.JPEG	n01443537/n01443537_3911.JPEG	Within each class, first 40 ImageNet file indices train, next 5 validation, final 5 test; all EEG entries for the same ImageNet file index follow the image split.
EEG-ImageNet	two-part-pth-indexed per-class 40/5/5 split	train	EEG-ImageNet_1.pth	6547	6547	1	n01443537	fine	1696	n01443537_3911.JPEG	n01443537/n01443537_3911.JPEG	Within each class, first 40 ImageNet file indices train, next 5 validation, final 5 test; all EEG entries for the same ImageNet file index follow the image split.
EEG-ImageNet	two-part-pth-indexed per-class 40/5/5 split	train	EEG-ImageNet_1.pth	10400	10400	2	n01443537	fine	1696	n01443537_3911.JPEG	n01443537/n01443537_3911.JPEG	Within each class, first 40 ImageNet file indices train, next 5 validation, final 5 test; all EEG entries for the same ImageNet file index follow the image split.
EEG-ImageNet	two-part-pth-indexed per-class 40/5/5 split	train	EEG-ImageNet_1.pth	14016	14016	3	n01443537	fine	1696	n01443537_3911.JPEG	n01443537/n01443537_3911.JPEG	Within each class, first 40 ImageNet file indices train, next 5 validation, final 5 test; all EEG entries for the same ImageNet file index follow the image split.
EEG-ImageNet	two-part-pth-indexed per-class 40/5/5 split	train	EEG-ImageNet_1.pth	18867	18867	4	n01443537	fine	1696	n01443537_3911.JPEG	n01443537/n01443537_3911.JPEG	Within each class, first 40 ImageNet file indices train, next 5 validation, final 5 test; all EEG entries for the same ImageNet file index follow the image split.
EEG-ImageNet	two-part-pth-indexed per-class 40/5/5 split	train	EEG-ImageNet_1.pth	23680	23680	5	n01443537	fine	1696	n01443537_3911.JPEG	n01443537/n01443537_3911.JPEG	Within each class, first 40 ImageNet file indices train, next 5 validation, final 5 test; all EEG entries for the same ImageNet file index follow the image split.
EEG-ImageNet	two-part-pth-indexed per-class 40/5/5 split	train	EEG-ImageNet_1.pth	24100	24100	6	n01443537	fine	1696	n01443537_3911.JPEG	n01443537/n01443537_3911.JPEG	Within each class, first 40 ImageNet file indices train, next 5 validation, final 5 test; all EEG entries for the same ImageNet file index follow the image split.
EEG-ImageNet	two-part-pth-indexed per-class 40/5/5 split	train	EEG-ImageNet_1.pth	31508	31508	7	n01443537	fine	1696	n01443537_3911.JPEG	n01443537/n01443537_3911.JPEG	Within each class, first 40 ImageNet file indices train, next 5 validation, final 5 test; all EEG entries for the same ImageNet file index follow the image split.
EEG-ImageNet	two-part-pth-indexed per-class 40/5/5 split	train	EEG-ImageNet_2.pth	3282	35232	8	n01443537	fine	1696	n01443537_3911.JPEG	n01443537/n01443537_3911.JPEG	Within each class, first 40 ImageNet file indices train, next 5 validation, final 5 test; all EEG entries for the same ImageNet file index follow the image split.
EEG-ImageNet	two-part-pth-indexed per-class 40/5/5 split	train	EEG-ImageNet_2.pth	7707	39657	9	n01443537	fine	1696	n01443537_3911.JPEG	n01443537/n01443537_3911.JPEG	Within each class, first 40 ImageNet file indices train, next 5 validation, final 5 test; all EEG entries for the same ImageNet file index follow the image split.
EEG-ImageNet	two-part-pth-indexed per-class 40/5/5 split	train	EEG-ImageNet_2.pth	9687	41637	10	n01443537	fine	1696	n01443537_3911.JPEG	n01443537/n01443537_3911.JPEG	Within each class, first 40 ImageNet file indices train, next 5 validation, final 5 test; all EEG entries for the same ImageNet file index follow the image split.
EEG-ImageNet	two-part-pth-indexed per-class 40/5/5 split	train	EEG-ImageNet_2.pth	12163	44113	11	n01443537	fine	1696	n01443537_3911.JPEG	n01443537/n01443537_3911.JPEG	Within each class, first 40 ImageNet file indices train, next 5 validation, final 5 test; all EEG entries for the same ImageNet file index follow the image split.
EEG-ImageNet	two-part-pth-indexed per-class 40/5/5 split	train	EEG-ImageNet_2.pth	17412	49362	12	n01443537	coarse	1696	n01443537_3911.JPEG	n01443537/n01443537_3911.JPEG	Within each class, first 40 ImageNet file indices train, next 5 validation, final 5 test; all EEG entries for the same ImageNet file index follow the image split.
EEG-ImageNet	two-part-pth-indexed per-class 40/5/5 split	train	EEG-ImageNet_2.pth	21928	53878	13	n01443537	fine	1696	n01443537_3911.JPEG	n01443537/n01443537_3911.JPEG	Within each class, first 40 ImageNet file indices train, next 5 validation, final 5 test; all EEG entries for the same ImageNet file index follow the image split.
EEG-ImageNet	two-part-pth-indexed per-class 40/5/5 split	train	EEG-ImageNet_2.pth	24354	56304	14	n01443537	fine	1696	n01443537_3911.JPEG	n01443537/n01443537_3911.JPEG	Within each class, first 40 ImageNet file indices train, next 5 validation, final 5 test; all EEG entries for the same ImageNet file index follow the image split.
EEG-ImageNet	two-part-pth-indexed per-class 40/5/5 split	train	EEG-ImageNet_2.pth	31266	63216	15	n01443537	fine	1696	n01443537_3911.JPEG	n01443537/n01443537_3911.JPEG	Within each class, first 40 ImageNet file indices train, next 5 validation, final 5 test; all EEG entries for the same ImageNet file index follow the image split.
EEG-ImageNet	two-part-pth-indexed per-class 40/5/5 split	train	EEG-ImageNet_1.pth	3578	3578	0	n01443537	fine	1677	n01443537_12571.JPEG	n01443537/n01443537_12571.JPEG	Within each class, first 40 ImageNet file indices train, next 5 validation, final 5 test; all EEG entries for the same ImageNet file index follow the image split.
EEG-ImageNet	two-part-pth-indexed per-class 40/5/5 split	train	EEG-ImageNet_1.pth	6504	6504	1	n01443537	fine	1677	n01443537_12571.JPEG	n01443537/n01443537_12571.JPEG	Within each class, first 40 ImageNet file indices train, next 5 validation, final 5 test; all EEG entries for the same ImageNet file index follow the image split.
EEG-ImageNet	two-part-pth-indexed per-class 40/5/5 split	train	EEG-ImageNet_1.pth	10439	10439	2	n01443537	fine	1677	n01443537_12571.JPEG	n01443537/n01443537_12571.JPEG	Within each class, first 40 ImageNet file indices train, next 5 validation, final 5 test; all EEG entries for the same ImageNet file index follow the image split.
EEG-ImageNet	two-part-pth-indexed per-class 40/5/5 split	train	EEG-ImageNet_1.pth	14039	14039	3	n01443537	fine	1677	n01443537_12571.JPEG	n01443537/n01443537_12571.JPEG	Within each class, first 40 ImageNet file indices train, next 5 validation, final 5 test; all EEG entries for the same ImageNet file index follow the image split.
EEG-ImageNet	two-part-pth-indexed per-class 40/5/5 split	train	EEG-ImageNet_1.pth	18879	18879	4	n01443537	fine	1677	n01443537_12571.JPEG	n01443537/n01443537_12571.JPEG	Within each class, first 40 ImageNet file indices train, next 5 validation, final 5 test; all EEG entries for the same ImageNet file index follow the image split.
EEG-ImageNet	two-part-pth-indexed per-class 40/5/5 split	train	EEG-ImageNet_1.pth	23657	23657	5	n01443537	fine	1677	n01443537_12571.JPEG	n01443537/n01443537_12571.JPEG	Within each class, first 40 ImageNet file indices train, next 5 validation, final 5 test; all EEG entries for the same ImageNet file index follow the image split.
EEG-ImageNet	two-part-pth-indexed per-class 40/5/5 split	train	EEG-ImageNet_1.pth	24115	24115	6	n01443537	fine	1677	n01443537_12571.JPEG	n01443537/n01443537_12571.JPEG	Within each class, first 40 ImageNet file indices train, next 5 validation, final 5 test; all EEG entries for the same ImageNet file index follow the image split.
EEG-ImageNet	two-part-pth-indexed per-class 40/5/5 split	train	EEG-ImageNet_1.pth	31529	31529	7	n01443537	fine	1677	n01443537_12571.JPEG	n01443537/n01443537_12571.JPEG	Within each class, first 40 ImageNet file indices train, next 5 validation, final 5 test; all EEG entries for the same ImageNet file index follow the image split.
EEG-ImageNet	two-part-pth-indexed per-class 40/5/5 split	train	EEG-ImageNet_2.pth	3256	35206	8	n01443537	fine	1677	n01443537_12571.JPEG	n01443537/n01443537_12571.JPEG	Within each class, first 40 ImageNet file indices train, next 5 validation, final 5 test; all EEG entries for the same ImageNet file index follow the image split.
EEG-ImageNet	two-part-pth-indexed per-class 40/5/5 split	train	EEG-ImageNet_2.pth	7718	39668	9	n01443537	fine	1677	n01443537_12571.JPEG	n01443537/n01443537_12571.JPEG	Within each class, first 40 ImageNet file indices train, next 5 validation, final 5 test; all EEG entries for the same ImageNet file index follow the image split.
EEG-ImageNet	two-part-pth-indexed per-class 40/5/5 split	train	EEG-ImageNet_2.pth	9653	41603	10	n01443537	fine	1677	n01443537_12571.JPEG	n01443537/n01443537_12571.JPEG	Within each class, first 40 ImageNet file indices train, next 5 validation, final 5 test; all EEG entries for the same ImageNet file index follow the image split.
EEG-ImageNet	two-part-pth-indexed per-class 40/5/5 split	train	EEG-ImageNet_2.pth	12194	44144	11	n01443537	fine	1677	n01443537_12571.JPEG	n01443537/n01443537_12571.JPEG	Within each class, first 40 ImageNet file indices train, next 5 validation, final 5 test; all EEG entries for the same ImageNet file index follow the image split.
EEG-ImageNet	two-part-pth-indexed per-class 40/5/5 split	train	EEG-ImageNet_2.pth	17435	49385	12	n01443537	coarse	1677	n01443537_12571.JPEG	n01443537/n01443537_12571.JPEG	Within each class, first 40 ImageNet file indices train, next 5 validation, final 5 test; all EEG entries for the same ImageNet file index follow the image split.
EEG-ImageNet	two-part-pth-indexed per-class 40/5/5 split	train	EEG-ImageNet_2.pth	21934	53884	13	n01443537	fine	1677	n01443537_12571.JPEG	n01443537/n01443537_12571.JPEG	Within each class, first 40 ImageNet file indices train, next 5 validation, final 5 test; all EEG entries for the same ImageNet file index follow the image split.
EEG-ImageNet	two-part-pth-indexed per-class 40/5/5 split	train	EEG-ImageNet_2.pth	24397	56347	14	n01443537	fine	1677	n01443537_12571.JPEG	n01443537/n01443537_12571.JPEG	Within each class, first 40 ImageNet file indices train, next 5 validation, final 5 test; all EEG entries for the same ImageNet file index follow the image split.
EEG-ImageNet	two-part-pth-indexed per-class 40/5/5 split	train	EEG-ImageNet_2.pth	31262	63212	15	n01443537	fine	1677	n01443537_12571.JPEG	n01443537/n01443537_12571.JPEG	Within each class, first 40 ImageNet file indices train, next 5 validation, final 5 test; all EEG entries for the same ImageNet file index follow the image split.
EEG-ImageNet	two-part-pth-indexed per-class 40/5/5 split	train	EEG-ImageNet_1.pth	3579	3579	0	n01443537	fine	1665	n01443537_10500.JPEG	n01443537/n01443537_10500.JPEG	Within each class, first 40 ImageNet file indices train, next 5 validation, final 5 test; all EEG entries for the same ImageNet file index follow the image split.
EEG-ImageNet	two-part-pth-indexed per-class 40/5/5 split	train	EEG-ImageNet_1.pth	6543	6543	1	n01443537	fine	1665	n01443537_10500.JPEG	n01443537/n01443537_10500.JPEG	Within each class, first 40 ImageNet file indices train, next 5 validation, final 5 test; all EEG entries for the same ImageNet file index follow the image split.
EEG-ImageNet	two-part-pth-indexed per-class 40/5/5 split	train	EEG-ImageNet_1.pth	10408	10408	2	n01443537	fine	1665	n01443537_10500.JPEG	n01443537/n01443537_10500.JPEG	Within each class, first 40 ImageNet file indices train, next 5 validation, final 5 test; all EEG entries for the same ImageNet file index follow the image split.
EEG-ImageNet	two-part-pth-indexed per-class 40/5/5 split	train	EEG-ImageNet_1.pth	14005	14005	3	n01443537	fine	1665	n01443537_10500.JPEG	n01443537/n01443537_10500.JPEG	Within each class, first 40 ImageNet file indices train, next 5 validation, final 5 test; all EEG entries for the same ImageNet file index follow the image split.
EEG-ImageNet	two-part-pth-indexed per-class 40/5/5 split	train	EEG-ImageNet_1.pth	18850	18850	4	n01443537	fine	1665	n01443537_10500.JPEG	n01443537/n01443537_10500.JPEG	Within each class, first 40 ImageNet file indices train, next 5 validation, final 5 test; all EEG entries for the same ImageNet file index follow the image split.
EEG-ImageNet	two-part-pth-indexed per-class 40/5/5 split	train	EEG-ImageNet_1.pth	23698	23698	5	n01443537	fine	1665	n01443537_10500.JPEG	n01443537/n01443537_10500.JPEG	Within each class, first 40 ImageNet file indices train, next 5 validation, final 5 test; all EEG entries for the same ImageNet file index follow the image split.
EEG-ImageNet	two-part-pth-indexed per-class 40/5/5 split	train	EEG-ImageNet_1.pth	24149	24149	6	n01443537	fine	1665	n01443537_10500.JPEG	n01443537/n01443537_10500.JPEG	Within each class, first 40 ImageNet file indices train, next 5 validation, final 5 test; all EEG entries for the same ImageNet file index follow the image split.
EEG-ImageNet	two-part-pth-indexed per-class 40/5/5 split	train	EEG-ImageNet_1.pth	31538	31538	7	n01443537	fine	1665	n01443537_10500.JPEG	n01443537/n01443537_10500.JPEG	Within each class, first 40 ImageNet file indices train, next 5 validation, final 5 test; all EEG entries for the same ImageNet file index follow the image split.
EEG-ImageNet	two-part-pth-indexed per-class 40/5/5 split	train	EEG-ImageNet_2.pth	3268	35218	8	n01443537	fine	1665	n01443537_10500.JPEG	n01443537/n01443537_10500.JPEG	Within each class, first 40 ImageNet file indices train, next 5 validation, final 5 test; all EEG entries for the same ImageNet file index follow the image split.
EEG-ImageNet	two-part-pth-indexed per-class 40/5/5 split	train	EEG-ImageNet_2.pth	7747	39697	9	n01443537	fine	1665	n01443537_10500.JPEG	n01443537/n01443537_10500.JPEG	Within each class, first 40 ImageNet file indices train, next 5 validation, final 5 test; all EEG entries for the same ImageNet file index follow the image split.
EEG-ImageNet	two-part-pth-indexed per-class 40/5/5 split	train	EEG-ImageNet_2.pth	9686	41636	10	n01443537	fine	1665	n01443537_10500.JPEG	n01443537/n01443537_10500.JPEG	Within each class, first 40 ImageNet file indices train, next 5 validation, final 5 test; all EEG entries for the same ImageNet file index follow the image split.
EEG-ImageNet	two-part-pth-indexed per-class 40/5/5 split	train	EEG-ImageNet_2.pth	12162	44112	11	n01443537	fine	1665	n01443537_10500.JPEG	n01443537/n01443537_10500.JPEG	Within each class, first 40 ImageNet file indices train, next 5 validation, final 5 test; all EEG entries for the same ImageNet file index follow the image split.
EEG-ImageNet	two-part-pth-indexed per-class 40/5/5 split	train	EEG-ImageNet_2.pth	17427	49377	12	n01443537	coarse	1665	n01443537_10500.JPEG	n01443537/n01443537_10500.JPEG	Within each class, first 40 ImageNet file indices train, next 5 validation, final 5 test; all EEG entries for the same ImageNet file index follow the image split.
EEG-ImageNet	two-part-pth-indexed per-class 40/5/5 split	train	EEG-ImageNet_2.pth	21925	53875	13	n01443537	fine	1665	n01443537_10500.JPEG	n01443537/n01443537_10500.JPEG	Within each class, first 40 ImageNet file indices train, next 5 validation, final 5 test; all EEG entries for the same ImageNet file index follow the image split.
EEG-ImageNet	two-part-pth-indexed per-class 40/5/5 split	train	EEG-ImageNet_2.pth	24383	56333	14	n01443537	fine	1665	n01443537_10500.JPEG	n01443537/n01443537_10500.JPEG	Within each class, first 40 ImageNet file indices train, next 5 validation, final 5 test; all EEG entries for the same ImageNet file index follow the image split.
EEG-ImageNet	two-part-pth-indexed per-class 40/5/5 split	train	EEG-ImageNet_2.pth	31273	63223	15	n01443537	fine	1665	n01443537_10500.JPEG	n01443537/n01443537_10500.JPEG	Within each class, first 40 ImageNet file indices train, next 5 validation, final 5 test; all EEG entries for the same ImageNet file index follow the image split.
EEG-ImageNet	two-part-pth-indexed per-class 40/5/5 split	train	EEG-ImageNet_1.pth	3580	3580	0	n01443537	fine	1682	n01443537_1442.JPEG	n01443537/n01443537_1442.JPEG	Within each class, first 40 ImageNet file indices train, next 5 validation, final 5 test; all EEG entries for the same ImageNet file index follow the image split.
EEG-ImageNet	two-part-pth-indexed per-class 40/5/5 split	train	EEG-ImageNet_1.pth	6525	6525	1	n01443537	fine	1682	n01443537_1442.JPEG	n01443537/n01443537_1442.JPEG	Within each class, first 40 ImageNet file indices train, next 5 validation, final 5 test; all EEG entries for the same ImageNet file index follow the image split.
EEG-ImageNet	two-part-pth-indexed per-class 40/5/5 split	train	EEG-ImageNet_1.pth	10430	10430	2	n01443537	fine	1682	n01443537_1442.JPEG	n01443537/n01443537_1442.JPEG	Within each class, first 40 ImageNet file indices train, next 5 validation, final 5 test; all EEG entries for the same ImageNet file index follow the image split.
EEG-ImageNet	two-part-pth-indexed per-class 40/5/5 split	train	EEG-ImageNet_1.pth	14013	14013	3	n01443537	fine	1682	n01443537_1442.JPEG	n01443537/n01443537_1442.JPEG	Within each class, first 40 ImageNet file indices train, next 5 validation, final 5 test; all EEG entries for the same ImageNet file index follow the image split.
EEG-ImageNet	two-part-pth-indexed per-class 40/5/5 split	train	EEG-ImageNet_1.pth	18864	18864	4	n01443537	fine	1682	n01443537_1442.JPEG	n01443537/n01443537_1442.JPEG	Within each class, first 40 ImageNet file indices train, next 5 validation, final 5 test; all EEG entries for the same ImageNet file index follow the image split.
EEG-ImageNet	two-part-pth-indexed per-class 40/5/5 split	train	EEG-ImageNet_1.pth	23687	23687	5	n01443537	fine	1682	n01443537_1442.JPEG	n01443537/n01443537_1442.JPEG	Within each class, first 40 ImageNet file indices train, next 5 validation, final 5 test; all EEG entries for the same ImageNet file index follow the image split.
EEG-ImageNet	two-part-pth-indexed per-class 40/5/5 split	train	EEG-ImageNet_1.pth	24138	24138	6	n01443537	fine	1682	n01443537_1442.JPEG	n01443537/n01443537_1442.JPEG	Within each class, first 40 ImageNet file indices train, next 5 validation, final 5 test; all EEG entries for the same ImageNet file index follow the image split.
EEG-ImageNet	two-part-pth-indexed per-class 40/5/5 split	train	EEG-ImageNet_1.pth	31542	31542	7	n01443537	fine	1682	n01443537_1442.JPEG	n01443537/n01443537_1442.JPEG	Within each class, first 40 ImageNet file indices train, next 5 validation, final 5 test; all EEG entries for the same ImageNet file index follow the image split.
EEG-ImageNet	two-part-pth-indexed per-class 40/5/5 split	train	EEG-ImageNet_2.pth	3265	35215	8	n01443537	fine	1682	n01443537_1442.JPEG	n01443537/n01443537_1442.JPEG	Within each class, first 40 ImageNet file indices train, next 5 validation, final 5 test; all EEG entries for the same ImageNet file index follow the image split.
EEG-ImageNet	two-part-pth-indexed per-class 40/5/5 split	train	EEG-ImageNet_2.pth	7708	39658	9	n01443537	fine	1682	n01443537_1442.JPEG	n01443537/n01443537_1442.JPEG	Within each class, first 40 ImageNet file indices train, next 5 validation, final 5 test; all EEG entries for the same ImageNet file index follow the image split.
EEG-ImageNet	two-part-pth-indexed per-class 40/5/5 split	train	EEG-ImageNet_2.pth	9657	41607	10	n01443537	fine	1682	n01443537_1442.JPEG	n01443537/n01443537_1442.JPEG	Within each class, first 40 ImageNet file indices train, next 5 validation, final 5 test; all EEG entries for the same ImageNet file index follow the image split.
EEG-ImageNet	two-part-pth-indexed per-class 40/5/5 split	train	EEG-ImageNet_2.pth	12198	44148	11	n01443537	fine	1682	n01443537_1442.JPEG	n01443537/n01443537_1442.JPEG	Within each class, first 40 ImageNet file indices train, next 5 validation, final 5 test; all EEG entries for the same ImageNet file index follow the image split.
EEG-ImageNet	two-part-pth-indexed per-class 40/5/5 split	train	EEG-ImageNet_2.pth	17422	49372	12	n01443537	coarse	1682	n01443537_1442.JPEG	n01443537/n01443537_1442.JPEG	Within each class, first 40 ImageNet file indices train, next 5 validation, final 5 test; all EEG entries for the same ImageNet file index follow the image split.
EEG-ImageNet	two-part-pth-indexed per-class 40/5/5 split	train	EEG-ImageNet_2.pth	21917	53867	13	n01443537	fine	1682	n01443537_1442.JPEG	n01443537/n01443537_1442.JPEG	Within each class, first 40 ImageNet file indices train, next 5 validation, final 5 test; all EEG entries for the same ImageNet file index follow the image split.
EEG-ImageNet	two-part-pth-indexed per-class 40/5/5 split	train	EEG-ImageNet_2.pth	24381	56331	14	n01443537	fine	1682	n01443537_1442.JPEG	n01443537/n01443537_1442.JPEG	Within each class, first 40 ImageNet file indices train, next 5 validation, final 5 test; all EEG entries for the same ImageNet file index follow the image split.
EEG-ImageNet	two-part-pth-indexed per-class 40/5/5 split	train	EEG-ImageNet_2.pth	31264	63214	15	n01443537	fine	1682	n01443537_1442.JPEG	n01443537/n01443537_1442.JPEG	Within each class, first 40 ImageNet file indices train, next 5 validation, final 5 test; all EEG entries for the same ImageNet file index follow the image split.
EEG-ImageNet	two-part-pth-indexed per-class 40/5/5 split	train	EEG-ImageNet_1.pth	3581	3581	0	n01443537	fine	1672	n01443537_951.JPEG	n01443537/n01443537_951.JPEG	Within each class, first 40 ImageNet file indices train, next 5 validation, final 5 test; all EEG entries for the same ImageNet file index follow the image split.
EEG-ImageNet	two-part-pth-indexed per-class 40/5/5 split	train	EEG-ImageNet_1.pth	6545	6545	1	n01443537	fine	1672	n01443537_951.JPEG	n01443537/n01443537_951.JPEG	Within each class, first 40 ImageNet file indices train, next 5 validation, final 5 test; all EEG entries for the same ImageNet file index follow the image split.
EEG-ImageNet	two-part-pth-indexed per-class 40/5/5 split	train	EEG-ImageNet_1.pth	10448	10448	2	n01443537	fine	1672	n01443537_951.JPEG	n01443537/n01443537_951.JPEG	Within each class, first 40 ImageNet file indices train, next 5 validation, final 5 test; all EEG entries for the same ImageNet file index follow the image split.
EEG-ImageNet	two-part-pth-indexed per-class 40/5/5 split	train	EEG-ImageNet_1.pth	14008	14008	3	n01443537	fine	1672	n01443537_951.JPEG	n01443537/n01443537_951.JPEG	Within each class, first 40 ImageNet file indices train, next 5 validation, final 5 test; all EEG entries for the same ImageNet file index follow the image split.
EEG-ImageNet	two-part-pth-indexed per-class 40/5/5 split	train	EEG-ImageNet_1.pth	18898	18898	4	n01443537	fine	1672	n01443537_951.JPEG	n01443537/n01443537_951.JPEG	Within each class, first 40 ImageNet file indices train, next 5 validation, final 5 test; all EEG entries for the same ImageNet file index follow the image split.
EEG-ImageNet	two-part-pth-indexed per-class 40/5/5 split	train	EEG-ImageNet_1.pth	23679	23679	5	n01443537	fine	1672	n01443537_951.JPEG	n01443537/n01443537_951.JPEG	Within each class, first 40 ImageNet file indices train, next 5 validation, final 5 test; all EEG entries for the same ImageNet file index follow the image split.
EEG-ImageNet	two-part-pth-indexed per-class 40/5/5 split	train	EEG-ImageNet_1.pth	24132	24132	6	n01443537	fine	1672	n01443537_951.JPEG	n01443537/n01443537_951.JPEG	Within each class, first 40 ImageNet file indices train, next 5 validation, final 5 test; all EEG entries for the same ImageNet file index follow the image split.
EEG-ImageNet	two-part-pth-indexed per-class 40/5/5 split	train	EEG-ImageNet_1.pth	31543	31543	7	n01443537	fine	1672	n01443537_951.JPEG	n01443537/n01443537_951.JPEG	Within each class, first 40 ImageNet file indices train, next 5 validation, final 5 test; all EEG entries for the same ImageNet file index follow the image split.
EEG-ImageNet	two-part-pth-indexed per-class 40/5/5 split	train	EEG-ImageNet_2.pth	3260	35210	8	n01443537	fine	1672	n01443537_951.JPEG	n01443537/n01443537_951.JPEG	Within each class, first 40 ImageNet file indices train, next 5 validation, final 5 test; all EEG entries for the same ImageNet file index follow the image split.
EEG-ImageNet	two-part-pth-indexed per-class 40/5/5 split	train	EEG-ImageNet_2.pth	7704	39654	9	n01443537	fine	1672	n01443537_951.JPEG	n01443537/n01443537_951.JPEG	Within each class, first 40 ImageNet file indices train, next 5 validation, final 5 test; all EEG entries for the same ImageNet file index follow the image split.
EEG-ImageNet	two-part-pth-indexed per-class 40/5/5 split	train	EEG-ImageNet_2.pth	9659	41609	10	n01443537	fine	1672	n01443537_951.JPEG	n01443537/n01443537_951.JPEG	Within each class, first 40 ImageNet file indices train, next 5 validation, final 5 test; all EEG entries for the same ImageNet file index follow the image split.
EEG-ImageNet	two-part-pth-indexed per-class 40/5/5 split	train	EEG-ImageNet_2.pth	12169	44119	11	n01443537	fine	1672	n01443537_951.JPEG	n01443537/n01443537_951.JPEG	Within each class, first 40 ImageNet file indices train, next 5 validation, final 5 test; all EEG entries for the same ImageNet file index follow the image split.
EEG-ImageNet	two-part-pth-indexed per-class 40/5/5 split	train	EEG-ImageNet_2.pth	17406	49356	12	n01443537	coarse	1672	n01443537_951.JPEG	n01443537/n01443537_951.JPEG	Within each class, first 40 ImageNet file indices train, next 5 validation, final 5 test; all EEG entries for the same ImageNet file index follow the image split.
EEG-ImageNet	two-part-pth-indexed per-class 40/5/5 split	train	EEG-ImageNet_2.pth	21942	53892	13	n01443537	fine	1672	n01443537_951.JPEG	n01443537/n01443537_951.JPEG	Within each class, first 40 ImageNet file indices train, next 5 validation, final 5 test; all EEG entries for the same ImageNet file index follow the image split.
EEG-ImageNet	two-part-pth-indexed per-class 40/5/5 split	train	EEG-ImageNet_2.pth	24395	56345	14	n01443537	fine	1672	n01443537_951.JPEG	n01443537/n01443537_951.JPEG	Within each class, first 40 ImageNet file indices train, next 5 validation, final 5 test; all EEG entries for the same ImageNet file index follow the image split.
EEG-ImageNet	two-part-pth-indexed per-class 40/5/5 split	train	EEG-ImageNet_2.pth	31250	63200	15	n01443537	fine	1672	n01443537_951.JPEG	n01443537/n01443537_951.JPEG	Within each class, first 40 ImageNet file indices train, next 5 validation, final 5 test; all EEG entries for the same ImageNet file index follow the image split.
EEG-ImageNet	two-part-pth-indexed per-class 40/5/5 split	train	EEG-ImageNet_1.pth	3582	3582	0	n01443537	fine	1669	n01443537_7798.JPEG	n01443537/n01443537_7798.JPEG	Within each class, first 40 ImageNet file indices train, next 5 validation, final 5 test; all EEG entries for the same ImageNet file index follow the image split.
EEG-ImageNet	two-part-pth-indexed per-class 40/5/5 split	train	EEG-ImageNet_1.pth	6524	6524	1	n01443537	fine	1669	n01443537_7798.JPEG	n01443537/n01443537_7798.JPEG	Within each class, first 40 ImageNet file indices train, next 5 validation, final 5 test; all EEG entries for the same ImageNet file index follow the image split.
EEG-ImageNet	two-part-pth-indexed per-class 40/5/5 split	train	EEG-ImageNet_1.pth	10413	10413	2	n01443537	fine	1669	n01443537_7798.JPEG	n01443537/n01443537_7798.JPEG	Within each class, first 40 ImageNet file indices train, next 5 validation, final 5 test; all EEG entries for the same ImageNet file index follow the image split.
EEG-ImageNet	two-part-pth-indexed per-class 40/5/5 split	train	EEG-ImageNet_1.pth	14033	14033	3	n01443537	fine	1669	n01443537_7798.JPEG	n01443537/n01443537_7798.JPEG	Within each class, first 40 ImageNet file indices train, next 5 validation, final 5 test; all EEG entries for the same ImageNet file index follow the image split.
EEG-ImageNet	two-part-pth-indexed per-class 40/5/5 split	train	EEG-ImageNet_1.pth	18874	18874	4	n01443537	fine	1669	n01443537_7798.JPEG	n01443537/n01443537_7798.JPEG	Within each class, first 40 ImageNet file indices train, next 5 validation, final 5 test; all EEG entries for the same ImageNet file index follow the image split.
EEG-ImageNet	two-part-pth-indexed per-class 40/5/5 split	train	EEG-ImageNet_1.pth	23671	23671	5	n01443537	fine	1669	n01443537_7798.JPEG	n01443537/n01443537_7798.JPEG	Within each class, first 40 ImageNet file indices train, next 5 validation, final 5 test; all EEG entries for the same ImageNet file index follow the image split.
EEG-ImageNet	two-part-pth-indexed per-class 40/5/5 split	train	EEG-ImageNet_1.pth	24107	24107	6	n01443537	fine	1669	n01443537_7798.JPEG	n01443537/n01443537_7798.JPEG	Within each class, first 40 ImageNet file indices train, next 5 validation, final 5 test; all EEG entries for the same ImageNet file index follow the image split.
EEG-ImageNet	two-part-pth-indexed per-class 40/5/5 split	train	EEG-ImageNet_1.pth	31530	31530	7	n01443537	fine	1669	n01443537_7798.JPEG	n01443537/n01443537_7798.JPEG	Within each class, first 40 ImageNet file indices train, next 5 validation, final 5 test; all EEG entries for the same ImageNet file index follow the image split.
EEG-ImageNet	two-part-pth-indexed per-class 40/5/5 split	train	EEG-ImageNet_2.pth	3262	35212	8	n01443537	fine	1669	n01443537_7798.JPEG	n01443537/n01443537_7798.JPEG	Within each class, first 40 ImageNet file indices train, next 5 validation, final 5 test; all EEG entries for the same ImageNet file index follow the image split.
EEG-ImageNet	two-part-pth-indexed per-class 40/5/5 split	train	EEG-ImageNet_2.pth	7700	39650	9	n01443537	fine	1669	n01443537_7798.JPEG	n01443537/n01443537_7798.JPEG	Within each class, first 40 ImageNet file indices train, next 5 validation, final 5 test; all EEG entries for the same ImageNet file index follow the image split.
EEG-ImageNet	two-part-pth-indexed per-class 40/5/5 split	train	EEG-ImageNet_2.pth	9651	41601	10	n01443537	fine	1669	n01443537_7798.JPEG	n01443537/n01443537_7798.JPEG	Within each class, first 40 ImageNet file indices train, next 5 validation, final 5 test; all EEG entries for the same ImageNet file index follow the image split.
EEG-ImageNet	two-part-pth-indexed per-class 40/5/5 split	train	EEG-ImageNet_2.pth	12184	44134	11	n01443537	fine	1669	n01443537_7798.JPEG	n01443537/n01443537_7798.JPEG	Within each class, first 40 ImageNet file indices train, next 5 validation, final 5 test; all EEG entries for the same ImageNet file index follow the image split.
EEG-ImageNet	two-part-pth-indexed per-class 40/5/5 split	train	EEG-ImageNet_2.pth	17440	49390	12	n01443537	coarse	1669	n01443537_7798.JPEG	n01443537/n01443537_7798.JPEG	Within each class, first 40 ImageNet file indices train, next 5 validation, final 5 test; all EEG entries for the same ImageNet file index follow the image split.
EEG-ImageNet	two-part-pth-indexed per-class 40/5/5 split	train	EEG-ImageNet_2.pth	21913	53863	13	n01443537	fine	1669	n01443537_7798.JPEG	n01443537/n01443537_7798.JPEG	Within each class, first 40 ImageNet file indices train, next 5 validation, final 5 test; all EEG entries for the same ImageNet file index follow the image split.
EEG-ImageNet	two-part-pth-indexed per-class 40/5/5 split	train	EEG-ImageNet_2.pth	24387	56337	14	n01443537	fine	1669	n01443537_7798.JPEG	n01443537/n01443537_7798.JPEG	Within each class, first 40 ImageNet file indices train, next 5 validation, final 5 test; all EEG entries for the same ImageNet file index follow the image split.
EEG-ImageNet	two-part-pth-indexed per-class 40/5/5 split	train	EEG-ImageNet_2.pth	31251	63201	15	n01443537	fine	1669	n01443537_7798.JPEG	n01443537/n01443537_7798.JPEG	Within each class, first 40 ImageNet file indices train, next 5 validation, final 5 test; all EEG entries for the same ImageNet file index follow the image split.
EEG-ImageNet	two-part-pth-indexed per-class 40/5/5 split	train	EEG-ImageNet_1.pth	3583	3583	0	n01443537	fine	1676	n01443537_15172.JPEG	n01443537/n01443537_15172.JPEG	Within each class, first 40 ImageNet file indices train, next 5 validation, final 5 test; all EEG entries for the same ImageNet file index follow the image split.
EEG-ImageNet	two-part-pth-indexed per-class 40/5/5 split	train	EEG-ImageNet_1.pth	6529	6529	1	n01443537	fine	1676	n01443537_15172.JPEG	n01443537/n01443537_15172.JPEG	Within each class, first 40 ImageNet file indices train, next 5 validation, final 5 test; all EEG entries for the same ImageNet file index follow the image split.
EEG-ImageNet	two-part-pth-indexed per-class 40/5/5 split	train	EEG-ImageNet_1.pth	10429	10429	2	n01443537	fine	1676	n01443537_15172.JPEG	n01443537/n01443537_15172.JPEG	Within each class, first 40 ImageNet file indices train, next 5 validation, final 5 test; all EEG entries for the same ImageNet file index follow the image split.
EEG-ImageNet	two-part-pth-indexed per-class 40/5/5 split	train	EEG-ImageNet_1.pth	14002	14002	3	n01443537	fine	1676	n01443537_15172.JPEG	n01443537/n01443537_15172.JPEG	Within each class, first 40 ImageNet file indices train, next 5 validation, final 5 test; all EEG entries for the same ImageNet file index follow the image split.
EEG-ImageNet	two-part-pth-indexed per-class 40/5/5 split	train	EEG-ImageNet_1.pth	18852	18852	4	n01443537	fine	1676	n01443537_15172.JPEG	n01443537/n01443537_15172.JPEG	Within each class, first 40 ImageNet file indices train, next 5 validation, final 5 test; all EEG entries for the same ImageNet file index follow the image split.
EEG-ImageNet	two-part-pth-indexed per-class 40/5/5 split	train	EEG-ImageNet_1.pth	23660	23660	5	n01443537	fine	1676	n01443537_15172.JPEG	n01443537/n01443537_15172.JPEG	Within each class, first 40 ImageNet file indices train, next 5 validation, final 5 test; all EEG entries for the same ImageNet file index follow the image split.
EEG-ImageNet	two-part-pth-indexed per-class 40/5/5 split	train	EEG-ImageNet_1.pth	24111	24111	6	n01443537	fine	1676	n01443537_15172.JPEG	n01443537/n01443537_15172.JPEG	Within each class, first 40 ImageNet file indices train, next 5 validation, final 5 test; all EEG entries for the same ImageNet file index follow the image split.
EEG-ImageNet	two-part-pth-indexed per-class 40/5/5 split	train	EEG-ImageNet_1.pth	31506	31506	7	n01443537	fine	1676	n01443537_15172.JPEG	n01443537/n01443537_15172.JPEG	Within each class, first 40 ImageNet file indices train, next 5 validation, final 5 test; all EEG entries for the same ImageNet file index follow the image split.
EEG-ImageNet	two-part-pth-indexed per-class 40/5/5 split	train	EEG-ImageNet_2.pth	3274	35224	8	n01443537	fine	1676	n01443537_15172.JPEG	n01443537/n01443537_15172.JPEG	Within each class, first 40 ImageNet file indices train, next 5 validation, final 5 test; all EEG entries for the same ImageNet file index follow the image split.
EEG-ImageNet	two-part-pth-indexed per-class 40/5/5 split	train	EEG-ImageNet_2.pth	7734	39684	9	n01443537	fine	1676	n01443537_15172.JPEG	n01443537/n01443537_15172.JPEG	Within each class, first 40 ImageNet file indices train, next 5 validation, final 5 test; all EEG entries for the same ImageNet file index follow the image split.
EEG-ImageNet	two-part-pth-indexed per-class 40/5/5 split	train	EEG-ImageNet_2.pth	9678	41628	10	n01443537	fine	1676	n01443537_15172.JPEG	n01443537/n01443537_15172.JPEG	Within each class, first 40 ImageNet file indices train, next 5 validation, final 5 test; all EEG entries for the same ImageNet file index follow the image split.
EEG-ImageNet	two-part-pth-indexed per-class 40/5/5 split	train	EEG-ImageNet_2.pth	12180	44130	11	n01443537	fine	1676	n01443537_15172.JPEG	n01443537/n01443537_15172.JPEG	Within each class, first 40 ImageNet file indices train, next 5 validation, final 5 test; all EEG entries for the same ImageNet file index follow the image split.
EEG-ImageNet	two-part-pth-indexed per-class 40/5/5 split	train	EEG-ImageNet_2.pth	17418	49368	12	n01443537	coarse	1676	n01443537_15172.JPEG	n01443537/n01443537_15172.JPEG	Within each class, first 40 ImageNet file indices train, next 5 validation, final 5 test; all EEG entries for the same ImageNet file index follow the image split.
EEG-ImageNet	two-part-pth-indexed per-class 40/5/5 split	train	EEG-ImageNet_2.pth	21909	53859	13	n01443537	fine	1676	n01443537_15172.JPEG	n01443537/n01443537_15172.JPEG	Within each class, first 40 ImageNet file indices train, next 5 validation, final 5 test; all EEG entries for the same ImageNet file index follow the image split.
EEG-ImageNet	two-part-pth-indexed per-class 40/5/5 split	train	EEG-ImageNet_2.pth	24374	56324	14	n01443537	fine	1676	n01443537_15172.JPEG	n01443537/n01443537_15172.JPEG	Within each class, first 40 ImageNet file indices train, next 5 validation, final 5 test; all EEG entries for the same ImageNet file index follow the image split.
EEG-ImageNet	two-part-pth-indexed per-class 40/5/5 split	train	EEG-ImageNet_2.pth	31263	63213	15	n01443537	fine	1676	n01443537_15172.JPEG	n01443537/n01443537_15172.JPEG	Within each class, first 40 ImageNet file indices train, next 5 validation, final 5 test; all EEG entries for the same ImageNet file index follow the image split.
EEG-ImageNet	two-part-pth-indexed per-class 40/5/5 split	train	EEG-ImageNet_1.pth	3584	3584	0	n01443537	fine	1697	n01443537_11292.JPEG	n01443537/n01443537_11292.JPEG	Within each class, first 40 ImageNet file indices train, next 5 validation, final 5 test; all EEG entries for the same ImageNet file index follow the image split.
EEG-ImageNet	two-part-pth-indexed per-class 40/5/5 split	train	EEG-ImageNet_1.pth	6501	6501	1	n01443537	fine	1697	n01443537_11292.JPEG	n01443537/n01443537_11292.JPEG	Within each class, first 40 ImageNet file indices train, next 5 validation, final 5 test; all EEG entries for the same ImageNet file index follow the image split.
EEG-ImageNet	two-part-pth-indexed per-class 40/5/5 split	train	EEG-ImageNet_1.pth	10441	10441	2	n01443537	fine	1697	n01443537_11292.JPEG	n01443537/n01443537_11292.JPEG	Within each class, first 40 ImageNet file indices train, next 5 validation, final 5 test; all EEG entries for the same ImageNet file index follow the image split.
EEG-ImageNet	two-part-pth-indexed per-class 40/5/5 split	train	EEG-ImageNet_1.pth	14031	14031	3	n01443537	fine	1697	n01443537_11292.JPEG	n01443537/n01443537_11292.JPEG	Within each class, first 40 ImageNet file indices train, next 5 validation, final 5 test; all EEG entries for the same ImageNet file index follow the image split.
EEG-ImageNet	two-part-pth-indexed per-class 40/5/5 split	train	EEG-ImageNet_1.pth	18868	18868	4	n01443537	fine	1697	n01443537_11292.JPEG	n01443537/n01443537_11292.JPEG	Within each class, first 40 ImageNet file indices train, next 5 validation, final 5 test; all EEG entries for the same ImageNet file index follow the image split.
EEG-ImageNet	two-part-pth-indexed per-class 40/5/5 split	train	EEG-ImageNet_1.pth	23667	23667	5	n01443537	fine	1697	n01443537_11292.JPEG	n01443537/n01443537_11292.JPEG	Within each class, first 40 ImageNet file indices train, next 5 validation, final 5 test; all EEG entries for the same ImageNet file index follow the image split.
EEG-ImageNet	two-part-pth-indexed per-class 40/5/5 split	train	EEG-ImageNet_1.pth	24133	24133	6	n01443537	fine	1697	n01443537_11292.JPEG	n01443537/n01443537_11292.JPEG	Within each class, first 40 ImageNet file indices train, next 5 validation, final 5 test; all EEG entries for the same ImageNet file index follow the image split.
EEG-ImageNet	two-part-pth-indexed per-class 40/5/5 split	train	EEG-ImageNet_1.pth	31532	31532	7	n01443537	fine	1697	n01443537_11292.JPEG	n01443537/n01443537_11292.JPEG	Within each class, first 40 ImageNet file indices train, next 5 validation, final 5 test; all EEG entries for the same ImageNet file index follow the image split.
EEG-ImageNet	two-part-pth-indexed per-class 40/5/5 split	train	EEG-ImageNet_2.pth	3293	35243	8	n01443537	fine	1697	n01443537_11292.JPEG	n01443537/n01443537_11292.JPEG	Within each class, first 40 ImageNet file indices train, next 5 validation, final 5 test; all EEG entries for the same ImageNet file index follow the image split.
EEG-ImageNet	two-part-pth-indexed per-class 40/5/5 split	train	EEG-ImageNet_2.pth	7740	39690	9	n01443537	fine	1697	n01443537_11292.JPEG	n01443537/n01443537_11292.JPEG	Within each class, first 40 ImageNet file indices train, next 5 validation, final 5 test; all EEG entries for the same ImageNet file index follow the image split.
EEG-ImageNet	two-part-pth-indexed per-class 40/5/5 split	train	EEG-ImageNet_2.pth	9699	41649	10	n01443537	fine	1697	n01443537_11292.JPEG	n01443537/n01443537_11292.JPEG	Within each class, first 40 ImageNet file indices train, next 5 validation, final 5 test; all EEG entries for the same ImageNet file index follow the image split.
EEG-ImageNet	two-part-pth-indexed per-class 40/5/5 split	train	EEG-ImageNet_2.pth	12152	44102	11	n01443537	fine	1697	n01443537_11292.JPEG	n01443537/n01443537_11292.JPEG	Within each class, first 40 ImageNet file indices train, next 5 validation, final 5 test; all EEG entries for the same ImageNet file index follow the image split.
EEG-ImageNet	two-part-pth-indexed per-class 40/5/5 split	train	EEG-ImageNet_2.pth	17409	49359	12	n01443537	coarse	1697	n01443537_11292.JPEG	n01443537/n01443537_11292.JPEG	Within each class, first 40 ImageNet file indices train, next 5 validation, final 5 test; all EEG entries for the same ImageNet file index follow the image split.
EEG-ImageNet	two-part-pth-indexed per-class 40/5/5 split	train	EEG-ImageNet_2.pth	21929	53879	13	n01443537	fine	1697	n01443537_11292.JPEG	n01443537/n01443537_11292.JPEG	Within each class, first 40 ImageNet file indices train, next 5 validation, final 5 test; all EEG entries for the same ImageNet file index follow the image split.
EEG-ImageNet	two-part-pth-indexed per-class 40/5/5 split	train	EEG-ImageNet_2.pth	24370	56320	14	n01443537	fine	1697	n01443537_11292.JPEG	n01443537/n01443537_11292.JPEG	Within each class, first 40 ImageNet file indices train, next 5 validation, final 5 test; all EEG entries for the same ImageNet file index follow the image split.
EEG-ImageNet	two-part-pth-indexed per-class 40/5/5 split	train	EEG-ImageNet_2.pth	31271	63221	15	n01443537	fine	1697	n01443537_11292.JPEG	n01443537/n01443537_11292.JPEG	Within each class, first 40 ImageNet file indices train, next 5 validation, final 5 test; all EEG entries for the same ImageNet file index follow the image split.
EEG-ImageNet	two-part-pth-indexed per-class 40/5/5 split	train	EEG-ImageNet_1.pth	3585	3585	0	n01443537	fine	1671	n01443537_2125.JPEG	n01443537/n01443537_2125.JPEG	Within each class, first 40 ImageNet file indices train, next 5 validation, final 5 test; all EEG entries for the same ImageNet file index follow the image split.
EEG-ImageNet	two-part-pth-indexed per-class 40/5/5 split	train	EEG-ImageNet_1.pth	6532	6532	1	n01443537	fine	1671	n01443537_2125.JPEG	n01443537/n01443537_2125.JPEG	Within each class, first 40 ImageNet file indices train, next 5 validation, final 5 test; all EEG entries for the same ImageNet file index follow the image split.
EEG-ImageNet	two-part-pth-indexed per-class 40/5/5 split	train	EEG-ImageNet_1.pth	10446	10446	2	n01443537	fine	1671	n01443537_2125.JPEG	n01443537/n01443537_2125.JPEG	Within each class, first 40 ImageNet file indices train, next 5 validation, final 5 test; all EEG entries for the same ImageNet file index follow the image split.
EEG-ImageNet	two-part-pth-indexed per-class 40/5/5 split	train	EEG-ImageNet_1.pth	14027	14027	3	n01443537	fine	1671	n01443537_2125.JPEG	n01443537/n01443537_2125.JPEG	Within each class, first 40 ImageNet file indices train, next 5 validation, final 5 test; all EEG entries for the same ImageNet file index follow the image split.
EEG-ImageNet	two-part-pth-indexed per-class 40/5/5 split	train	EEG-ImageNet_1.pth	18873	18873	4	n01443537	fine	1671	n01443537_2125.JPEG	n01443537/n01443537_2125.JPEG	Within each class, first 40 ImageNet file indices train, next 5 validation, final 5 test; all EEG entries for the same ImageNet file index follow the image split.
EEG-ImageNet	two-part-pth-indexed per-class 40/5/5 split	train	EEG-ImageNet_1.pth	23652	23652	5	n01443537	fine	1671	n01443537_2125.JPEG	n01443537/n01443537_2125.JPEG	Within each class, first 40 ImageNet file indices train, next 5 validation, final 5 test; all EEG entries for the same ImageNet file index follow the image split.
EEG-ImageNet	two-part-pth-indexed per-class 40/5/5 split	train	EEG-ImageNet_1.pth	24104	24104	6	n01443537	fine	1671	n01443537_2125.JPEG	n01443537/n01443537_2125.JPEG	Within each class, first 40 ImageNet file indices train, next 5 validation, final 5 test; all EEG entries for the same ImageNet file index follow the image split.
EEG-ImageNet	two-part-pth-indexed per-class 40/5/5 split	train	EEG-ImageNet_1.pth	31546	31546	7	n01443537	fine	1671	n01443537_2125.JPEG	n01443537/n01443537_2125.JPEG	Within each class, first 40 ImageNet file indices train, next 5 validation, final 5 test; all EEG entries for the same ImageNet file index follow the image split.
EEG-ImageNet	two-part-pth-indexed per-class 40/5/5 split	train	EEG-ImageNet_2.pth	3280	35230	8	n01443537	fine	1671	n01443537_2125.JPEG	n01443537/n01443537_2125.JPEG	Within each class, first 40 ImageNet file indices train, next 5 validation, final 5 test; all EEG entries for the same ImageNet file index follow the image split.
EEG-ImageNet	two-part-pth-indexed per-class 40/5/5 split	train	EEG-ImageNet_2.pth	7710	39660	9	n01443537	fine	1671	n01443537_2125.JPEG	n01443537/n01443537_2125.JPEG	Within each class, first 40 ImageNet file indices train, next 5 validation, final 5 test; all EEG entries for the same ImageNet file index follow the image split.
EEG-ImageNet	two-part-pth-indexed per-class 40/5/5 split	train	EEG-ImageNet_2.pth	9655	41605	10	n01443537	fine	1671	n01443537_2125.JPEG	n01443537/n01443537_2125.JPEG	Within each class, first 40 ImageNet file indices train, next 5 validation, final 5 test; all EEG entries for the same ImageNet file index follow the image split.
EEG-ImageNet	two-part-pth-indexed per-class 40/5/5 split	train	EEG-ImageNet_2.pth	12182	44132	11	n01443537	fine	1671	n01443537_2125.JPEG	n01443537/n01443537_2125.JPEG	Within each class, first 40 ImageNet file indices train, next 5 validation, final 5 test; all EEG entries for the same ImageNet file index follow the image split.
EEG-ImageNet	two-part-pth-indexed per-class 40/5/5 split	train	EEG-ImageNet_2.pth	17414	49364	12	n01443537	coarse	1671	n01443537_2125.JPEG	n01443537/n01443537_2125.JPEG	Within each class, first 40 ImageNet file indices train, next 5 validation, final 5 test; all EEG entries for the same ImageNet file index follow the image split.
EEG-ImageNet	two-part-pth-indexed per-class 40/5/5 split	train	EEG-ImageNet_2.pth	21937	53887	13	n01443537	fine	1671	n01443537_2125.JPEG	n01443537/n01443537_2125.JPEG	Within each class, first 40 ImageNet file indices train, next 5 validation, final 5 test; all EEG entries for the same ImageNet file index follow the image split.
EEG-ImageNet	two-part-pth-indexed per-class 40/5/5 split	train	EEG-ImageNet_2.pth	24394	56344	14	n01443537	fine	1671	n01443537_2125.JPEG	n01443537/n01443537_2125.JPEG	Within each class, first 40 ImageNet file indices train, next 5 validation, final 5 test; all EEG entries for the same ImageNet file index follow the image split.
EEG-ImageNet	two-part-pth-indexed per-class 40/5/5 split	train	EEG-ImageNet_2.pth	31268	63218	15	n01443537	fine	1671	n01443537_2125.JPEG	n01443537/n01443537_2125.JPEG	Within each class, first 40 ImageNet file indices train, next 5 validation, final 5 test; all EEG entries for the same ImageNet file index follow the image split.
EEG-ImageNet	two-part-pth-indexed per-class 40/5/5 split	train	EEG-ImageNet_1.pth	3586	3586	0	n01443537	fine	1688	n01443537_11084.JPEG	n01443537/n01443537_11084.JPEG	Within each class, first 40 ImageNet file indices train, next 5 validation, final 5 test; all EEG entries for the same ImageNet file index follow the image split.
EEG-ImageNet	two-part-pth-indexed per-class 40/5/5 split	train	EEG-ImageNet_1.pth	6530	6530	1	n01443537	fine	1688	n01443537_11084.JPEG	n01443537/n01443537_11084.JPEG	Within each class, first 40 ImageNet file indices train, next 5 validation, final 5 test; all EEG entries for the same ImageNet file index follow the image split.
EEG-ImageNet	two-part-pth-indexed per-class 40/5/5 split	train	EEG-ImageNet_1.pth	10444	10444	2	n01443537	fine	1688	n01443537_11084.JPEG	n01443537/n01443537_11084.JPEG	Within each class, first 40 ImageNet file indices train, next 5 validation, final 5 test; all EEG entries for the same ImageNet file index follow the image split.
EEG-ImageNet	two-part-pth-indexed per-class 40/5/5 split	train	EEG-ImageNet_1.pth	14046	14046	3	n01443537	fine	1688	n01443537_11084.JPEG	n01443537/n01443537_11084.JPEG	Within each class, first 40 ImageNet file indices train, next 5 validation, final 5 test; all EEG entries for the same ImageNet file index follow the image split.
EEG-ImageNet	two-part-pth-indexed per-class 40/5/5 split	train	EEG-ImageNet_1.pth	18882	18882	4	n01443537	fine	1688	n01443537_11084.JPEG	n01443537/n01443537_11084.JPEG	Within each class, first 40 ImageNet file indices train, next 5 validation, final 5 test; all EEG entries for the same ImageNet file index follow the image split.
EEG-ImageNet	two-part-pth-indexed per-class 40/5/5 split	train	EEG-ImageNet_1.pth	23669	23669	5	n01443537	fine	1688	n01443537_11084.JPEG	n01443537/n01443537_11084.JPEG	Within each class, first 40 ImageNet file indices train, next 5 validation, final 5 test; all EEG entries for the same ImageNet file index follow the image split.
EEG-ImageNet	two-part-pth-indexed per-class 40/5/5 split	train	EEG-ImageNet_1.pth	24134	24134	6	n01443537	fine	1688	n01443537_11084.JPEG	n01443537/n01443537_11084.JPEG	Within each class, first 40 ImageNet file indices train, next 5 validation, final 5 test; all EEG entries for the same ImageNet file index follow the image split.
EEG-ImageNet	two-part-pth-indexed per-class 40/5/5 split	train	EEG-ImageNet_1.pth	31537	31537	7	n01443537	fine	1688	n01443537_11084.JPEG	n01443537/n01443537_11084.JPEG	Within each class, first 40 ImageNet file indices train, next 5 validation, final 5 test; all EEG entries for the same ImageNet file index follow the image split.
EEG-ImageNet	two-part-pth-indexed per-class 40/5/5 split	train	EEG-ImageNet_2.pth	3263	35213	8	n01443537	fine	1688	n01443537_11084.JPEG	n01443537/n01443537_11084.JPEG	Within each class, first 40 ImageNet file indices train, next 5 validation, final 5 test; all EEG entries for the same ImageNet file index follow the image split.
EEG-ImageNet	two-part-pth-indexed per-class 40/5/5 split	train	EEG-ImageNet_2.pth	7713	39663	9	n01443537	fine	1688	n01443537_11084.JPEG	n01443537/n01443537_11084.JPEG	Within each class, first 40 ImageNet file indices train, next 5 validation, final 5 test; all EEG entries for the same ImageNet file index follow the image split.
EEG-ImageNet	two-part-pth-indexed per-class 40/5/5 split	train	EEG-ImageNet_2.pth	9669	41619	10	n01443537	fine	1688	n01443537_11084.JPEG	n01443537/n01443537_11084.JPEG	Within each class, first 40 ImageNet file indices train, next 5 validation, final 5 test; all EEG entries for the same ImageNet file index follow the image split.
EEG-ImageNet	two-part-pth-indexed per-class 40/5/5 split	train	EEG-ImageNet_2.pth	12157	44107	11	n01443537	fine	1688	n01443537_11084.JPEG	n01443537/n01443537_11084.JPEG	Within each class, first 40 ImageNet file indices train, next 5 validation, final 5 test; all EEG entries for the same ImageNet file index follow the image split.
EEG-ImageNet	two-part-pth-indexed per-class 40/5/5 split	train	EEG-ImageNet_2.pth	17434	49384	12	n01443537	coarse	1688	n01443537_11084.JPEG	n01443537/n01443537_11084.JPEG	Within each class, first 40 ImageNet file indices train, next 5 validation, final 5 test; all EEG entries for the same ImageNet file index follow the image split.
EEG-ImageNet	two-part-pth-indexed per-class 40/5/5 split	train	EEG-ImageNet_2.pth	21904	53854	13	n01443537	fine	1688	n01443537_11084.JPEG	n01443537/n01443537_11084.JPEG	Within each class, first 40 ImageNet file indices train, next 5 validation, final 5 test; all EEG entries for the same ImageNet file index follow the image split.
EEG-ImageNet	two-part-pth-indexed per-class 40/5/5 split	train	EEG-ImageNet_2.pth	24353	56303	14	n01443537	fine	1688	n01443537_11084.JPEG	n01443537/n01443537_11084.JPEG	Within each class, first 40 ImageNet file indices train, next 5 validation, final 5 test; all EEG entries for the same ImageNet file index follow the image split.
EEG-ImageNet	two-part-pth-indexed per-class 40/5/5 split	train	EEG-ImageNet_2.pth	31259	63209	15	n01443537	fine	1688	n01443537_11084.JPEG	n01443537/n01443537_11084.JPEG	Within each class, first 40 ImageNet file indices train, next 5 validation, final 5 test; all EEG entries for the same ImageNet file index follow the image split.
EEG-ImageNet	two-part-pth-indexed per-class 40/5/5 split	train	EEG-ImageNet_1.pth	3587	3587	0	n01443537	fine	1683	n01443537_180.JPEG	n01443537/n01443537_180.JPEG	Within each class, first 40 ImageNet file indices train, next 5 validation, final 5 test; all EEG entries for the same ImageNet file index follow the image split.
EEG-ImageNet	two-part-pth-indexed per-class 40/5/5 split	train	EEG-ImageNet_1.pth	6546	6546	1	n01443537	fine	1683	n01443537_180.JPEG	n01443537/n01443537_180.JPEG	Within each class, first 40 ImageNet file indices train, next 5 validation, final 5 test; all EEG entries for the same ImageNet file index follow the image split.
EEG-ImageNet	two-part-pth-indexed per-class 40/5/5 split	train	EEG-ImageNet_1.pth	10422	10422	2	n01443537	fine	1683	n01443537_180.JPEG	n01443537/n01443537_180.JPEG	Within each class, first 40 ImageNet file indices train, next 5 validation, final 5 test; all EEG entries for the same ImageNet file index follow the image split.
EEG-ImageNet	two-part-pth-indexed per-class 40/5/5 split	train	EEG-ImageNet_1.pth	14019	14019	3	n01443537	fine	1683	n01443537_180.JPEG	n01443537/n01443537_180.JPEG	Within each class, first 40 ImageNet file indices train, next 5 validation, final 5 test; all EEG entries for the same ImageNet file index follow the image split.
EEG-ImageNet	two-part-pth-indexed per-class 40/5/5 split	train	EEG-ImageNet_1.pth	18877	18877	4	n01443537	fine	1683	n01443537_180.JPEG	n01443537/n01443537_180.JPEG	Within each class, first 40 ImageNet file indices train, next 5 validation, final 5 test; all EEG entries for the same ImageNet file index follow the image split.
EEG-ImageNet	two-part-pth-indexed per-class 40/5/5 split	train	EEG-ImageNet_1.pth	23673	23673	5	n01443537	fine	1683	n01443537_180.JPEG	n01443537/n01443537_180.JPEG	Within each class, first 40 ImageNet file indices train, next 5 validation, final 5 test; all EEG entries for the same ImageNet file index follow the image split.
EEG-ImageNet	two-part-pth-indexed per-class 40/5/5 split	train	EEG-ImageNet_1.pth	24139	24139	6	n01443537	fine	1683	n01443537_180.JPEG	n01443537/n01443537_180.JPEG	Within each class, first 40 ImageNet file indices train, next 5 validation, final 5 test; all EEG entries for the same ImageNet file index follow the image split.
EEG-ImageNet	two-part-pth-indexed per-class 40/5/5 split	train	EEG-ImageNet_1.pth	31533	31533	7	n01443537	fine	1683	n01443537_180.JPEG	n01443537/n01443537_180.JPEG	Within each class, first 40 ImageNet file indices train, next 5 validation, final 5 test; all EEG entries for the same ImageNet file index follow the image split.
EEG-ImageNet	two-part-pth-indexed per-class 40/5/5 split	train	EEG-ImageNet_2.pth	3250	35200	8	n01443537	fine	1683	n01443537_180.JPEG	n01443537/n01443537_180.JPEG	Within each class, first 40 ImageNet file indices train, next 5 validation, final 5 test; all EEG entries for the same ImageNet file index follow the image split.
EEG-ImageNet	two-part-pth-indexed per-class 40/5/5 split	train	EEG-ImageNet_2.pth	7709	39659	9	n01443537	fine	1683	n01443537_180.JPEG	n01443537/n01443537_180.JPEG	Within each class, first 40 ImageNet file indices train, next 5 validation, final 5 test; all EEG entries for the same ImageNet file index follow the image split.
EEG-ImageNet	two-part-pth-indexed per-class 40/5/5 split	train	EEG-ImageNet_2.pth	9656	41606	10	n01443537	fine	1683	n01443537_180.JPEG	n01443537/n01443537_180.JPEG	Within each class, first 40 ImageNet file indices train, next 5 validation, final 5 test; all EEG entries for the same ImageNet file index follow the image split.
EEG-ImageNet	two-part-pth-indexed per-class 40/5/5 split	train	EEG-ImageNet_2.pth	12158	44108	11	n01443537	fine	1683	n01443537_180.JPEG	n01443537/n01443537_180.JPEG	Within each class, first 40 ImageNet file indices train, next 5 validation, final 5 test; all EEG entries for the same ImageNet file index follow the image split.
EEG-ImageNet	two-part-pth-indexed per-class 40/5/5 split	train	EEG-ImageNet_2.pth	17429	49379	12	n01443537	coarse	1683	n01443537_180.JPEG	n01443537/n01443537_180.JPEG	Within each class, first 40 ImageNet file indices train, next 5 validation, final 5 test; all EEG entries for the same ImageNet file index follow the image split.
EEG-ImageNet	two-part-pth-indexed per-class 40/5/5 split	train	EEG-ImageNet_2.pth	21926	53876	13	n01443537	fine	1683	n01443537_180.JPEG	n01443537/n01443537_180.JPEG	Within each class, first 40 ImageNet file indices train, next 5 validation, final 5 test; all EEG entries for the same ImageNet file index follow the image split.
EEG-ImageNet	two-part-pth-indexed per-class 40/5/5 split	train	EEG-ImageNet_2.pth	24379	56329	14	n01443537	fine	1683	n01443537_180.JPEG	n01443537/n01443537_180.JPEG	Within each class, first 40 ImageNet file indices train, next 5 validation, final 5 test; all EEG entries for the same ImageNet file index follow the image split.
EEG-ImageNet	two-part-pth-indexed per-class 40/5/5 split	train	EEG-ImageNet_2.pth	31291	63241	15	n01443537	fine	1683	n01443537_180.JPEG	n01443537/n01443537_180.JPEG	Within each class, first 40 ImageNet file indices train, next 5 validation, final 5 test; all EEG entries for the same ImageNet file index follow the image split.
EEG-ImageNet	two-part-pth-indexed per-class 40/5/5 split	train	EEG-ImageNet_1.pth	3588	3588	0	n01443537	fine	1653	n01443537_16939.JPEG	n01443537/n01443537_16939.JPEG	Within each class, first 40 ImageNet file indices train, next 5 validation, final 5 test; all EEG entries for the same ImageNet file index follow the image split.
EEG-ImageNet	two-part-pth-indexed per-class 40/5/5 split	train	EEG-ImageNet_1.pth	6510	6510	1	n01443537	fine	1653	n01443537_16939.JPEG	n01443537/n01443537_16939.JPEG	Within each class, first 40 ImageNet file indices train, next 5 validation, final 5 test; all EEG entries for the same ImageNet file index follow the image split.
EEG-ImageNet	two-part-pth-indexed per-class 40/5/5 split	train	EEG-ImageNet_1.pth	10421	10421	2	n01443537	fine	1653	n01443537_16939.JPEG	n01443537/n01443537_16939.JPEG	Within each class, first 40 ImageNet file indices train, next 5 validation, final 5 test; all EEG entries for the same ImageNet file index follow the image split.
EEG-ImageNet	two-part-pth-indexed per-class 40/5/5 split	train	EEG-ImageNet_1.pth	14012	14012	3	n01443537	fine	1653	n01443537_16939.JPEG	n01443537/n01443537_16939.JPEG	Within each class, first 40 ImageNet file indices train, next 5 validation, final 5 test; all EEG entries for the same ImageNet file index follow the image split.
EEG-ImageNet	two-part-pth-indexed per-class 40/5/5 split	train	EEG-ImageNet_1.pth	18857	18857	4	n01443537	fine	1653	n01443537_16939.JPEG	n01443537/n01443537_16939.JPEG	Within each class, first 40 ImageNet file indices train, next 5 validation, final 5 test; all EEG entries for the same ImageNet file index follow the image split.
EEG-ImageNet	two-part-pth-indexed per-class 40/5/5 split	train	EEG-ImageNet_1.pth	23693	23693	5	n01443537	fine	1653	n01443537_16939.JPEG	n01443537/n01443537_16939.JPEG	Within each class, first 40 ImageNet file indices train, next 5 validation, final 5 test; all EEG entries for the same ImageNet file index follow the image split.
EEG-ImageNet	two-part-pth-indexed per-class 40/5/5 split	train	EEG-ImageNet_1.pth	24129	24129	6	n01443537	fine	1653	n01443537_16939.JPEG	n01443537/n01443537_16939.JPEG	Within each class, first 40 ImageNet file indices train, next 5 validation, final 5 test; all EEG entries for the same ImageNet file index follow the image split.
EEG-ImageNet	two-part-pth-indexed per-class 40/5/5 split	train	EEG-ImageNet_1.pth	31518	31518	7	n01443537	fine	1653	n01443537_16939.JPEG	n01443537/n01443537_16939.JPEG	Within each class, first 40 ImageNet file indices train, next 5 validation, final 5 test; all EEG entries for the same ImageNet file index follow the image split.
EEG-ImageNet	two-part-pth-indexed per-class 40/5/5 split	train	EEG-ImageNet_2.pth	3299	35249	8	n01443537	fine	1653	n01443537_16939.JPEG	n01443537/n01443537_16939.JPEG	Within each class, first 40 ImageNet file indices train, next 5 validation, final 5 test; all EEG entries for the same ImageNet file index follow the image split.
EEG-ImageNet	two-part-pth-indexed per-class 40/5/5 split	train	EEG-ImageNet_2.pth	7742	39692	9	n01443537	fine	1653	n01443537_16939.JPEG	n01443537/n01443537_16939.JPEG	Within each class, first 40 ImageNet file indices train, next 5 validation, final 5 test; all EEG entries for the same ImageNet file index follow the image split.
EEG-ImageNet	two-part-pth-indexed per-class 40/5/5 split	train	EEG-ImageNet_2.pth	9664	41614	10	n01443537	fine	1653	n01443537_16939.JPEG	n01443537/n01443537_16939.JPEG	Within each class, first 40 ImageNet file indices train, next 5 validation, final 5 test; all EEG entries for the same ImageNet file index follow the image split.
EEG-ImageNet	two-part-pth-indexed per-class 40/5/5 split	train	EEG-ImageNet_2.pth	12195	44145	11	n01443537	fine	1653	n01443537_16939.JPEG	n01443537/n01443537_16939.JPEG	Within each class, first 40 ImageNet file indices train, next 5 validation, final 5 test; all EEG entries for the same ImageNet file index follow the image split.
EEG-ImageNet	two-part-pth-indexed per-class 40/5/5 split	train	EEG-ImageNet_2.pth	17402	49352	12	n01443537	coarse	1653	n01443537_16939.JPEG	n01443537/n01443537_16939.JPEG	Within each class, first 40 ImageNet file indices train, next 5 validation, final 5 test; all EEG entries for the same ImageNet file index follow the image split.
EEG-ImageNet	two-part-pth-indexed per-class 40/5/5 split	train	EEG-ImageNet_2.pth	21924	53874	13	n01443537	fine	1653	n01443537_16939.JPEG	n01443537/n01443537_16939.JPEG	Within each class, first 40 ImageNet file indices train, next 5 validation, final 5 test; all EEG entries for the same ImageNet file index follow the image split.
EEG-ImageNet	two-part-pth-indexed per-class 40/5/5 split	train	EEG-ImageNet_2.pth	24377	56327	14	n01443537	fine	1653	n01443537_16939.JPEG	n01443537/n01443537_16939.JPEG	Within each class, first 40 ImageNet file indices train, next 5 validation, final 5 test; all EEG entries for the same ImageNet file index follow the image split.
EEG-ImageNet	two-part-pth-indexed per-class 40/5/5 split	train	EEG-ImageNet_2.pth	31254	63204	15	n01443537	fine	1653	n01443537_16939.JPEG	n01443537/n01443537_16939.JPEG	Within each class, first 40 ImageNet file indices train, next 5 validation, final 5 test; all EEG entries for the same ImageNet file index follow the image split.
EEG-ImageNet	two-part-pth-indexed per-class 40/5/5 split	train	EEG-ImageNet_1.pth	3589	3589	0	n01443537	fine	1687	n01443537_3770.JPEG	n01443537/n01443537_3770.JPEG	Within each class, first 40 ImageNet file indices train, next 5 validation, final 5 test; all EEG entries for the same ImageNet file index follow the image split.
EEG-ImageNet	two-part-pth-indexed per-class 40/5/5 split	train	EEG-ImageNet_1.pth	6540	6540	1	n01443537	fine	1687	n01443537_3770.JPEG	n01443537/n01443537_3770.JPEG	Within each class, first 40 ImageNet file indices train, next 5 validation, final 5 test; all EEG entries for the same ImageNet file index follow the image split.
EEG-ImageNet	two-part-pth-indexed per-class 40/5/5 split	train	EEG-ImageNet_1.pth	10423	10423	2	n01443537	fine	1687	n01443537_3770.JPEG	n01443537/n01443537_3770.JPEG	Within each class, first 40 ImageNet file indices train, next 5 validation, final 5 test; all EEG entries for the same ImageNet file index follow the image split.
EEG-ImageNet	two-part-pth-indexed per-class 40/5/5 split	train	EEG-ImageNet_1.pth	14004	14004	3	n01443537	fine	1687	n01443537_3770.JPEG	n01443537/n01443537_3770.JPEG	Within each class, first 40 ImageNet file indices train, next 5 validation, final 5 test; all EEG entries for the same ImageNet file index follow the image split.
EEG-ImageNet	two-part-pth-indexed per-class 40/5/5 split	train	EEG-ImageNet_1.pth	18870	18870	4	n01443537	fine	1687	n01443537_3770.JPEG	n01443537/n01443537_3770.JPEG	Within each class, first 40 ImageNet file indices train, next 5 validation, final 5 test; all EEG entries for the same ImageNet file index follow the image split.
EEG-ImageNet	two-part-pth-indexed per-class 40/5/5 split	train	EEG-ImageNet_1.pth	23688	23688	5	n01443537	fine	1687	n01443537_3770.JPEG	n01443537/n01443537_3770.JPEG	Within each class, first 40 ImageNet file indices train, next 5 validation, final 5 test; all EEG entries for the same ImageNet file index follow the image split.
EEG-ImageNet	two-part-pth-indexed per-class 40/5/5 split	train	EEG-ImageNet_1.pth	24145	24145	6	n01443537	fine	1687	n01443537_3770.JPEG	n01443537/n01443537_3770.JPEG	Within each class, first 40 ImageNet file indices train, next 5 validation, final 5 test; all EEG entries for the same ImageNet file index follow the image split.
EEG-ImageNet	two-part-pth-indexed per-class 40/5/5 split	train	EEG-ImageNet_1.pth	31539	31539	7	n01443537	fine	1687	n01443537_3770.JPEG	n01443537/n01443537_3770.JPEG	Within each class, first 40 ImageNet file indices train, next 5 validation, final 5 test; all EEG entries for the same ImageNet file index follow the image split.
EEG-ImageNet	two-part-pth-indexed per-class 40/5/5 split	train	EEG-ImageNet_2.pth	3296	35246	8	n01443537	fine	1687	n01443537_3770.JPEG	n01443537/n01443537_3770.JPEG	Within each class, first 40 ImageNet file indices train, next 5 validation, final 5 test; all EEG entries for the same ImageNet file index follow the image split.
EEG-ImageNet	two-part-pth-indexed per-class 40/5/5 split	train	EEG-ImageNet_2.pth	7731	39681	9	n01443537	fine	1687	n01443537_3770.JPEG	n01443537/n01443537_3770.JPEG	Within each class, first 40 ImageNet file indices train, next 5 validation, final 5 test; all EEG entries for the same ImageNet file index follow the image split.
EEG-ImageNet	two-part-pth-indexed per-class 40/5/5 split	train	EEG-ImageNet_2.pth	9665	41615	10	n01443537	fine	1687	n01443537_3770.JPEG	n01443537/n01443537_3770.JPEG	Within each class, first 40 ImageNet file indices train, next 5 validation, final 5 test; all EEG entries for the same ImageNet file index follow the image split.
EEG-ImageNet	two-part-pth-indexed per-class 40/5/5 split	train	EEG-ImageNet_2.pth	12179	44129	11	n01443537	fine	1687	n01443537_3770.JPEG	n01443537/n01443537_3770.JPEG	Within each class, first 40 ImageNet file indices train, next 5 validation, final 5 test; all EEG entries for the same ImageNet file index follow the image split.
EEG-ImageNet	two-part-pth-indexed per-class 40/5/5 split	train	EEG-ImageNet_2.pth	17415	49365	12	n01443537	coarse	1687	n01443537_3770.JPEG	n01443537/n01443537_3770.JPEG	Within each class, first 40 ImageNet file indices train, next 5 validation, final 5 test; all EEG entries for the same ImageNet file index follow the image split.
EEG-ImageNet	two-part-pth-indexed per-class 40/5/5 split	train	EEG-ImageNet_2.pth	21945	53895	13	n01443537	fine	1687	n01443537_3770.JPEG	n01443537/n01443537_3770.JPEG	Within each class, first 40 ImageNet file indices train, next 5 validation, final 5 test; all EEG entries for the same ImageNet file index follow the image split.
EEG-ImageNet	two-part-pth-indexed per-class 40/5/5 split	train	EEG-ImageNet_2.pth	24384	56334	14	n01443537	fine	1687	n01443537_3770.JPEG	n01443537/n01443537_3770.JPEG	Within each class, first 40 ImageNet file indices train, next 5 validation, final 5 test; all EEG entries for the same ImageNet file index follow the image split.
EEG-ImageNet	two-part-pth-indexed per-class 40/5/5 split	train	EEG-ImageNet_2.pth	31277	63227	15	n01443537	fine	1687	n01443537_3770.JPEG	n01443537/n01443537_3770.JPEG	Within each class, first 40 ImageNet file indices train, next 5 validation, final 5 test; all EEG entries for the same ImageNet file index follow the image split.
EEG-ImageNet	two-part-pth-indexed per-class 40/5/5 split	train	EEG-ImageNet_1.pth	550	550	0	n01456756	fine	1707	n01456756_20721.JPEG	n01456756/n01456756_20721.JPEG	Within each class, first 40 ImageNet file indices train, next 5 validation, final 5 test; all EEG entries for the same ImageNet file index follow the image split.
EEG-ImageNet	two-part-pth-indexed per-class 40/5/5 split	train	EEG-ImageNet_1.pth	4975	4975	1	n01456756	fine	1707	n01456756_20721.JPEG	n01456756/n01456756_20721.JPEG	Within each class, first 40 ImageNet file indices train, next 5 validation, final 5 test; all EEG entries for the same ImageNet file index follow the image split.
EEG-ImageNet	two-part-pth-indexed per-class 40/5/5 split	train	EEG-ImageNet_1.pth	9327	9327	2	n01456756	fine	1707	n01456756_20721.JPEG	n01456756/n01456756_20721.JPEG	Within each class, first 40 ImageNet file indices train, next 5 validation, final 5 test; all EEG entries for the same ImageNet file index follow the image split.
EEG-ImageNet	two-part-pth-indexed per-class 40/5/5 split	train	EEG-ImageNet_1.pth	13941	13941	3	n01456756	fine	1707	n01456756_20721.JPEG	n01456756/n01456756_20721.JPEG	Within each class, first 40 ImageNet file indices train, next 5 validation, final 5 test; all EEG entries for the same ImageNet file index follow the image split.
EEG-ImageNet	two-part-pth-indexed per-class 40/5/5 split	train	EEG-ImageNet_1.pth	19381	19381	4	n01456756	fine	1707	n01456756_20721.JPEG	n01456756/n01456756_20721.JPEG	Within each class, first 40 ImageNet file indices train, next 5 validation, final 5 test; all EEG entries for the same ImageNet file index follow the image split.
EEG-ImageNet	two-part-pth-indexed per-class 40/5/5 split	train	EEG-ImageNet_1.pth	22668	22668	5	n01456756	fine	1707	n01456756_20721.JPEG	n01456756/n01456756_20721.JPEG	Within each class, first 40 ImageNet file indices train, next 5 validation, final 5 test; all EEG entries for the same ImageNet file index follow the image split.
EEG-ImageNet	two-part-pth-indexed per-class 40/5/5 split	train	EEG-ImageNet_1.pth	27157	27157	6	n01456756	fine	1707	n01456756_20721.JPEG	n01456756/n01456756_20721.JPEG	Within each class, first 40 ImageNet file indices train, next 5 validation, final 5 test; all EEG entries for the same ImageNet file index follow the image split.
EEG-ImageNet	two-part-pth-indexed per-class 40/5/5 split	train	EEG-ImageNet_1.pth	28513	28513	7	n01456756	fine	1707	n01456756_20721.JPEG	n01456756/n01456756_20721.JPEG	Within each class, first 40 ImageNet file indices train, next 5 validation, final 5 test; all EEG entries for the same ImageNet file index follow the image split.
EEG-ImageNet	two-part-pth-indexed per-class 40/5/5 split	train	EEG-ImageNet_2.pth	3624	35574	8	n01456756	fine	1707	n01456756_20721.JPEG	n01456756/n01456756_20721.JPEG	Within each class, first 40 ImageNet file indices train, next 5 validation, final 5 test; all EEG entries for the same ImageNet file index follow the image split.
EEG-ImageNet	two-part-pth-indexed per-class 40/5/5 split	train	EEG-ImageNet_2.pth	4472	36422	9	n01456756	fine	1707	n01456756_20721.JPEG	n01456756/n01456756_20721.JPEG	Within each class, first 40 ImageNet file indices train, next 5 validation, final 5 test; all EEG entries for the same ImageNet file index follow the image split.
EEG-ImageNet	two-part-pth-indexed per-class 40/5/5 split	train	EEG-ImageNet_2.pth	11978	43928	10	n01456756	fine	1707	n01456756_20721.JPEG	n01456756/n01456756_20721.JPEG	Within each class, first 40 ImageNet file indices train, next 5 validation, final 5 test; all EEG entries for the same ImageNet file index follow the image split.
EEG-ImageNet	two-part-pth-indexed per-class 40/5/5 split	train	EEG-ImageNet_2.pth	14178	46128	11	n01456756	fine	1707	n01456756_20721.JPEG	n01456756/n01456756_20721.JPEG	Within each class, first 40 ImageNet file indices train, next 5 validation, final 5 test; all EEG entries for the same ImageNet file index follow the image split.
EEG-ImageNet	two-part-pth-indexed per-class 40/5/5 split	train	EEG-ImageNet_2.pth	18678	50628	12	n01456756	fine	1707	n01456756_20721.JPEG	n01456756/n01456756_20721.JPEG	Within each class, first 40 ImageNet file indices train, next 5 validation, final 5 test; all EEG entries for the same ImageNet file index follow the image split.
EEG-ImageNet	two-part-pth-indexed per-class 40/5/5 split	train	EEG-ImageNet_2.pth	21148	53098	13	n01456756	fine	1707	n01456756_20721.JPEG	n01456756/n01456756_20721.JPEG	Within each class, first 40 ImageNet file indices train, next 5 validation, final 5 test; all EEG entries for the same ImageNet file index follow the image split.
EEG-ImageNet	two-part-pth-indexed per-class 40/5/5 split	train	EEG-ImageNet_2.pth	25364	57314	14	n01456756	fine	1707	n01456756_20721.JPEG	n01456756/n01456756_20721.JPEG	Within each class, first 40 ImageNet file indices train, next 5 validation, final 5 test; all EEG entries for the same ImageNet file index follow the image split.
EEG-ImageNet	two-part-pth-indexed per-class 40/5/5 split	train	EEG-ImageNet_2.pth	28588	60538	15	n01456756	fine	1707	n01456756_20721.JPEG	n01456756/n01456756_20721.JPEG	Within each class, first 40 ImageNet file indices train, next 5 validation, final 5 test; all EEG entries for the same ImageNet file index follow the image split.
EEG-ImageNet	two-part-pth-indexed per-class 40/5/5 split	train	EEG-ImageNet_1.pth	551	551	0	n01456756	fine	1706	n01456756_22966.JPEG	n01456756/n01456756_22966.JPEG	Within each class, first 40 ImageNet file indices train, next 5 validation, final 5 test; all EEG entries for the same ImageNet file index follow the image split.
EEG-ImageNet	two-part-pth-indexed per-class 40/5/5 split	train	EEG-ImageNet_1.pth	4980	4980	1	n01456756	fine	1706	n01456756_22966.JPEG	n01456756/n01456756_22966.JPEG	Within each class, first 40 ImageNet file indices train, next 5 validation, final 5 test; all EEG entries for the same ImageNet file index follow the image split.
EEG-ImageNet	two-part-pth-indexed per-class 40/5/5 split	train	EEG-ImageNet_1.pth	9306	9306	2	n01456756	fine	1706	n01456756_22966.JPEG	n01456756/n01456756_22966.JPEG	Within each class, first 40 ImageNet file indices train, next 5 validation, final 5 test; all EEG entries for the same ImageNet file index follow the image split.
EEG-ImageNet	two-part-pth-indexed per-class 40/5/5 split	train	EEG-ImageNet_1.pth	13923	13923	3	n01456756	fine	1706	n01456756_22966.JPEG	n01456756/n01456756_22966.JPEG	Within each class, first 40 ImageNet file indices train, next 5 validation, final 5 test; all EEG entries for the same ImageNet file index follow the image split.
EEG-ImageNet	two-part-pth-indexed per-class 40/5/5 split	train	EEG-ImageNet_1.pth	19357	19357	4	n01456756	fine	1706	n01456756_22966.JPEG	n01456756/n01456756_22966.JPEG	Within each class, first 40 ImageNet file indices train, next 5 validation, final 5 test; all EEG entries for the same ImageNet file index follow the image split.
EEG-ImageNet	two-part-pth-indexed per-class 40/5/5 split	train	EEG-ImageNet_1.pth	22695	22695	5	n01456756	fine	1706	n01456756_22966.JPEG	n01456756/n01456756_22966.JPEG	Within each class, first 40 ImageNet file indices train, next 5 validation, final 5 test; all EEG entries for the same ImageNet file index follow the image split.
EEG-ImageNet	two-part-pth-indexed per-class 40/5/5 split	train	EEG-ImageNet_1.pth	27173	27173	6	n01456756	fine	1706	n01456756_22966.JPEG	n01456756/n01456756_22966.JPEG	Within each class, first 40 ImageNet file indices train, next 5 validation, final 5 test; all EEG entries for the same ImageNet file index follow the image split.
EEG-ImageNet	two-part-pth-indexed per-class 40/5/5 split	train	EEG-ImageNet_1.pth	28524	28524	7	n01456756	fine	1706	n01456756_22966.JPEG	n01456756/n01456756_22966.JPEG	Within each class, first 40 ImageNet file indices train, next 5 validation, final 5 test; all EEG entries for the same ImageNet file index follow the image split.
EEG-ImageNet	two-part-pth-indexed per-class 40/5/5 split	train	EEG-ImageNet_2.pth	3643	35593	8	n01456756	fine	1706	n01456756_22966.JPEG	n01456756/n01456756_22966.JPEG	Within each class, first 40 ImageNet file indices train, next 5 validation, final 5 test; all EEG entries for the same ImageNet file index follow the image split.
EEG-ImageNet	two-part-pth-indexed per-class 40/5/5 split	train	EEG-ImageNet_2.pth	4486	36436	9	n01456756	fine	1706	n01456756_22966.JPEG	n01456756/n01456756_22966.JPEG	Within each class, first 40 ImageNet file indices train, next 5 validation, final 5 test; all EEG entries for the same ImageNet file index follow the image split.
EEG-ImageNet	two-part-pth-indexed per-class 40/5/5 split	train	EEG-ImageNet_2.pth	11961	43911	10	n01456756	fine	1706	n01456756_22966.JPEG	n01456756/n01456756_22966.JPEG	Within each class, first 40 ImageNet file indices train, next 5 validation, final 5 test; all EEG entries for the same ImageNet file index follow the image split.
EEG-ImageNet	two-part-pth-indexed per-class 40/5/5 split	train	EEG-ImageNet_2.pth	14176	46126	11	n01456756	fine	1706	n01456756_22966.JPEG	n01456756/n01456756_22966.JPEG	Within each class, first 40 ImageNet file indices train, next 5 validation, final 5 test; all EEG entries for the same ImageNet file index follow the image split.
EEG-ImageNet	two-part-pth-indexed per-class 40/5/5 split	train	EEG-ImageNet_2.pth	18651	50601	12	n01456756	fine	1706	n01456756_22966.JPEG	n01456756/n01456756_22966.JPEG	Within each class, first 40 ImageNet file indices train, next 5 validation, final 5 test; all EEG entries for the same ImageNet file index follow the image split.
EEG-ImageNet	two-part-pth-indexed per-class 40/5/5 split	train	EEG-ImageNet_2.pth	21142	53092	13	n01456756	fine	1706	n01456756_22966.JPEG	n01456756/n01456756_22966.JPEG	Within each class, first 40 ImageNet file indices train, next 5 validation, final 5 test; all EEG entries for the same ImageNet file index follow the image split.
EEG-ImageNet	two-part-pth-indexed per-class 40/5/5 split	train	EEG-ImageNet_2.pth	25388	57338	14	n01456756	fine	1706	n01456756_22966.JPEG	n01456756/n01456756_22966.JPEG	Within each class, first 40 ImageNet file indices train, next 5 validation, final 5 test; all EEG entries for the same ImageNet file index follow the image split.
EEG-ImageNet	two-part-pth-indexed per-class 40/5/5 split	train	EEG-ImageNet_2.pth	28595	60545	15	n01456756	fine	1706	n01456756_22966.JPEG	n01456756/n01456756_22966.JPEG	Within each class, first 40 ImageNet file indices train, next 5 validation, final 5 test; all EEG entries for the same ImageNet file index follow the image split.
EEG-ImageNet	two-part-pth-indexed per-class 40/5/5 split	train	EEG-ImageNet_1.pth	552	552	0	n01456756	fine	1703	n01456756_12094.JPEG	n01456756/n01456756_12094.JPEG	Within each class, first 40 ImageNet file indices train, next 5 validation, final 5 test; all EEG entries for the same ImageNet file index follow the image split.
EEG-ImageNet	two-part-pth-indexed per-class 40/5/5 split	train	EEG-ImageNet_1.pth	4966	4966	1	n01456756	fine	1703	n01456756_12094.JPEG	n01456756/n01456756_12094.JPEG	Within each class, first 40 ImageNet file indices train, next 5 validation, final 5 test; all EEG entries for the same ImageNet file index follow the image split.
EEG-ImageNet	two-part-pth-indexed per-class 40/5/5 split	train	EEG-ImageNet_1.pth	9324	9324	2	n01456756	fine	1703	n01456756_12094.JPEG	n01456756/n01456756_12094.JPEG	Within each class, first 40 ImageNet file indices train, next 5 validation, final 5 test; all EEG entries for the same ImageNet file index follow the image split.
EEG-ImageNet	two-part-pth-indexed per-class 40/5/5 split	train	EEG-ImageNet_1.pth	13926	13926	3	n01456756	fine	1703	n01456756_12094.JPEG	n01456756/n01456756_12094.JPEG	Within each class, first 40 ImageNet file indices train, next 5 validation, final 5 test; all EEG entries for the same ImageNet file index follow the image split.
EEG-ImageNet	two-part-pth-indexed per-class 40/5/5 split	train	EEG-ImageNet_1.pth	19389	19389	4	n01456756	fine	1703	n01456756_12094.JPEG	n01456756/n01456756_12094.JPEG	Within each class, first 40 ImageNet file indices train, next 5 validation, final 5 test; all EEG entries for the same ImageNet file index follow the image split.
EEG-ImageNet	two-part-pth-indexed per-class 40/5/5 split	train	EEG-ImageNet_1.pth	22691	22691	5	n01456756	fine	1703	n01456756_12094.JPEG	n01456756/n01456756_12094.JPEG	Within each class, first 40 ImageNet file indices train, next 5 validation, final 5 test; all EEG entries for the same ImageNet file index follow the image split.
EEG-ImageNet	two-part-pth-indexed per-class 40/5/5 split	train	EEG-ImageNet_1.pth	27172	27172	6	n01456756	fine	1703	n01456756_12094.JPEG	n01456756/n01456756_12094.JPEG	Within each class, first 40 ImageNet file indices train, next 5 validation, final 5 test; all EEG entries for the same ImageNet file index follow the image split.
EEG-ImageNet	two-part-pth-indexed per-class 40/5/5 split	train	EEG-ImageNet_1.pth	28505	28505	7	n01456756	fine	1703	n01456756_12094.JPEG	n01456756/n01456756_12094.JPEG	Within each class, first 40 ImageNet file indices train, next 5 validation, final 5 test; all EEG entries for the same ImageNet file index follow the image split.
EEG-ImageNet	two-part-pth-indexed per-class 40/5/5 split	train	EEG-ImageNet_2.pth	3644	35594	8	n01456756	fine	1703	n01456756_12094.JPEG	n01456756/n01456756_12094.JPEG	Within each class, first 40 ImageNet file indices train, next 5 validation, final 5 test; all EEG entries for the same ImageNet file index follow the image split.
EEG-ImageNet	two-part-pth-indexed per-class 40/5/5 split	train	EEG-ImageNet_2.pth	4451	36401	9	n01456756	fine	1703	n01456756_12094.JPEG	n01456756/n01456756_12094.JPEG	Within each class, first 40 ImageNet file indices train, next 5 validation, final 5 test; all EEG entries for the same ImageNet file index follow the image split.
EEG-ImageNet	two-part-pth-indexed per-class 40/5/5 split	train	EEG-ImageNet_2.pth	11957	43907	10	n01456756	fine	1703	n01456756_12094.JPEG	n01456756/n01456756_12094.JPEG	Within each class, first 40 ImageNet file indices train, next 5 validation, final 5 test; all EEG entries for the same ImageNet file index follow the image split.
EEG-ImageNet	two-part-pth-indexed per-class 40/5/5 split	train	EEG-ImageNet_2.pth	14174	46124	11	n01456756	fine	1703	n01456756_12094.JPEG	n01456756/n01456756_12094.JPEG	Within each class, first 40 ImageNet file indices train, next 5 validation, final 5 test; all EEG entries for the same ImageNet file index follow the image split.
EEG-ImageNet	two-part-pth-indexed per-class 40/5/5 split	train	EEG-ImageNet_2.pth	18665	50615	12	n01456756	fine	1703	n01456756_12094.JPEG	n01456756/n01456756_12094.JPEG	Within each class, first 40 ImageNet file indices train, next 5 validation, final 5 test; all EEG entries for the same ImageNet file index follow the image split.
EEG-ImageNet	two-part-pth-indexed per-class 40/5/5 split	train	EEG-ImageNet_2.pth	21145	53095	13	n01456756	fine	1703	n01456756_12094.JPEG	n01456756/n01456756_12094.JPEG	Within each class, first 40 ImageNet file indices train, next 5 validation, final 5 test; all EEG entries for the same ImageNet file index follow the image split.
EEG-ImageNet	two-part-pth-indexed per-class 40/5/5 split	train	EEG-ImageNet_2.pth	25387	57337	14	n01456756	fine	1703	n01456756_12094.JPEG	n01456756/n01456756_12094.JPEG	Within each class, first 40 ImageNet file indices train, next 5 validation, final 5 test; all EEG entries for the same ImageNet file index follow the image split.
EEG-ImageNet	two-part-pth-indexed per-class 40/5/5 split	train	EEG-ImageNet_2.pth	28562	60512	15	n01456756	fine	1703	n01456756_12094.JPEG	n01456756/n01456756_12094.JPEG	Within each class, first 40 ImageNet file indices train, next 5 validation, final 5 test; all EEG entries for the same ImageNet file index follow the image split.
EEG-ImageNet	two-part-pth-indexed per-class 40/5/5 split	train	EEG-ImageNet_1.pth	553	553	0	n01456756	fine	1715	n01456756_26325.JPEG	n01456756/n01456756_26325.JPEG	Within each class, first 40 ImageNet file indices train, next 5 validation, final 5 test; all EEG entries for the same ImageNet file index follow the image split.
EEG-ImageNet	two-part-pth-indexed per-class 40/5/5 split	train	EEG-ImageNet_1.pth	4951	4951	1	n01456756	fine	1715	n01456756_26325.JPEG	n01456756/n01456756_26325.JPEG	Within each class, first 40 ImageNet file indices train, next 5 validation, final 5 test; all EEG entries for the same ImageNet file index follow the image split.
EEG-ImageNet	two-part-pth-indexed per-class 40/5/5 split	train	EEG-ImageNet_1.pth	9312	9312	2	n01456756	fine	1715	n01456756_26325.JPEG	n01456756/n01456756_26325.JPEG	Within each class, first 40 ImageNet file indices train, next 5 validation, final 5 test; all EEG entries for the same ImageNet file index follow the image split.
EEG-ImageNet	two-part-pth-indexed per-class 40/5/5 split	train	EEG-ImageNet_1.pth	13916	13916	3	n01456756	fine	1715	n01456756_26325.JPEG	n01456756/n01456756_26325.JPEG	Within each class, first 40 ImageNet file indices train, next 5 validation, final 5 test; all EEG entries for the same ImageNet file index follow the image split.
EEG-ImageNet	two-part-pth-indexed per-class 40/5/5 split	train	EEG-ImageNet_1.pth	19369	19369	4	n01456756	fine	1715	n01456756_26325.JPEG	n01456756/n01456756_26325.JPEG	Within each class, first 40 ImageNet file indices train, next 5 validation, final 5 test; all EEG entries for the same ImageNet file index follow the image split.
EEG-ImageNet	two-part-pth-indexed per-class 40/5/5 split	train	EEG-ImageNet_1.pth	22690	22690	5	n01456756	fine	1715	n01456756_26325.JPEG	n01456756/n01456756_26325.JPEG	Within each class, first 40 ImageNet file indices train, next 5 validation, final 5 test; all EEG entries for the same ImageNet file index follow the image split.
EEG-ImageNet	two-part-pth-indexed per-class 40/5/5 split	train	EEG-ImageNet_1.pth	27198	27198	6	n01456756	fine	1715	n01456756_26325.JPEG	n01456756/n01456756_26325.JPEG	Within each class, first 40 ImageNet file indices train, next 5 validation, final 5 test; all EEG entries for the same ImageNet file index follow the image split.
EEG-ImageNet	two-part-pth-indexed per-class 40/5/5 split	train	EEG-ImageNet_1.pth	28529	28529	7	n01456756	fine	1715	n01456756_26325.JPEG	n01456756/n01456756_26325.JPEG	Within each class, first 40 ImageNet file indices train, next 5 validation, final 5 test; all EEG entries for the same ImageNet file index follow the image split.
EEG-ImageNet	two-part-pth-indexed per-class 40/5/5 split	train	EEG-ImageNet_2.pth	3636	35586	8	n01456756	fine	1715	n01456756_26325.JPEG	n01456756/n01456756_26325.JPEG	Within each class, first 40 ImageNet file indices train, next 5 validation, final 5 test; all EEG entries for the same ImageNet file index follow the image split.
EEG-ImageNet	two-part-pth-indexed per-class 40/5/5 split	train	EEG-ImageNet_2.pth	4494	36444	9	n01456756	fine	1715	n01456756_26325.JPEG	n01456756/n01456756_26325.JPEG	Within each class, first 40 ImageNet file indices train, next 5 validation, final 5 test; all EEG entries for the same ImageNet file index follow the image split.
EEG-ImageNet	two-part-pth-indexed per-class 40/5/5 split	train	EEG-ImageNet_2.pth	11990	43940	10	n01456756	fine	1715	n01456756_26325.JPEG	n01456756/n01456756_26325.JPEG	Within each class, first 40 ImageNet file indices train, next 5 validation, final 5 test; all EEG entries for the same ImageNet file index follow the image split.
EEG-ImageNet	two-part-pth-indexed per-class 40/5/5 split	train	EEG-ImageNet_2.pth	14170	46120	11	n01456756	fine	1715	n01456756_26325.JPEG	n01456756/n01456756_26325.JPEG	Within each class, first 40 ImageNet file indices train, next 5 validation, final 5 test; all EEG entries for the same ImageNet file index follow the image split.
EEG-ImageNet	two-part-pth-indexed per-class 40/5/5 split	train	EEG-ImageNet_2.pth	18697	50647	12	n01456756	fine	1715	n01456756_26325.JPEG	n01456756/n01456756_26325.JPEG	Within each class, first 40 ImageNet file indices train, next 5 validation, final 5 test; all EEG entries for the same ImageNet file index follow the image split.
EEG-ImageNet	two-part-pth-indexed per-class 40/5/5 split	train	EEG-ImageNet_2.pth	21137	53087	13	n01456756	fine	1715	n01456756_26325.JPEG	n01456756/n01456756_26325.JPEG	Within each class, first 40 ImageNet file indices train, next 5 validation, final 5 test; all EEG entries for the same ImageNet file index follow the image split.
EEG-ImageNet	two-part-pth-indexed per-class 40/5/5 split	train	EEG-ImageNet_2.pth	25379	57329	14	n01456756	fine	1715	n01456756_26325.JPEG	n01456756/n01456756_26325.JPEG	Within each class, first 40 ImageNet file indices train, next 5 validation, final 5 test; all EEG entries for the same ImageNet file index follow the image split.
EEG-ImageNet	two-part-pth-indexed per-class 40/5/5 split	train	EEG-ImageNet_2.pth	28591	60541	15	n01456756	fine	1715	n01456756_26325.JPEG	n01456756/n01456756_26325.JPEG	Within each class, first 40 ImageNet file indices train, next 5 validation, final 5 test; all EEG entries for the same ImageNet file index follow the image split.
EEG-ImageNet	two-part-pth-indexed per-class 40/5/5 split	train	EEG-ImageNet_1.pth	554	554	0	n01456756	fine	1705	n01456756_8524.JPEG	n01456756/n01456756_8524.JPEG	Within each class, first 40 ImageNet file indices train, next 5 validation, final 5 test; all EEG entries for the same ImageNet file index follow the image split.
EEG-ImageNet	two-part-pth-indexed per-class 40/5/5 split	train	EEG-ImageNet_1.pth	4974	4974	1	n01456756	fine	1705	n01456756_8524.JPEG	n01456756/n01456756_8524.JPEG	Within each class, first 40 ImageNet file indices train, next 5 validation, final 5 test; all EEG entries for the same ImageNet file index follow the image split.
EEG-ImageNet	two-part-pth-indexed per-class 40/5/5 split	train	EEG-ImageNet_1.pth	9322	9322	2	n01456756	fine	1705	n01456756_8524.JPEG	n01456756/n01456756_8524.JPEG	Within each class, first 40 ImageNet file indices train, next 5 validation, final 5 test; all EEG entries for the same ImageNet file index follow the image split.
EEG-ImageNet	two-part-pth-indexed per-class 40/5/5 split	train	EEG-ImageNet_1.pth	13936	13936	3	n01456756	fine	1705	n01456756_8524.JPEG	n01456756/n01456756_8524.JPEG	Within each class, first 40 ImageNet file indices train, next 5 validation, final 5 test; all EEG entries for the same ImageNet file index follow the image split.
EEG-ImageNet	two-part-pth-indexed per-class 40/5/5 split	train	EEG-ImageNet_1.pth	19355	19355	4	n01456756	fine	1705	n01456756_8524.JPEG	n01456756/n01456756_8524.JPEG	Within each class, first 40 ImageNet file indices train, next 5 validation, final 5 test; all EEG entries for the same ImageNet file index follow the image split.
EEG-ImageNet	two-part-pth-indexed per-class 40/5/5 split	train	EEG-ImageNet_1.pth	22697	22697	5	n01456756	fine	1705	n01456756_8524.JPEG	n01456756/n01456756_8524.JPEG	Within each class, first 40 ImageNet file indices train, next 5 validation, final 5 test; all EEG entries for the same ImageNet file index follow the image split.
EEG-ImageNet	two-part-pth-indexed per-class 40/5/5 split	train	EEG-ImageNet_1.pth	27187	27187	6	n01456756	fine	1705	n01456756_8524.JPEG	n01456756/n01456756_8524.JPEG	Within each class, first 40 ImageNet file indices train, next 5 validation, final 5 test; all EEG entries for the same ImageNet file index follow the image split.
EEG-ImageNet	two-part-pth-indexed per-class 40/5/5 split	train	EEG-ImageNet_1.pth	28530	28530	7	n01456756	fine	1705	n01456756_8524.JPEG	n01456756/n01456756_8524.JPEG	Within each class, first 40 ImageNet file indices train, next 5 validation, final 5 test; all EEG entries for the same ImageNet file index follow the image split.
EEG-ImageNet	two-part-pth-indexed per-class 40/5/5 split	train	EEG-ImageNet_2.pth	3646	35596	8	n01456756	fine	1705	n01456756_8524.JPEG	n01456756/n01456756_8524.JPEG	Within each class, first 40 ImageNet file indices train, next 5 validation, final 5 test; all EEG entries for the same ImageNet file index follow the image split.
EEG-ImageNet	two-part-pth-indexed per-class 40/5/5 split	train	EEG-ImageNet_2.pth	4463	36413	9	n01456756	fine	1705	n01456756_8524.JPEG	n01456756/n01456756_8524.JPEG	Within each class, first 40 ImageNet file indices train, next 5 validation, final 5 test; all EEG entries for the same ImageNet file index follow the image split.
EEG-ImageNet	two-part-pth-indexed per-class 40/5/5 split	train	EEG-ImageNet_2.pth	11970	43920	10	n01456756	fine	1705	n01456756_8524.JPEG	n01456756/n01456756_8524.JPEG	Within each class, first 40 ImageNet file indices train, next 5 validation, final 5 test; all EEG entries for the same ImageNet file index follow the image split.
EEG-ImageNet	two-part-pth-indexed per-class 40/5/5 split	train	EEG-ImageNet_2.pth	14192	46142	11	n01456756	fine	1705	n01456756_8524.JPEG	n01456756/n01456756_8524.JPEG	Within each class, first 40 ImageNet file indices train, next 5 validation, final 5 test; all EEG entries for the same ImageNet file index follow the image split.
EEG-ImageNet	two-part-pth-indexed per-class 40/5/5 split	train	EEG-ImageNet_2.pth	18694	50644	12	n01456756	fine	1705	n01456756_8524.JPEG	n01456756/n01456756_8524.JPEG	Within each class, first 40 ImageNet file indices train, next 5 validation, final 5 test; all EEG entries for the same ImageNet file index follow the image split.
EEG-ImageNet	two-part-pth-indexed per-class 40/5/5 split	train	EEG-ImageNet_2.pth	21106	53056	13	n01456756	fine	1705	n01456756_8524.JPEG	n01456756/n01456756_8524.JPEG	Within each class, first 40 ImageNet file indices train, next 5 validation, final 5 test; all EEG entries for the same ImageNet file index follow the image split.
EEG-ImageNet	two-part-pth-indexed per-class 40/5/5 split	train	EEG-ImageNet_2.pth	25386	57336	14	n01456756	fine	1705	n01456756_8524.JPEG	n01456756/n01456756_8524.JPEG	Within each class, first 40 ImageNet file indices train, next 5 validation, final 5 test; all EEG entries for the same ImageNet file index follow the image split.
EEG-ImageNet	two-part-pth-indexed per-class 40/5/5 split	train	EEG-ImageNet_2.pth	28570	60520	15	n01456756	fine	1705	n01456756_8524.JPEG	n01456756/n01456756_8524.JPEG	Within each class, first 40 ImageNet file indices train, next 5 validation, final 5 test; all EEG entries for the same ImageNet file index follow the image split.
EEG-ImageNet	two-part-pth-indexed per-class 40/5/5 split	train	EEG-ImageNet_1.pth	555	555	0	n01456756	fine	1734	n01456756_21447.JPEG	n01456756/n01456756_21447.JPEG	Within each class, first 40 ImageNet file indices train, next 5 validation, final 5 test; all EEG entries for the same ImageNet file index follow the image split.
EEG-ImageNet	two-part-pth-indexed per-class 40/5/5 split	train	EEG-ImageNet_1.pth	4989	4989	1	n01456756	fine	1734	n01456756_21447.JPEG	n01456756/n01456756_21447.JPEG	Within each class, first 40 ImageNet file indices train, next 5 validation, final 5 test; all EEG entries for the same ImageNet file index follow the image split.
EEG-ImageNet	two-part-pth-indexed per-class 40/5/5 split	train	EEG-ImageNet_1.pth	9340	9340	2	n01456756	fine	1734	n01456756_21447.JPEG	n01456756/n01456756_21447.JPEG	Within each class, first 40 ImageNet file indices train, next 5 validation, final 5 test; all EEG entries for the same ImageNet file index follow the image split.
EEG-ImageNet	two-part-pth-indexed per-class 40/5/5 split	train	EEG-ImageNet_1.pth	13911	13911	3	n01456756	fine	1734	n01456756_21447.JPEG	n01456756/n01456756_21447.JPEG	Within each class, first 40 ImageNet file indices train, next 5 validation, final 5 test; all EEG entries for the same ImageNet file index follow the image split.
EEG-ImageNet	two-part-pth-indexed per-class 40/5/5 split	train	EEG-ImageNet_1.pth	19366	19366	4	n01456756	fine	1734	n01456756_21447.JPEG	n01456756/n01456756_21447.JPEG	Within each class, first 40 ImageNet file indices train, next 5 validation, final 5 test; all EEG entries for the same ImageNet file index follow the image split.
EEG-ImageNet	two-part-pth-indexed per-class 40/5/5 split	train	EEG-ImageNet_1.pth	22693	22693	5	n01456756	fine	1734	n01456756_21447.JPEG	n01456756/n01456756_21447.JPEG	Within each class, first 40 ImageNet file indices train, next 5 validation, final 5 test; all EEG entries for the same ImageNet file index follow the image split.
EEG-ImageNet	two-part-pth-indexed per-class 40/5/5 split	train	EEG-ImageNet_1.pth	27150	27150	6	n01456756	fine	1734	n01456756_21447.JPEG	n01456756/n01456756_21447.JPEG	Within each class, first 40 ImageNet file indices train, next 5 validation, final 5 test; all EEG entries for the same ImageNet file index follow the image split.
EEG-ImageNet	two-part-pth-indexed per-class 40/5/5 split	train	EEG-ImageNet_1.pth	28533	28533	7	n01456756	fine	1734	n01456756_21447.JPEG	n01456756/n01456756_21447.JPEG	Within each class, first 40 ImageNet file indices train, next 5 validation, final 5 test; all EEG entries for the same ImageNet file index follow the image split.
EEG-ImageNet	two-part-pth-indexed per-class 40/5/5 split	train	EEG-ImageNet_2.pth	3623	35573	8	n01456756	fine	1734	n01456756_21447.JPEG	n01456756/n01456756_21447.JPEG	Within each class, first 40 ImageNet file indices train, next 5 validation, final 5 test; all EEG entries for the same ImageNet file index follow the image split.
EEG-ImageNet	two-part-pth-indexed per-class 40/5/5 split	train	EEG-ImageNet_2.pth	4491	36441	9	n01456756	fine	1734	n01456756_21447.JPEG	n01456756/n01456756_21447.JPEG	Within each class, first 40 ImageNet file indices train, next 5 validation, final 5 test; all EEG entries for the same ImageNet file index follow the image split.
EEG-ImageNet	two-part-pth-indexed per-class 40/5/5 split	train	EEG-ImageNet_2.pth	11992	43942	10	n01456756	fine	1734	n01456756_21447.JPEG	n01456756/n01456756_21447.JPEG	Within each class, first 40 ImageNet file indices train, next 5 validation, final 5 test; all EEG entries for the same ImageNet file index follow the image split.
EEG-ImageNet	two-part-pth-indexed per-class 40/5/5 split	train	EEG-ImageNet_2.pth	14184	46134	11	n01456756	fine	1734	n01456756_21447.JPEG	n01456756/n01456756_21447.JPEG	Within each class, first 40 ImageNet file indices train, next 5 validation, final 5 test; all EEG entries for the same ImageNet file index follow the image split.
EEG-ImageNet	two-part-pth-indexed per-class 40/5/5 split	train	EEG-ImageNet_2.pth	18667	50617	12	n01456756	fine	1734	n01456756_21447.JPEG	n01456756/n01456756_21447.JPEG	Within each class, first 40 ImageNet file indices train, next 5 validation, final 5 test; all EEG entries for the same ImageNet file index follow the image split.
EEG-ImageNet	two-part-pth-indexed per-class 40/5/5 split	train	EEG-ImageNet_2.pth	21123	53073	13	n01456756	fine	1734	n01456756_21447.JPEG	n01456756/n01456756_21447.JPEG	Within each class, first 40 ImageNet file indices train, next 5 validation, final 5 test; all EEG entries for the same ImageNet file index follow the image split.
EEG-ImageNet	two-part-pth-indexed per-class 40/5/5 split	train	EEG-ImageNet_2.pth	25357	57307	14	n01456756	fine	1734	n01456756_21447.JPEG	n01456756/n01456756_21447.JPEG	Within each class, first 40 ImageNet file indices train, next 5 validation, final 5 test; all EEG entries for the same ImageNet file index follow the image split.
EEG-ImageNet	two-part-pth-indexed per-class 40/5/5 split	train	EEG-ImageNet_2.pth	28579	60529	15	n01456756	fine	1734	n01456756_21447.JPEG	n01456756/n01456756_21447.JPEG	Within each class, first 40 ImageNet file indices train, next 5 validation, final 5 test; all EEG entries for the same ImageNet file index follow the image split.
EEG-ImageNet	two-part-pth-indexed per-class 40/5/5 split	train	EEG-ImageNet_1.pth	556	556	0	n01456756	fine	1731	n01456756_1516.JPEG	n01456756/n01456756_1516.JPEG	Within each class, first 40 ImageNet file indices train, next 5 validation, final 5 test; all EEG entries for the same ImageNet file index follow the image split.
EEG-ImageNet	two-part-pth-indexed per-class 40/5/5 split	train	EEG-ImageNet_1.pth	4954	4954	1	n01456756	fine	1731	n01456756_1516.JPEG	n01456756/n01456756_1516.JPEG	Within each class, first 40 ImageNet file indices train, next 5 validation, final 5 test; all EEG entries for the same ImageNet file index follow the image split.
EEG-ImageNet	two-part-pth-indexed per-class 40/5/5 split	train	EEG-ImageNet_1.pth	9314	9314	2	n01456756	fine	1731	n01456756_1516.JPEG	n01456756/n01456756_1516.JPEG	Within each class, first 40 ImageNet file indices train, next 5 validation, final 5 test; all EEG entries for the same ImageNet file index follow the image split.
EEG-ImageNet	two-part-pth-indexed per-class 40/5/5 split	train	EEG-ImageNet_1.pth	13938	13938	3	n01456756	fine	1731	n01456756_1516.JPEG	n01456756/n01456756_1516.JPEG	Within each class, first 40 ImageNet file indices train, next 5 validation, final 5 test; all EEG entries for the same ImageNet file index follow the image split.
EEG-ImageNet	two-part-pth-indexed per-class 40/5/5 split	train	EEG-ImageNet_1.pth	19356	19356	4	n01456756	fine	1731	n01456756_1516.JPEG	n01456756/n01456756_1516.JPEG	Within each class, first 40 ImageNet file indices train, next 5 validation, final 5 test; all EEG entries for the same ImageNet file index follow the image split.
EEG-ImageNet	two-part-pth-indexed per-class 40/5/5 split	train	EEG-ImageNet_1.pth	22664	22664	5	n01456756	fine	1731	n01456756_1516.JPEG	n01456756/n01456756_1516.JPEG	Within each class, first 40 ImageNet file indices train, next 5 validation, final 5 test; all EEG entries for the same ImageNet file index follow the image split.
EEG-ImageNet	two-part-pth-indexed per-class 40/5/5 split	train	EEG-ImageNet_1.pth	27190	27190	6	n01456756	fine	1731	n01456756_1516.JPEG	n01456756/n01456756_1516.JPEG	Within each class, first 40 ImageNet file indices train, next 5 validation, final 5 test; all EEG entries for the same ImageNet file index follow the image split.
EEG-ImageNet	two-part-pth-indexed per-class 40/5/5 split	train	EEG-ImageNet_1.pth	28541	28541	7	n01456756	fine	1731	n01456756_1516.JPEG	n01456756/n01456756_1516.JPEG	Within each class, first 40 ImageNet file indices train, next 5 validation, final 5 test; all EEG entries for the same ImageNet file index follow the image split.
EEG-ImageNet	two-part-pth-indexed per-class 40/5/5 split	train	EEG-ImageNet_2.pth	3642	35592	8	n01456756	fine	1731	n01456756_1516.JPEG	n01456756/n01456756_1516.JPEG	Within each class, first 40 ImageNet file indices train, next 5 validation, final 5 test; all EEG entries for the same ImageNet file index follow the image split.
EEG-ImageNet	two-part-pth-indexed per-class 40/5/5 split	train	EEG-ImageNet_2.pth	4482	36432	9	n01456756	fine	1731	n01456756_1516.JPEG	n01456756/n01456756_1516.JPEG	Within each class, first 40 ImageNet file indices train, next 5 validation, final 5 test; all EEG entries for the same ImageNet file index follow the image split.
EEG-ImageNet	two-part-pth-indexed per-class 40/5/5 split	train	EEG-ImageNet_2.pth	11979	43929	10	n01456756	fine	1731	n01456756_1516.JPEG	n01456756/n01456756_1516.JPEG	Within each class, first 40 ImageNet file indices train, next 5 validation, final 5 test; all EEG entries for the same ImageNet file index follow the image split.
EEG-ImageNet	two-part-pth-indexed per-class 40/5/5 split	train	EEG-ImageNet_2.pth	14177	46127	11	n01456756	fine	1731	n01456756_1516.JPEG	n01456756/n01456756_1516.JPEG	Within each class, first 40 ImageNet file indices train, next 5 validation, final 5 test; all EEG entries for the same ImageNet file index follow the image split.
EEG-ImageNet	two-part-pth-indexed per-class 40/5/5 split	train	EEG-ImageNet_2.pth	18691	50641	12	n01456756	fine	1731	n01456756_1516.JPEG	n01456756/n01456756_1516.JPEG	Within each class, first 40 ImageNet file indices train, next 5 validation, final 5 test; all EEG entries for the same ImageNet file index follow the image split.
EEG-ImageNet	two-part-pth-indexed per-class 40/5/5 split	train	EEG-ImageNet_2.pth	21126	53076	13	n01456756	fine	1731	n01456756_1516.JPEG	n01456756/n01456756_1516.JPEG	Within each class, first 40 ImageNet file indices train, next 5 validation, final 5 test; all EEG entries for the same ImageNet file index follow the image split.
EEG-ImageNet	two-part-pth-indexed per-class 40/5/5 split	train	EEG-ImageNet_2.pth	25397	57347	14	n01456756	fine	1731	n01456756_1516.JPEG	n01456756/n01456756_1516.JPEG	Within each class, first 40 ImageNet file indices train, next 5 validation, final 5 test; all EEG entries for the same ImageNet file index follow the image split.
EEG-ImageNet	two-part-pth-indexed per-class 40/5/5 split	train	EEG-ImageNet_2.pth	28590	60540	15	n01456756	fine	1731	n01456756_1516.JPEG	n01456756/n01456756_1516.JPEG	Within each class, first 40 ImageNet file indices train, next 5 validation, final 5 test; all EEG entries for the same ImageNet file index follow the image split.
EEG-ImageNet	two-part-pth-indexed per-class 40/5/5 split	train	EEG-ImageNet_1.pth	557	557	0	n01456756	fine	1716	n01456756_1611.JPEG	n01456756/n01456756_1611.JPEG	Within each class, first 40 ImageNet file indices train, next 5 validation, final 5 test; all EEG entries for the same ImageNet file index follow the image split.
EEG-ImageNet	two-part-pth-indexed per-class 40/5/5 split	train	EEG-ImageNet_1.pth	4958	4958	1	n01456756	fine	1716	n01456756_1611.JPEG	n01456756/n01456756_1611.JPEG	Within each class, first 40 ImageNet file indices train, next 5 validation, final 5 test; all EEG entries for the same ImageNet file index follow the image split.
EEG-ImageNet	two-part-pth-indexed per-class 40/5/5 split	train	EEG-ImageNet_1.pth	9335	9335	2	n01456756	fine	1716	n01456756_1611.JPEG	n01456756/n01456756_1611.JPEG	Within each class, first 40 ImageNet file indices train, next 5 validation, final 5 test; all EEG entries for the same ImageNet file index follow the image split.
EEG-ImageNet	two-part-pth-indexed per-class 40/5/5 split	train	EEG-ImageNet_1.pth	13905	13905	3	n01456756	fine	1716	n01456756_1611.JPEG	n01456756/n01456756_1611.JPEG	Within each class, first 40 ImageNet file indices train, next 5 validation, final 5 test; all EEG entries for the same ImageNet file index follow the image split.
EEG-ImageNet	two-part-pth-indexed per-class 40/5/5 split	train	EEG-ImageNet_1.pth	19379	19379	4	n01456756	fine	1716	n01456756_1611.JPEG	n01456756/n01456756_1611.JPEG	Within each class, first 40 ImageNet file indices train, next 5 validation, final 5 test; all EEG entries for the same ImageNet file index follow the image split.
EEG-ImageNet	two-part-pth-indexed per-class 40/5/5 split	train	EEG-ImageNet_1.pth	22677	22677	5	n01456756	fine	1716	n01456756_1611.JPEG	n01456756/n01456756_1611.JPEG	Within each class, first 40 ImageNet file indices train, next 5 validation, final 5 test; all EEG entries for the same ImageNet file index follow the image split.
EEG-ImageNet	two-part-pth-indexed per-class 40/5/5 split	train	EEG-ImageNet_1.pth	27186	27186	6	n01456756	fine	1716	n01456756_1611.JPEG	n01456756/n01456756_1611.JPEG	Within each class, first 40 ImageNet file indices train, next 5 validation, final 5 test; all EEG entries for the same ImageNet file index follow the image split.
EEG-ImageNet	two-part-pth-indexed per-class 40/5/5 split	train	EEG-ImageNet_1.pth	28536	28536	7	n01456756	fine	1716	n01456756_1611.JPEG	n01456756/n01456756_1611.JPEG	Within each class, first 40 ImageNet file indices train, next 5 validation, final 5 test; all EEG entries for the same ImageNet file index follow the image split.
EEG-ImageNet	two-part-pth-indexed per-class 40/5/5 split	train	EEG-ImageNet_2.pth	3605	35555	8	n01456756	fine	1716	n01456756_1611.JPEG	n01456756/n01456756_1611.JPEG	Within each class, first 40 ImageNet file indices train, next 5 validation, final 5 test; all EEG entries for the same ImageNet file index follow the image split.
EEG-ImageNet	two-part-pth-indexed per-class 40/5/5 split	train	EEG-ImageNet_2.pth	4474	36424	9	n01456756	fine	1716	n01456756_1611.JPEG	n01456756/n01456756_1611.JPEG	Within each class, first 40 ImageNet file indices train, next 5 validation, final 5 test; all EEG entries for the same ImageNet file index follow the image split.
EEG-ImageNet	two-part-pth-indexed per-class 40/5/5 split	train	EEG-ImageNet_2.pth	11982	43932	10	n01456756	fine	1716	n01456756_1611.JPEG	n01456756/n01456756_1611.JPEG	Within each class, first 40 ImageNet file indices train, next 5 validation, final 5 test; all EEG entries for the same ImageNet file index follow the image split.
EEG-ImageNet	two-part-pth-indexed per-class 40/5/5 split	train	EEG-ImageNet_2.pth	14166	46116	11	n01456756	fine	1716	n01456756_1611.JPEG	n01456756/n01456756_1611.JPEG	Within each class, first 40 ImageNet file indices train, next 5 validation, final 5 test; all EEG entries for the same ImageNet file index follow the image split.
EEG-ImageNet	two-part-pth-indexed per-class 40/5/5 split	train	EEG-ImageNet_2.pth	18653	50603	12	n01456756	fine	1716	n01456756_1611.JPEG	n01456756/n01456756_1611.JPEG	Within each class, first 40 ImageNet file indices train, next 5 validation, final 5 test; all EEG entries for the same ImageNet file index follow the image split.
EEG-ImageNet	two-part-pth-indexed per-class 40/5/5 split	train	EEG-ImageNet_2.pth	21130	53080	13	n01456756	fine	1716	n01456756_1611.JPEG	n01456756/n01456756_1611.JPEG	Within each class, first 40 ImageNet file indices train, next 5 validation, final 5 test; all EEG entries for the same ImageNet file index follow the image split.
EEG-ImageNet	two-part-pth-indexed per-class 40/5/5 split	train	EEG-ImageNet_2.pth	25373	57323	14	n01456756	fine	1716	n01456756_1611.JPEG	n01456756/n01456756_1611.JPEG	Within each class, first 40 ImageNet file indices train, next 5 validation, final 5 test; all EEG entries for the same ImageNet file index follow the image split.
EEG-ImageNet	two-part-pth-indexed per-class 40/5/5 split	train	EEG-ImageNet_2.pth	28558	60508	15	n01456756	fine	1716	n01456756_1611.JPEG	n01456756/n01456756_1611.JPEG	Within each class, first 40 ImageNet file indices train, next 5 validation, final 5 test; all EEG entries for the same ImageNet file index follow the image split.
EEG-ImageNet	two-part-pth-indexed per-class 40/5/5 split	train	EEG-ImageNet_1.pth	558	558	0	n01456756	fine	1742	n01456756_22660.JPEG	n01456756/n01456756_22660.JPEG	Within each class, first 40 ImageNet file indices train, next 5 validation, final 5 test; all EEG entries for the same ImageNet file index follow the image split.
EEG-ImageNet	two-part-pth-indexed per-class 40/5/5 split	train	EEG-ImageNet_1.pth	4984	4984	1	n01456756	fine	1742	n01456756_22660.JPEG	n01456756/n01456756_22660.JPEG	Within each class, first 40 ImageNet file indices train, next 5 validation, final 5 test; all EEG entries for the same ImageNet file index follow the image split.
EEG-ImageNet	two-part-pth-indexed per-class 40/5/5 split	train	EEG-ImageNet_1.pth	9318	9318	2	n01456756	fine	1742	n01456756_22660.JPEG	n01456756/n01456756_22660.JPEG	Within each class, first 40 ImageNet file indices train, next 5 validation, final 5 test; all EEG entries for the same ImageNet file index follow the image split.
EEG-ImageNet	two-part-pth-indexed per-class 40/5/5 split	train	EEG-ImageNet_1.pth	13935	13935	3	n01456756	fine	1742	n01456756_22660.JPEG	n01456756/n01456756_22660.JPEG	Within each class, first 40 ImageNet file indices train, next 5 validation, final 5 test; all EEG entries for the same ImageNet file index follow the image split.
EEG-ImageNet	two-part-pth-indexed per-class 40/5/5 split	train	EEG-ImageNet_1.pth	19361	19361	4	n01456756	fine	1742	n01456756_22660.JPEG	n01456756/n01456756_22660.JPEG	Within each class, first 40 ImageNet file indices train, next 5 validation, final 5 test; all EEG entries for the same ImageNet file index follow the image split.
EEG-ImageNet	two-part-pth-indexed per-class 40/5/5 split	train	EEG-ImageNet_1.pth	22665	22665	5	n01456756	fine	1742	n01456756_22660.JPEG	n01456756/n01456756_22660.JPEG	Within each class, first 40 ImageNet file indices train, next 5 validation, final 5 test; all EEG entries for the same ImageNet file index follow the image split.
EEG-ImageNet	two-part-pth-indexed per-class 40/5/5 split	train	EEG-ImageNet_1.pth	27195	27195	6	n01456756	fine	1742	n01456756_22660.JPEG	n01456756/n01456756_22660.JPEG	Within each class, first 40 ImageNet file indices train, next 5 validation, final 5 test; all EEG entries for the same ImageNet file index follow the image split.
EEG-ImageNet	two-part-pth-indexed per-class 40/5/5 split	train	EEG-ImageNet_1.pth	28504	28504	7	n01456756	fine	1742	n01456756_22660.JPEG	n01456756/n01456756_22660.JPEG	Within each class, first 40 ImageNet file indices train, next 5 validation, final 5 test; all EEG entries for the same ImageNet file index follow the image split.
EEG-ImageNet	two-part-pth-indexed per-class 40/5/5 split	train	EEG-ImageNet_2.pth	3619	35569	8	n01456756	fine	1742	n01456756_22660.JPEG	n01456756/n01456756_22660.JPEG	Within each class, first 40 ImageNet file indices train, next 5 validation, final 5 test; all EEG entries for the same ImageNet file index follow the image split.
EEG-ImageNet	two-part-pth-indexed per-class 40/5/5 split	train	EEG-ImageNet_2.pth	4457	36407	9	n01456756	fine	1742	n01456756_22660.JPEG	n01456756/n01456756_22660.JPEG	Within each class, first 40 ImageNet file indices train, next 5 validation, final 5 test; all EEG entries for the same ImageNet file index follow the image split.
EEG-ImageNet	two-part-pth-indexed per-class 40/5/5 split	train	EEG-ImageNet_2.pth	11972	43922	10	n01456756	fine	1742	n01456756_22660.JPEG	n01456756/n01456756_22660.JPEG	Within each class, first 40 ImageNet file indices train, next 5 validation, final 5 test; all EEG entries for the same ImageNet file index follow the image split.
EEG-ImageNet	two-part-pth-indexed per-class 40/5/5 split	train	EEG-ImageNet_2.pth	14159	46109	11	n01456756	fine	1742	n01456756_22660.JPEG	n01456756/n01456756_22660.JPEG	Within each class, first 40 ImageNet file indices train, next 5 validation, final 5 test; all EEG entries for the same ImageNet file index follow the image split.
EEG-ImageNet	two-part-pth-indexed per-class 40/5/5 split	train	EEG-ImageNet_2.pth	18684	50634	12	n01456756	fine	1742	n01456756_22660.JPEG	n01456756/n01456756_22660.JPEG	Within each class, first 40 ImageNet file indices train, next 5 validation, final 5 test; all EEG entries for the same ImageNet file index follow the image split.
EEG-ImageNet	two-part-pth-indexed per-class 40/5/5 split	train	EEG-ImageNet_2.pth	21139	53089	13	n01456756	fine	1742	n01456756_22660.JPEG	n01456756/n01456756_22660.JPEG	Within each class, first 40 ImageNet file indices train, next 5 validation, final 5 test; all EEG entries for the same ImageNet file index follow the image split.
EEG-ImageNet	two-part-pth-indexed per-class 40/5/5 split	train	EEG-ImageNet_2.pth	25390	57340	14	n01456756	fine	1742	n01456756_22660.JPEG	n01456756/n01456756_22660.JPEG	Within each class, first 40 ImageNet file indices train, next 5 validation, final 5 test; all EEG entries for the same ImageNet file index follow the image split.
EEG-ImageNet	two-part-pth-indexed per-class 40/5/5 split	train	EEG-ImageNet_2.pth	28572	60522	15	n01456756	fine	1742	n01456756_22660.JPEG	n01456756/n01456756_22660.JPEG	Within each class, first 40 ImageNet file indices train, next 5 validation, final 5 test; all EEG entries for the same ImageNet file index follow the image split.
EEG-ImageNet	two-part-pth-indexed per-class 40/5/5 split	train	EEG-ImageNet_1.pth	559	559	0	n01456756	fine	1727	n01456756_16066.JPEG	n01456756/n01456756_16066.JPEG	Within each class, first 40 ImageNet file indices train, next 5 validation, final 5 test; all EEG entries for the same ImageNet file index follow the image split.
EEG-ImageNet	two-part-pth-indexed per-class 40/5/5 split	train	EEG-ImageNet_1.pth	4982	4982	1	n01456756	fine	1727	n01456756_16066.JPEG	n01456756/n01456756_16066.JPEG	Within each class, first 40 ImageNet file indices train, next 5 validation, final 5 test; all EEG entries for the same ImageNet file index follow the image split.
EEG-ImageNet	two-part-pth-indexed per-class 40/5/5 split	train	EEG-ImageNet_1.pth	9300	9300	2	n01456756	fine	1727	n01456756_16066.JPEG	n01456756/n01456756_16066.JPEG	Within each class, first 40 ImageNet file indices train, next 5 validation, final 5 test; all EEG entries for the same ImageNet file index follow the image split.
EEG-ImageNet	two-part-pth-indexed per-class 40/5/5 split	train	EEG-ImageNet_1.pth	13946	13946	3	n01456756	fine	1727	n01456756_16066.JPEG	n01456756/n01456756_16066.JPEG	Within each class, first 40 ImageNet file indices train, next 5 validation, final 5 test; all EEG entries for the same ImageNet file index follow the image split.
EEG-ImageNet	two-part-pth-indexed per-class 40/5/5 split	train	EEG-ImageNet_1.pth	19397	19397	4	n01456756	fine	1727	n01456756_16066.JPEG	n01456756/n01456756_16066.JPEG	Within each class, first 40 ImageNet file indices train, next 5 validation, final 5 test; all EEG entries for the same ImageNet file index follow the image split.
EEG-ImageNet	two-part-pth-indexed per-class 40/5/5 split	train	EEG-ImageNet_1.pth	22654	22654	5	n01456756	fine	1727	n01456756_16066.JPEG	n01456756/n01456756_16066.JPEG	Within each class, first 40 ImageNet file indices train, next 5 validation, final 5 test; all EEG entries for the same ImageNet file index follow the image split.
EEG-ImageNet	two-part-pth-indexed per-class 40/5/5 split	train	EEG-ImageNet_1.pth	27153	27153	6	n01456756	fine	1727	n01456756_16066.JPEG	n01456756/n01456756_16066.JPEG	Within each class, first 40 ImageNet file indices train, next 5 validation, final 5 test; all EEG entries for the same ImageNet file index follow the image split.
EEG-ImageNet	two-part-pth-indexed per-class 40/5/5 split	train	EEG-ImageNet_1.pth	28534	28534	7	n01456756	fine	1727	n01456756_16066.JPEG	n01456756/n01456756_16066.JPEG	Within each class, first 40 ImageNet file indices train, next 5 validation, final 5 test; all EEG entries for the same ImageNet file index follow the image split.
EEG-ImageNet	two-part-pth-indexed per-class 40/5/5 split	train	EEG-ImageNet_2.pth	3604	35554	8	n01456756	fine	1727	n01456756_16066.JPEG	n01456756/n01456756_16066.JPEG	Within each class, first 40 ImageNet file indices train, next 5 validation, final 5 test; all EEG entries for the same ImageNet file index follow the image split.
EEG-ImageNet	two-part-pth-indexed per-class 40/5/5 split	train	EEG-ImageNet_2.pth	4493	36443	9	n01456756	fine	1727	n01456756_16066.JPEG	n01456756/n01456756_16066.JPEG	Within each class, first 40 ImageNet file indices train, next 5 validation, final 5 test; all EEG entries for the same ImageNet file index follow the image split.
EEG-ImageNet	two-part-pth-indexed per-class 40/5/5 split	train	EEG-ImageNet_2.pth	11989	43939	10	n01456756	fine	1727	n01456756_16066.JPEG	n01456756/n01456756_16066.JPEG	Within each class, first 40 ImageNet file indices train, next 5 validation, final 5 test; all EEG entries for the same ImageNet file index follow the image split.
EEG-ImageNet	two-part-pth-indexed per-class 40/5/5 split	train	EEG-ImageNet_2.pth	14190	46140	11	n01456756	fine	1727	n01456756_16066.JPEG	n01456756/n01456756_16066.JPEG	Within each class, first 40 ImageNet file indices train, next 5 validation, final 5 test; all EEG entries for the same ImageNet file index follow the image split.
EEG-ImageNet	two-part-pth-indexed per-class 40/5/5 split	train	EEG-ImageNet_2.pth	18679	50629	12	n01456756	fine	1727	n01456756_16066.JPEG	n01456756/n01456756_16066.JPEG	Within each class, first 40 ImageNet file indices train, next 5 validation, final 5 test; all EEG entries for the same ImageNet file index follow the image split.
EEG-ImageNet	two-part-pth-indexed per-class 40/5/5 split	train	EEG-ImageNet_2.pth	21132	53082	13	n01456756	fine	1727	n01456756_16066.JPEG	n01456756/n01456756_16066.JPEG	Within each class, first 40 ImageNet file indices train, next 5 validation, final 5 test; all EEG entries for the same ImageNet file index follow the image split.
EEG-ImageNet	two-part-pth-indexed per-class 40/5/5 split	train	EEG-ImageNet_2.pth	25391	57341	14	n01456756	fine	1727	n01456756_16066.JPEG	n01456756/n01456756_16066.JPEG	Within each class, first 40 ImageNet file indices train, next 5 validation, final 5 test; all EEG entries for the same ImageNet file index follow the image split.
EEG-ImageNet	two-part-pth-indexed per-class 40/5/5 split	train	EEG-ImageNet_2.pth	28586	60536	15	n01456756	fine	1727	n01456756_16066.JPEG	n01456756/n01456756_16066.JPEG	Within each class, first 40 ImageNet file indices train, next 5 validation, final 5 test; all EEG entries for the same ImageNet file index follow the image split.
EEG-ImageNet	two-part-pth-indexed per-class 40/5/5 split	train	EEG-ImageNet_1.pth	560	560	0	n01456756	fine	1739	n01456756_1726.JPEG	n01456756/n01456756_1726.JPEG	Within each class, first 40 ImageNet file indices train, next 5 validation, final 5 test; all EEG entries for the same ImageNet file index follow the image split.
EEG-ImageNet	two-part-pth-indexed per-class 40/5/5 split	train	EEG-ImageNet_1.pth	4963	4963	1	n01456756	fine	1739	n01456756_1726.JPEG	n01456756/n01456756_1726.JPEG	Within each class, first 40 ImageNet file indices train, next 5 validation, final 5 test; all EEG entries for the same ImageNet file index follow the image split.
EEG-ImageNet	two-part-pth-indexed per-class 40/5/5 split	train	EEG-ImageNet_1.pth	9301	9301	2	n01456756	fine	1739	n01456756_1726.JPEG	n01456756/n01456756_1726.JPEG	Within each class, first 40 ImageNet file indices train, next 5 validation, final 5 test; all EEG entries for the same ImageNet file index follow the image split.
EEG-ImageNet	two-part-pth-indexed per-class 40/5/5 split	train	EEG-ImageNet_1.pth	13943	13943	3	n01456756	fine	1739	n01456756_1726.JPEG	n01456756/n01456756_1726.JPEG	Within each class, first 40 ImageNet file indices train, next 5 validation, final 5 test; all EEG entries for the same ImageNet file index follow the image split.
EEG-ImageNet	two-part-pth-indexed per-class 40/5/5 split	train	EEG-ImageNet_1.pth	19377	19377	4	n01456756	fine	1739	n01456756_1726.JPEG	n01456756/n01456756_1726.JPEG	Within each class, first 40 ImageNet file indices train, next 5 validation, final 5 test; all EEG entries for the same ImageNet file index follow the image split.
EEG-ImageNet	two-part-pth-indexed per-class 40/5/5 split	train	EEG-ImageNet_1.pth	22650	22650	5	n01456756	fine	1739	n01456756_1726.JPEG	n01456756/n01456756_1726.JPEG	Within each class, first 40 ImageNet file indices train, next 5 validation, final 5 test; all EEG entries for the same ImageNet file index follow the image split.
EEG-ImageNet	two-part-pth-indexed per-class 40/5/5 split	train	EEG-ImageNet_1.pth	27183	27183	6	n01456756	fine	1739	n01456756_1726.JPEG	n01456756/n01456756_1726.JPEG	Within each class, first 40 ImageNet file indices train, next 5 validation, final 5 test; all EEG entries for the same ImageNet file index follow the image split.
EEG-ImageNet	two-part-pth-indexed per-class 40/5/5 split	train	EEG-ImageNet_1.pth	28543	28543	7	n01456756	fine	1739	n01456756_1726.JPEG	n01456756/n01456756_1726.JPEG	Within each class, first 40 ImageNet file indices train, next 5 validation, final 5 test; all EEG entries for the same ImageNet file index follow the image split.
EEG-ImageNet	two-part-pth-indexed per-class 40/5/5 split	train	EEG-ImageNet_2.pth	3640	35590	8	n01456756	fine	1739	n01456756_1726.JPEG	n01456756/n01456756_1726.JPEG	Within each class, first 40 ImageNet file indices train, next 5 validation, final 5 test; all EEG entries for the same ImageNet file index follow the image split.
EEG-ImageNet	two-part-pth-indexed per-class 40/5/5 split	train	EEG-ImageNet_2.pth	4497	36447	9	n01456756	fine	1739	n01456756_1726.JPEG	n01456756/n01456756_1726.JPEG	Within each class, first 40 ImageNet file indices train, next 5 validation, final 5 test; all EEG entries for the same ImageNet file index follow the image split.
EEG-ImageNet	two-part-pth-indexed per-class 40/5/5 split	train	EEG-ImageNet_2.pth	11993	43943	10	n01456756	fine	1739	n01456756_1726.JPEG	n01456756/n01456756_1726.JPEG	Within each class, first 40 ImageNet file indices train, next 5 validation, final 5 test; all EEG entries for the same ImageNet file index follow the image split.
EEG-ImageNet	two-part-pth-indexed per-class 40/5/5 split	train	EEG-ImageNet_2.pth	14183	46133	11	n01456756	fine	1739	n01456756_1726.JPEG	n01456756/n01456756_1726.JPEG	Within each class, first 40 ImageNet file indices train, next 5 validation, final 5 test; all EEG entries for the same ImageNet file index follow the image split.
EEG-ImageNet	two-part-pth-indexed per-class 40/5/5 split	train	EEG-ImageNet_2.pth	18683	50633	12	n01456756	fine	1739	n01456756_1726.JPEG	n01456756/n01456756_1726.JPEG	Within each class, first 40 ImageNet file indices train, next 5 validation, final 5 test; all EEG entries for the same ImageNet file index follow the image split.
EEG-ImageNet	two-part-pth-indexed per-class 40/5/5 split	train	EEG-ImageNet_2.pth	21107	53057	13	n01456756	fine	1739	n01456756_1726.JPEG	n01456756/n01456756_1726.JPEG	Within each class, first 40 ImageNet file indices train, next 5 validation, final 5 test; all EEG entries for the same ImageNet file index follow the image split.
EEG-ImageNet	two-part-pth-indexed per-class 40/5/5 split	train	EEG-ImageNet_2.pth	25368	57318	14	n01456756	fine	1739	n01456756_1726.JPEG	n01456756/n01456756_1726.JPEG	Within each class, first 40 ImageNet file indices train, next 5 validation, final 5 test; all EEG entries for the same ImageNet file index follow the image split.
EEG-ImageNet	two-part-pth-indexed per-class 40/5/5 split	train	EEG-ImageNet_2.pth	28585	60535	15	n01456756	fine	1739	n01456756_1726.JPEG	n01456756/n01456756_1726.JPEG	Within each class, first 40 ImageNet file indices train, next 5 validation, final 5 test; all EEG entries for the same ImageNet file index follow the image split.
EEG-ImageNet	two-part-pth-indexed per-class 40/5/5 split	train	EEG-ImageNet_1.pth	561	561	0	n01456756	fine	1730	n01456756_1609.JPEG	n01456756/n01456756_1609.JPEG	Within each class, first 40 ImageNet file indices train, next 5 validation, final 5 test; all EEG entries for the same ImageNet file index follow the image split.
EEG-ImageNet	two-part-pth-indexed per-class 40/5/5 split	train	EEG-ImageNet_1.pth	4994	4994	1	n01456756	fine	1730	n01456756_1609.JPEG	n01456756/n01456756_1609.JPEG	Within each class, first 40 ImageNet file indices train, next 5 validation, final 5 test; all EEG entries for the same ImageNet file index follow the image split.
EEG-ImageNet	two-part-pth-indexed per-class 40/5/5 split	train	EEG-ImageNet_1.pth	9345	9345	2	n01456756	fine	1730	n01456756_1609.JPEG	n01456756/n01456756_1609.JPEG	Within each class, first 40 ImageNet file indices train, next 5 validation, final 5 test; all EEG entries for the same ImageNet file index follow the image split.
EEG-ImageNet	two-part-pth-indexed per-class 40/5/5 split	train	EEG-ImageNet_1.pth	13910	13910	3	n01456756	fine	1730	n01456756_1609.JPEG	n01456756/n01456756_1609.JPEG	Within each class, first 40 ImageNet file indices train, next 5 validation, final 5 test; all EEG entries for the same ImageNet file index follow the image split.
EEG-ImageNet	two-part-pth-indexed per-class 40/5/5 split	train	EEG-ImageNet_1.pth	19351	19351	4	n01456756	fine	1730	n01456756_1609.JPEG	n01456756/n01456756_1609.JPEG	Within each class, first 40 ImageNet file indices train, next 5 validation, final 5 test; all EEG entries for the same ImageNet file index follow the image split.
EEG-ImageNet	two-part-pth-indexed per-class 40/5/5 split	train	EEG-ImageNet_1.pth	22678	22678	5	n01456756	fine	1730	n01456756_1609.JPEG	n01456756/n01456756_1609.JPEG	Within each class, first 40 ImageNet file indices train, next 5 validation, final 5 test; all EEG entries for the same ImageNet file index follow the image split.
EEG-ImageNet	two-part-pth-indexed per-class 40/5/5 split	train	EEG-ImageNet_1.pth	27155	27155	6	n01456756	fine	1730	n01456756_1609.JPEG	n01456756/n01456756_1609.JPEG	Within each class, first 40 ImageNet file indices train, next 5 validation, final 5 test; all EEG entries for the same ImageNet file index follow the image split.
EEG-ImageNet	two-part-pth-indexed per-class 40/5/5 split	train	EEG-ImageNet_1.pth	28510	28510	7	n01456756	fine	1730	n01456756_1609.JPEG	n01456756/n01456756_1609.JPEG	Within each class, first 40 ImageNet file indices train, next 5 validation, final 5 test; all EEG entries for the same ImageNet file index follow the image split.
EEG-ImageNet	two-part-pth-indexed per-class 40/5/5 split	train	EEG-ImageNet_2.pth	3641	35591	8	n01456756	fine	1730	n01456756_1609.JPEG	n01456756/n01456756_1609.JPEG	Within each class, first 40 ImageNet file indices train, next 5 validation, final 5 test; all EEG entries for the same ImageNet file index follow the image split.
EEG-ImageNet	two-part-pth-indexed per-class 40/5/5 split	train	EEG-ImageNet_2.pth	4484	36434	9	n01456756	fine	1730	n01456756_1609.JPEG	n01456756/n01456756_1609.JPEG	Within each class, first 40 ImageNet file indices train, next 5 validation, final 5 test; all EEG entries for the same ImageNet file index follow the image split.
EEG-ImageNet	two-part-pth-indexed per-class 40/5/5 split	train	EEG-ImageNet_2.pth	11968	43918	10	n01456756	fine	1730	n01456756_1609.JPEG	n01456756/n01456756_1609.JPEG	Within each class, first 40 ImageNet file indices train, next 5 validation, final 5 test; all EEG entries for the same ImageNet file index follow the image split.
EEG-ImageNet	two-part-pth-indexed per-class 40/5/5 split	train	EEG-ImageNet_2.pth	14171	46121	11	n01456756	fine	1730	n01456756_1609.JPEG	n01456756/n01456756_1609.JPEG	Within each class, first 40 ImageNet file indices train, next 5 validation, final 5 test; all EEG entries for the same ImageNet file index follow the image split.
EEG-ImageNet	two-part-pth-indexed per-class 40/5/5 split	train	EEG-ImageNet_2.pth	18695	50645	12	n01456756	fine	1730	n01456756_1609.JPEG	n01456756/n01456756_1609.JPEG	Within each class, first 40 ImageNet file indices train, next 5 validation, final 5 test; all EEG entries for the same ImageNet file index follow the image split.
EEG-ImageNet	two-part-pth-indexed per-class 40/5/5 split	train	EEG-ImageNet_2.pth	21147	53097	13	n01456756	fine	1730	n01456756_1609.JPEG	n01456756/n01456756_1609.JPEG	Within each class, first 40 ImageNet file indices train, next 5 validation, final 5 test; all EEG entries for the same ImageNet file index follow the image split.
EEG-ImageNet	two-part-pth-indexed per-class 40/5/5 split	train	EEG-ImageNet_2.pth	25381	57331	14	n01456756	fine	1730	n01456756_1609.JPEG	n01456756/n01456756_1609.JPEG	Within each class, first 40 ImageNet file indices train, next 5 validation, final 5 test; all EEG entries for the same ImageNet file index follow the image split.
EEG-ImageNet	two-part-pth-indexed per-class 40/5/5 split	train	EEG-ImageNet_2.pth	28583	60533	15	n01456756	fine	1730	n01456756_1609.JPEG	n01456756/n01456756_1609.JPEG	Within each class, first 40 ImageNet file indices train, next 5 validation, final 5 test; all EEG entries for the same ImageNet file index follow the image split.
EEG-ImageNet	two-part-pth-indexed per-class 40/5/5 split	train	EEG-ImageNet_1.pth	562	562	0	n01456756	fine	1724	n01456756_8813.JPEG	n01456756/n01456756_8813.JPEG	Within each class, first 40 ImageNet file indices train, next 5 validation, final 5 test; all EEG entries for the same ImageNet file index follow the image split.
EEG-ImageNet	two-part-pth-indexed per-class 40/5/5 split	train	EEG-ImageNet_1.pth	4998	4998	1	n01456756	fine	1724	n01456756_8813.JPEG	n01456756/n01456756_8813.JPEG	Within each class, first 40 ImageNet file indices train, next 5 validation, final 5 test; all EEG entries for the same ImageNet file index follow the image split.
EEG-ImageNet	two-part-pth-indexed per-class 40/5/5 split	train	EEG-ImageNet_1.pth	9325	9325	2	n01456756	fine	1724	n01456756_8813.JPEG	n01456756/n01456756_8813.JPEG	Within each class, first 40 ImageNet file indices train, next 5 validation, final 5 test; all EEG entries for the same ImageNet file index follow the image split.
EEG-ImageNet	two-part-pth-indexed per-class 40/5/5 split	train	EEG-ImageNet_1.pth	13931	13931	3	n01456756	fine	1724	n01456756_8813.JPEG	n01456756/n01456756_8813.JPEG	Within each class, first 40 ImageNet file indices train, next 5 validation, final 5 test; all EEG entries for the same ImageNet file index follow the image split.
EEG-ImageNet	two-part-pth-indexed per-class 40/5/5 split	train	EEG-ImageNet_1.pth	19388	19388	4	n01456756	fine	1724	n01456756_8813.JPEG	n01456756/n01456756_8813.JPEG	Within each class, first 40 ImageNet file indices train, next 5 validation, final 5 test; all EEG entries for the same ImageNet file index follow the image split.
EEG-ImageNet	two-part-pth-indexed per-class 40/5/5 split	train	EEG-ImageNet_1.pth	22681	22681	5	n01456756	fine	1724	n01456756_8813.JPEG	n01456756/n01456756_8813.JPEG	Within each class, first 40 ImageNet file indices train, next 5 validation, final 5 test; all EEG entries for the same ImageNet file index follow the image split.
EEG-ImageNet	two-part-pth-indexed per-class 40/5/5 split	train	EEG-ImageNet_1.pth	27159	27159	6	n01456756	fine	1724	n01456756_8813.JPEG	n01456756/n01456756_8813.JPEG	Within each class, first 40 ImageNet file indices train, next 5 validation, final 5 test; all EEG entries for the same ImageNet file index follow the image split.
EEG-ImageNet	two-part-pth-indexed per-class 40/5/5 split	train	EEG-ImageNet_1.pth	28532	28532	7	n01456756	fine	1724	n01456756_8813.JPEG	n01456756/n01456756_8813.JPEG	Within each class, first 40 ImageNet file indices train, next 5 validation, final 5 test; all EEG entries for the same ImageNet file index follow the image split.
EEG-ImageNet	two-part-pth-indexed per-class 40/5/5 split	train	EEG-ImageNet_2.pth	3616	35566	8	n01456756	fine	1724	n01456756_8813.JPEG	n01456756/n01456756_8813.JPEG	Within each class, first 40 ImageNet file indices train, next 5 validation, final 5 test; all EEG entries for the same ImageNet file index follow the image split.
EEG-ImageNet	two-part-pth-indexed per-class 40/5/5 split	train	EEG-ImageNet_2.pth	4471	36421	9	n01456756	fine	1724	n01456756_8813.JPEG	n01456756/n01456756_8813.JPEG	Within each class, first 40 ImageNet file indices train, next 5 validation, final 5 test; all EEG entries for the same ImageNet file index follow the image split.
EEG-ImageNet	two-part-pth-indexed per-class 40/5/5 split	train	EEG-ImageNet_2.pth	11950	43900	10	n01456756	fine	1724	n01456756_8813.JPEG	n01456756/n01456756_8813.JPEG	Within each class, first 40 ImageNet file indices train, next 5 validation, final 5 test; all EEG entries for the same ImageNet file index follow the image split.
EEG-ImageNet	two-part-pth-indexed per-class 40/5/5 split	train	EEG-ImageNet_2.pth	14165	46115	11	n01456756	fine	1724	n01456756_8813.JPEG	n01456756/n01456756_8813.JPEG	Within each class, first 40 ImageNet file indices train, next 5 validation, final 5 test; all EEG entries for the same ImageNet file index follow the image split.
EEG-ImageNet	two-part-pth-indexed per-class 40/5/5 split	train	EEG-ImageNet_2.pth	18664	50614	12	n01456756	fine	1724	n01456756_8813.JPEG	n01456756/n01456756_8813.JPEG	Within each class, first 40 ImageNet file indices train, next 5 validation, final 5 test; all EEG entries for the same ImageNet file index follow the image split.
EEG-ImageNet	two-part-pth-indexed per-class 40/5/5 split	train	EEG-ImageNet_2.pth	21114	53064	13	n01456756	fine	1724	n01456756_8813.JPEG	n01456756/n01456756_8813.JPEG	Within each class, first 40 ImageNet file indices train, next 5 validation, final 5 test; all EEG entries for the same ImageNet file index follow the image split.
EEG-ImageNet	two-part-pth-indexed per-class 40/5/5 split	train	EEG-ImageNet_2.pth	25385	57335	14	n01456756	fine	1724	n01456756_8813.JPEG	n01456756/n01456756_8813.JPEG	Within each class, first 40 ImageNet file indices train, next 5 validation, final 5 test; all EEG entries for the same ImageNet file index follow the image split.
EEG-ImageNet	two-part-pth-indexed per-class 40/5/5 split	train	EEG-ImageNet_2.pth	28581	60531	15	n01456756	fine	1724	n01456756_8813.JPEG	n01456756/n01456756_8813.JPEG	Within each class, first 40 ImageNet file indices train, next 5 validation, final 5 test; all EEG entries for the same ImageNet file index follow the image split.
EEG-ImageNet	two-part-pth-indexed per-class 40/5/5 split	train	EEG-ImageNet_1.pth	563	563	0	n01456756	fine	1726	n01456756_20512.JPEG	n01456756/n01456756_20512.JPEG	Within each class, first 40 ImageNet file indices train, next 5 validation, final 5 test; all EEG entries for the same ImageNet file index follow the image split.
EEG-ImageNet	two-part-pth-indexed per-class 40/5/5 split	train	EEG-ImageNet_1.pth	4970	4970	1	n01456756	fine	1726	n01456756_20512.JPEG	n01456756/n01456756_20512.JPEG	Within each class, first 40 ImageNet file indices train, next 5 validation, final 5 test; all EEG entries for the same ImageNet file index follow the image split.
EEG-ImageNet	two-part-pth-indexed per-class 40/5/5 split	train	EEG-ImageNet_1.pth	9307	9307	2	n01456756	fine	1726	n01456756_20512.JPEG	n01456756/n01456756_20512.JPEG	Within each class, first 40 ImageNet file indices train, next 5 validation, final 5 test; all EEG entries for the same ImageNet file index follow the image split.
EEG-ImageNet	two-part-pth-indexed per-class 40/5/5 split	train	EEG-ImageNet_1.pth	13906	13906	3	n01456756	fine	1726	n01456756_20512.JPEG	n01456756/n01456756_20512.JPEG	Within each class, first 40 ImageNet file indices train, next 5 validation, final 5 test; all EEG entries for the same ImageNet file index follow the image split.
EEG-ImageNet	two-part-pth-indexed per-class 40/5/5 split	train	EEG-ImageNet_1.pth	19374	19374	4	n01456756	fine	1726	n01456756_20512.JPEG	n01456756/n01456756_20512.JPEG	Within each class, first 40 ImageNet file indices train, next 5 validation, final 5 test; all EEG entries for the same ImageNet file index follow the image split.
EEG-ImageNet	two-part-pth-indexed per-class 40/5/5 split	train	EEG-ImageNet_1.pth	22683	22683	5	n01456756	fine	1726	n01456756_20512.JPEG	n01456756/n01456756_20512.JPEG	Within each class, first 40 ImageNet file indices train, next 5 validation, final 5 test; all EEG entries for the same ImageNet file index follow the image split.
EEG-ImageNet	two-part-pth-indexed per-class 40/5/5 split	train	EEG-ImageNet_1.pth	27154	27154	6	n01456756	fine	1726	n01456756_20512.JPEG	n01456756/n01456756_20512.JPEG	Within each class, first 40 ImageNet file indices train, next 5 validation, final 5 test; all EEG entries for the same ImageNet file index follow the image split.
EEG-ImageNet	two-part-pth-indexed per-class 40/5/5 split	train	EEG-ImageNet_1.pth	28528	28528	7	n01456756	fine	1726	n01456756_20512.JPEG	n01456756/n01456756_20512.JPEG	Within each class, first 40 ImageNet file indices train, next 5 validation, final 5 test; all EEG entries for the same ImageNet file index follow the image split.
EEG-ImageNet	two-part-pth-indexed per-class 40/5/5 split	train	EEG-ImageNet_2.pth	3611	35561	8	n01456756	fine	1726	n01456756_20512.JPEG	n01456756/n01456756_20512.JPEG	Within each class, first 40 ImageNet file indices train, next 5 validation, final 5 test; all EEG entries for the same ImageNet file index follow the image split.
EEG-ImageNet	two-part-pth-indexed per-class 40/5/5 split	train	EEG-ImageNet_2.pth	4488	36438	9	n01456756	fine	1726	n01456756_20512.JPEG	n01456756/n01456756_20512.JPEG	Within each class, first 40 ImageNet file indices train, next 5 validation, final 5 test; all EEG entries for the same ImageNet file index follow the image split.
EEG-ImageNet	two-part-pth-indexed per-class 40/5/5 split	train	EEG-ImageNet_2.pth	11981	43931	10	n01456756	fine	1726	n01456756_20512.JPEG	n01456756/n01456756_20512.JPEG	Within each class, first 40 ImageNet file indices train, next 5 validation, final 5 test; all EEG entries for the same ImageNet file index follow the image split.
EEG-ImageNet	two-part-pth-indexed per-class 40/5/5 split	train	EEG-ImageNet_2.pth	14163	46113	11	n01456756	fine	1726	n01456756_20512.JPEG	n01456756/n01456756_20512.JPEG	Within each class, first 40 ImageNet file indices train, next 5 validation, final 5 test; all EEG entries for the same ImageNet file index follow the image split.
EEG-ImageNet	two-part-pth-indexed per-class 40/5/5 split	train	EEG-ImageNet_2.pth	18687	50637	12	n01456756	fine	1726	n01456756_20512.JPEG	n01456756/n01456756_20512.JPEG	Within each class, first 40 ImageNet file indices train, next 5 validation, final 5 test; all EEG entries for the same ImageNet file index follow the image split.
EEG-ImageNet	two-part-pth-indexed per-class 40/5/5 split	train	EEG-ImageNet_2.pth	21134	53084	13	n01456756	fine	1726	n01456756_20512.JPEG	n01456756/n01456756_20512.JPEG	Within each class, first 40 ImageNet file indices train, next 5 validation, final 5 test; all EEG entries for the same ImageNet file index follow the image split.
EEG-ImageNet	two-part-pth-indexed per-class 40/5/5 split	train	EEG-ImageNet_2.pth	25361	57311	14	n01456756	fine	1726	n01456756_20512.JPEG	n01456756/n01456756_20512.JPEG	Within each class, first 40 ImageNet file indices train, next 5 validation, final 5 test; all EEG entries for the same ImageNet file index follow the image split.
EEG-ImageNet	two-part-pth-indexed per-class 40/5/5 split	train	EEG-ImageNet_2.pth	28577	60527	15	n01456756	fine	1726	n01456756_20512.JPEG	n01456756/n01456756_20512.JPEG	Within each class, first 40 ImageNet file indices train, next 5 validation, final 5 test; all EEG entries for the same ImageNet file index follow the image split.
EEG-ImageNet	two-part-pth-indexed per-class 40/5/5 split	train	EEG-ImageNet_1.pth	564	564	0	n01456756	fine	1721	n01456756_18281.JPEG	n01456756/n01456756_18281.JPEG	Within each class, first 40 ImageNet file indices train, next 5 validation, final 5 test; all EEG entries for the same ImageNet file index follow the image split.
EEG-ImageNet	two-part-pth-indexed per-class 40/5/5 split	train	EEG-ImageNet_1.pth	4960	4960	1	n01456756	fine	1721	n01456756_18281.JPEG	n01456756/n01456756_18281.JPEG	Within each class, first 40 ImageNet file indices train, next 5 validation, final 5 test; all EEG entries for the same ImageNet file index follow the image split.
EEG-ImageNet	two-part-pth-indexed per-class 40/5/5 split	train	EEG-ImageNet_1.pth	9342	9342	2	n01456756	fine	1721	n01456756_18281.JPEG	n01456756/n01456756_18281.JPEG	Within each class, first 40 ImageNet file indices train, next 5 validation, final 5 test; all EEG entries for the same ImageNet file index follow the image split.
EEG-ImageNet	two-part-pth-indexed per-class 40/5/5 split	train	EEG-ImageNet_1.pth	13901	13901	3	n01456756	fine	1721	n01456756_18281.JPEG	n01456756/n01456756_18281.JPEG	Within each class, first 40 ImageNet file indices train, next 5 validation, final 5 test; all EEG entries for the same ImageNet file index follow the image split.
EEG-ImageNet	two-part-pth-indexed per-class 40/5/5 split	train	EEG-ImageNet_1.pth	19350	19350	4	n01456756	fine	1721	n01456756_18281.JPEG	n01456756/n01456756_18281.JPEG	Within each class, first 40 ImageNet file indices train, next 5 validation, final 5 test; all EEG entries for the same ImageNet file index follow the image split.
EEG-ImageNet	two-part-pth-indexed per-class 40/5/5 split	train	EEG-ImageNet_1.pth	22680	22680	5	n01456756	fine	1721	n01456756_18281.JPEG	n01456756/n01456756_18281.JPEG	Within each class, first 40 ImageNet file indices train, next 5 validation, final 5 test; all EEG entries for the same ImageNet file index follow the image split.
EEG-ImageNet	two-part-pth-indexed per-class 40/5/5 split	train	EEG-ImageNet_1.pth	27182	27182	6	n01456756	fine	1721	n01456756_18281.JPEG	n01456756/n01456756_18281.JPEG	Within each class, first 40 ImageNet file indices train, next 5 validation, final 5 test; all EEG entries for the same ImageNet file index follow the image split.
EEG-ImageNet	two-part-pth-indexed per-class 40/5/5 split	train	EEG-ImageNet_1.pth	28548	28548	7	n01456756	fine	1721	n01456756_18281.JPEG	n01456756/n01456756_18281.JPEG	Within each class, first 40 ImageNet file indices train, next 5 validation, final 5 test; all EEG entries for the same ImageNet file index follow the image split.
EEG-ImageNet	two-part-pth-indexed per-class 40/5/5 split	train	EEG-ImageNet_2.pth	3606	35556	8	n01456756	fine	1721	n01456756_18281.JPEG	n01456756/n01456756_18281.JPEG	Within each class, first 40 ImageNet file indices train, next 5 validation, final 5 test; all EEG entries for the same ImageNet file index follow the image split.
EEG-ImageNet	two-part-pth-indexed per-class 40/5/5 split	train	EEG-ImageNet_2.pth	4454	36404	9	n01456756	fine	1721	n01456756_18281.JPEG	n01456756/n01456756_18281.JPEG	Within each class, first 40 ImageNet file indices train, next 5 validation, final 5 test; all EEG entries for the same ImageNet file index follow the image split.
EEG-ImageNet	two-part-pth-indexed per-class 40/5/5 split	train	EEG-ImageNet_2.pth	11956	43906	10	n01456756	fine	1721	n01456756_18281.JPEG	n01456756/n01456756_18281.JPEG	Within each class, first 40 ImageNet file indices train, next 5 validation, final 5 test; all EEG entries for the same ImageNet file index follow the image split.
EEG-ImageNet	two-part-pth-indexed per-class 40/5/5 split	train	EEG-ImageNet_2.pth	14155	46105	11	n01456756	fine	1721	n01456756_18281.JPEG	n01456756/n01456756_18281.JPEG	Within each class, first 40 ImageNet file indices train, next 5 validation, final 5 test; all EEG entries for the same ImageNet file index follow the image split.
EEG-ImageNet	two-part-pth-indexed per-class 40/5/5 split	train	EEG-ImageNet_2.pth	18698	50648	12	n01456756	fine	1721	n01456756_18281.JPEG	n01456756/n01456756_18281.JPEG	Within each class, first 40 ImageNet file indices train, next 5 validation, final 5 test; all EEG entries for the same ImageNet file index follow the image split.
EEG-ImageNet	two-part-pth-indexed per-class 40/5/5 split	train	EEG-ImageNet_2.pth	21120	53070	13	n01456756	fine	1721	n01456756_18281.JPEG	n01456756/n01456756_18281.JPEG	Within each class, first 40 ImageNet file indices train, next 5 validation, final 5 test; all EEG entries for the same ImageNet file index follow the image split.
EEG-ImageNet	two-part-pth-indexed per-class 40/5/5 split	train	EEG-ImageNet_2.pth	25354	57304	14	n01456756	fine	1721	n01456756_18281.JPEG	n01456756/n01456756_18281.JPEG	Within each class, first 40 ImageNet file indices train, next 5 validation, final 5 test; all EEG entries for the same ImageNet file index follow the image split.
EEG-ImageNet	two-part-pth-indexed per-class 40/5/5 split	train	EEG-ImageNet_2.pth	28563	60513	15	n01456756	fine	1721	n01456756_18281.JPEG	n01456756/n01456756_18281.JPEG	Within each class, first 40 ImageNet file indices train, next 5 validation, final 5 test; all EEG entries for the same ImageNet file index follow the image split.
EEG-ImageNet	two-part-pth-indexed per-class 40/5/5 split	train	EEG-ImageNet_1.pth	565	565	0	n01456756	fine	1713	n01456756_9411.JPEG	n01456756/n01456756_9411.JPEG	Within each class, first 40 ImageNet file indices train, next 5 validation, final 5 test; all EEG entries for the same ImageNet file index follow the image split.
EEG-ImageNet	two-part-pth-indexed per-class 40/5/5 split	train	EEG-ImageNet_1.pth	4955	4955	1	n01456756	fine	1713	n01456756_9411.JPEG	n01456756/n01456756_9411.JPEG	Within each class, first 40 ImageNet file indices train, next 5 validation, final 5 test; all EEG entries for the same ImageNet file index follow the image split.
EEG-ImageNet	two-part-pth-indexed per-class 40/5/5 split	train	EEG-ImageNet_1.pth	9339	9339	2	n01456756	fine	1713	n01456756_9411.JPEG	n01456756/n01456756_9411.JPEG	Within each class, first 40 ImageNet file indices train, next 5 validation, final 5 test; all EEG entries for the same ImageNet file index follow the image split.
EEG-ImageNet	two-part-pth-indexed per-class 40/5/5 split	train	EEG-ImageNet_1.pth	13928	13928	3	n01456756	fine	1713	n01456756_9411.JPEG	n01456756/n01456756_9411.JPEG	Within each class, first 40 ImageNet file indices train, next 5 validation, final 5 test; all EEG entries for the same ImageNet file index follow the image split.
EEG-ImageNet	two-part-pth-indexed per-class 40/5/5 split	train	EEG-ImageNet_1.pth	19382	19382	4	n01456756	fine	1713	n01456756_9411.JPEG	n01456756/n01456756_9411.JPEG	Within each class, first 40 ImageNet file indices train, next 5 validation, final 5 test; all EEG entries for the same ImageNet file index follow the image split.
EEG-ImageNet	two-part-pth-indexed per-class 40/5/5 split	train	EEG-ImageNet_1.pth	22672	22672	5	n01456756	fine	1713	n01456756_9411.JPEG	n01456756/n01456756_9411.JPEG	Within each class, first 40 ImageNet file indices train, next 5 validation, final 5 test; all EEG entries for the same ImageNet file index follow the image split.
EEG-ImageNet	two-part-pth-indexed per-class 40/5/5 split	train	EEG-ImageNet_1.pth	27177	27177	6	n01456756	fine	1713	n01456756_9411.JPEG	n01456756/n01456756_9411.JPEG	Within each class, first 40 ImageNet file indices train, next 5 validation, final 5 test; all EEG entries for the same ImageNet file index follow the image split.
EEG-ImageNet	two-part-pth-indexed per-class 40/5/5 split	train	EEG-ImageNet_1.pth	28501	28501	7	n01456756	fine	1713	n01456756_9411.JPEG	n01456756/n01456756_9411.JPEG	Within each class, first 40 ImageNet file indices train, next 5 validation, final 5 test; all EEG entries for the same ImageNet file index follow the image split.
EEG-ImageNet	two-part-pth-indexed per-class 40/5/5 split	train	EEG-ImageNet_2.pth	3648	35598	8	n01456756	fine	1713	n01456756_9411.JPEG	n01456756/n01456756_9411.JPEG	Within each class, first 40 ImageNet file indices train, next 5 validation, final 5 test; all EEG entries for the same ImageNet file index follow the image split.
EEG-ImageNet	two-part-pth-indexed per-class 40/5/5 split	train	EEG-ImageNet_2.pth	4490	36440	9	n01456756	fine	1713	n01456756_9411.JPEG	n01456756/n01456756_9411.JPEG	Within each class, first 40 ImageNet file indices train, next 5 validation, final 5 test; all EEG entries for the same ImageNet file index follow the image split.
EEG-ImageNet	two-part-pth-indexed per-class 40/5/5 split	train	EEG-ImageNet_2.pth	11955	43905	10	n01456756	fine	1713	n01456756_9411.JPEG	n01456756/n01456756_9411.JPEG	Within each class, first 40 ImageNet file indices train, next 5 validation, final 5 test; all EEG entries for the same ImageNet file index follow the image split.
EEG-ImageNet	two-part-pth-indexed per-class 40/5/5 split	train	EEG-ImageNet_2.pth	14193	46143	11	n01456756	fine	1713	n01456756_9411.JPEG	n01456756/n01456756_9411.JPEG	Within each class, first 40 ImageNet file indices train, next 5 validation, final 5 test; all EEG entries for the same ImageNet file index follow the image split.
EEG-ImageNet	two-part-pth-indexed per-class 40/5/5 split	train	EEG-ImageNet_2.pth	18690	50640	12	n01456756	fine	1713	n01456756_9411.JPEG	n01456756/n01456756_9411.JPEG	Within each class, first 40 ImageNet file indices train, next 5 validation, final 5 test; all EEG entries for the same ImageNet file index follow the image split.
EEG-ImageNet	two-part-pth-indexed per-class 40/5/5 split	train	EEG-ImageNet_2.pth	21104	53054	13	n01456756	fine	1713	n01456756_9411.JPEG	n01456756/n01456756_9411.JPEG	Within each class, first 40 ImageNet file indices train, next 5 validation, final 5 test; all EEG entries for the same ImageNet file index follow the image split.
EEG-ImageNet	two-part-pth-indexed per-class 40/5/5 split	train	EEG-ImageNet_2.pth	25394	57344	14	n01456756	fine	1713	n01456756_9411.JPEG	n01456756/n01456756_9411.JPEG	Within each class, first 40 ImageNet file indices train, next 5 validation, final 5 test; all EEG entries for the same ImageNet file index follow the image split.
EEG-ImageNet	two-part-pth-indexed per-class 40/5/5 split	train	EEG-ImageNet_2.pth	28565	60515	15	n01456756	fine	1713	n01456756_9411.JPEG	n01456756/n01456756_9411.JPEG	Within each class, first 40 ImageNet file indices train, next 5 validation, final 5 test; all EEG entries for the same ImageNet file index follow the image split.
EEG-ImageNet	two-part-pth-indexed per-class 40/5/5 split	train	EEG-ImageNet_1.pth	566	566	0	n01456756	fine	1710	n01456756_18085.JPEG	n01456756/n01456756_18085.JPEG	Within each class, first 40 ImageNet file indices train, next 5 validation, final 5 test; all EEG entries for the same ImageNet file index follow the image split.
EEG-ImageNet	two-part-pth-indexed per-class 40/5/5 split	train	EEG-ImageNet_1.pth	4979	4979	1	n01456756	fine	1710	n01456756_18085.JPEG	n01456756/n01456756_18085.JPEG	Within each class, first 40 ImageNet file indices train, next 5 validation, final 5 test; all EEG entries for the same ImageNet file index follow the image split.
EEG-ImageNet	two-part-pth-indexed per-class 40/5/5 split	train	EEG-ImageNet_1.pth	9330	9330	2	n01456756	fine	1710	n01456756_18085.JPEG	n01456756/n01456756_18085.JPEG	Within each class, first 40 ImageNet file indices train, next 5 validation, final 5 test; all EEG entries for the same ImageNet file index follow the image split.
EEG-ImageNet	two-part-pth-indexed per-class 40/5/5 split	train	EEG-ImageNet_1.pth	13907	13907	3	n01456756	fine	1710	n01456756_18085.JPEG	n01456756/n01456756_18085.JPEG	Within each class, first 40 ImageNet file indices train, next 5 validation, final 5 test; all EEG entries for the same ImageNet file index follow the image split.
EEG-ImageNet	two-part-pth-indexed per-class 40/5/5 split	train	EEG-ImageNet_1.pth	19396	19396	4	n01456756	fine	1710	n01456756_18085.JPEG	n01456756/n01456756_18085.JPEG	Within each class, first 40 ImageNet file indices train, next 5 validation, final 5 test; all EEG entries for the same ImageNet file index follow the image split.
EEG-ImageNet	two-part-pth-indexed per-class 40/5/5 split	train	EEG-ImageNet_1.pth	22670	22670	5	n01456756	fine	1710	n01456756_18085.JPEG	n01456756/n01456756_18085.JPEG	Within each class, first 40 ImageNet file indices train, next 5 validation, final 5 test; all EEG entries for the same ImageNet file index follow the image split.
EEG-ImageNet	two-part-pth-indexed per-class 40/5/5 split	train	EEG-ImageNet_1.pth	27152	27152	6	n01456756	fine	1710	n01456756_18085.JPEG	n01456756/n01456756_18085.JPEG	Within each class, first 40 ImageNet file indices train, next 5 validation, final 5 test; all EEG entries for the same ImageNet file index follow the image split.
EEG-ImageNet	two-part-pth-indexed per-class 40/5/5 split	train	EEG-ImageNet_1.pth	28542	28542	7	n01456756	fine	1710	n01456756_18085.JPEG	n01456756/n01456756_18085.JPEG	Within each class, first 40 ImageNet file indices train, next 5 validation, final 5 test; all EEG entries for the same ImageNet file index follow the image split.
EEG-ImageNet	two-part-pth-indexed per-class 40/5/5 split	train	EEG-ImageNet_2.pth	3607	35557	8	n01456756	fine	1710	n01456756_18085.JPEG	n01456756/n01456756_18085.JPEG	Within each class, first 40 ImageNet file indices train, next 5 validation, final 5 test; all EEG entries for the same ImageNet file index follow the image split.
EEG-ImageNet	two-part-pth-indexed per-class 40/5/5 split	train	EEG-ImageNet_2.pth	4450	36400	9	n01456756	fine	1710	n01456756_18085.JPEG	n01456756/n01456756_18085.JPEG	Within each class, first 40 ImageNet file indices train, next 5 validation, final 5 test; all EEG entries for the same ImageNet file index follow the image split.
EEG-ImageNet	two-part-pth-indexed per-class 40/5/5 split	train	EEG-ImageNet_2.pth	11988	43938	10	n01456756	fine	1710	n01456756_18085.JPEG	n01456756/n01456756_18085.JPEG	Within each class, first 40 ImageNet file indices train, next 5 validation, final 5 test; all EEG entries for the same ImageNet file index follow the image split.
EEG-ImageNet	two-part-pth-indexed per-class 40/5/5 split	train	EEG-ImageNet_2.pth	14188	46138	11	n01456756	fine	1710	n01456756_18085.JPEG	n01456756/n01456756_18085.JPEG	Within each class, first 40 ImageNet file indices train, next 5 validation, final 5 test; all EEG entries for the same ImageNet file index follow the image split.
EEG-ImageNet	two-part-pth-indexed per-class 40/5/5 split	train	EEG-ImageNet_2.pth	18696	50646	12	n01456756	fine	1710	n01456756_18085.JPEG	n01456756/n01456756_18085.JPEG	Within each class, first 40 ImageNet file indices train, next 5 validation, final 5 test; all EEG entries for the same ImageNet file index follow the image split.
EEG-ImageNet	two-part-pth-indexed per-class 40/5/5 split	train	EEG-ImageNet_2.pth	21121	53071	13	n01456756	fine	1710	n01456756_18085.JPEG	n01456756/n01456756_18085.JPEG	Within each class, first 40 ImageNet file indices train, next 5 validation, final 5 test; all EEG entries for the same ImageNet file index follow the image split.
EEG-ImageNet	two-part-pth-indexed per-class 40/5/5 split	train	EEG-ImageNet_2.pth	25370	57320	14	n01456756	fine	1710	n01456756_18085.JPEG	n01456756/n01456756_18085.JPEG	Within each class, first 40 ImageNet file indices train, next 5 validation, final 5 test; all EEG entries for the same ImageNet file index follow the image split.
EEG-ImageNet	two-part-pth-indexed per-class 40/5/5 split	train	EEG-ImageNet_2.pth	28582	60532	15	n01456756	fine	1710	n01456756_18085.JPEG	n01456756/n01456756_18085.JPEG	Within each class, first 40 ImageNet file indices train, next 5 validation, final 5 test; all EEG entries for the same ImageNet file index follow the image split.
EEG-ImageNet	two-part-pth-indexed per-class 40/5/5 split	train	EEG-ImageNet_1.pth	567	567	0	n01456756	fine	1712	n01456756_2572.JPEG	n01456756/n01456756_2572.JPEG	Within each class, first 40 ImageNet file indices train, next 5 validation, final 5 test; all EEG entries for the same ImageNet file index follow the image split.
EEG-ImageNet	two-part-pth-indexed per-class 40/5/5 split	train	EEG-ImageNet_1.pth	4993	4993	1	n01456756	fine	1712	n01456756_2572.JPEG	n01456756/n01456756_2572.JPEG	Within each class, first 40 ImageNet file indices train, next 5 validation, final 5 test; all EEG entries for the same ImageNet file index follow the image split.
EEG-ImageNet	two-part-pth-indexed per-class 40/5/5 split	train	EEG-ImageNet_1.pth	9346	9346	2	n01456756	fine	1712	n01456756_2572.JPEG	n01456756/n01456756_2572.JPEG	Within each class, first 40 ImageNet file indices train, next 5 validation, final 5 test; all EEG entries for the same ImageNet file index follow the image split.
EEG-ImageNet	two-part-pth-indexed per-class 40/5/5 split	train	EEG-ImageNet_1.pth	13925	13925	3	n01456756	fine	1712	n01456756_2572.JPEG	n01456756/n01456756_2572.JPEG	Within each class, first 40 ImageNet file indices train, next 5 validation, final 5 test; all EEG entries for the same ImageNet file index follow the image split.
EEG-ImageNet	two-part-pth-indexed per-class 40/5/5 split	train	EEG-ImageNet_1.pth	19376	19376	4	n01456756	fine	1712	n01456756_2572.JPEG	n01456756/n01456756_2572.JPEG	Within each class, first 40 ImageNet file indices train, next 5 validation, final 5 test; all EEG entries for the same ImageNet file index follow the image split.
EEG-ImageNet	two-part-pth-indexed per-class 40/5/5 split	train	EEG-ImageNet_1.pth	22688	22688	5	n01456756	fine	1712	n01456756_2572.JPEG	n01456756/n01456756_2572.JPEG	Within each class, first 40 ImageNet file indices train, next 5 validation, final 5 test; all EEG entries for the same ImageNet file index follow the image split.
EEG-ImageNet	two-part-pth-indexed per-class 40/5/5 split	train	EEG-ImageNet_1.pth	27176	27176	6	n01456756	fine	1712	n01456756_2572.JPEG	n01456756/n01456756_2572.JPEG	Within each class, first 40 ImageNet file indices train, next 5 validation, final 5 test; all EEG entries for the same ImageNet file index follow the image split.
EEG-ImageNet	two-part-pth-indexed per-class 40/5/5 split	train	EEG-ImageNet_1.pth	28502	28502	7	n01456756	fine	1712	n01456756_2572.JPEG	n01456756/n01456756_2572.JPEG	Within each class, first 40 ImageNet file indices train, next 5 validation, final 5 test; all EEG entries for the same ImageNet file index follow the image split.
EEG-ImageNet	two-part-pth-indexed per-class 40/5/5 split	train	EEG-ImageNet_2.pth	3649	35599	8	n01456756	fine	1712	n01456756_2572.JPEG	n01456756/n01456756_2572.JPEG	Within each class, first 40 ImageNet file indices train, next 5 validation, final 5 test; all EEG entries for the same ImageNet file index follow the image split.
EEG-ImageNet	two-part-pth-indexed per-class 40/5/5 split	train	EEG-ImageNet_2.pth	4495	36445	9	n01456756	fine	1712	n01456756_2572.JPEG	n01456756/n01456756_2572.JPEG	Within each class, first 40 ImageNet file indices train, next 5 validation, final 5 test; all EEG entries for the same ImageNet file index follow the image split.
EEG-ImageNet	two-part-pth-indexed per-class 40/5/5 split	train	EEG-ImageNet_2.pth	11997	43947	10	n01456756	fine	1712	n01456756_2572.JPEG	n01456756/n01456756_2572.JPEG	Within each class, first 40 ImageNet file indices train, next 5 validation, final 5 test; all EEG entries for the same ImageNet file index follow the image split.
EEG-ImageNet	two-part-pth-indexed per-class 40/5/5 split	train	EEG-ImageNet_2.pth	14182	46132	11	n01456756	fine	1712	n01456756_2572.JPEG	n01456756/n01456756_2572.JPEG	Within each class, first 40 ImageNet file indices train, next 5 validation, final 5 test; all EEG entries for the same ImageNet file index follow the image split.
EEG-ImageNet	two-part-pth-indexed per-class 40/5/5 split	train	EEG-ImageNet_2.pth	18669	50619	12	n01456756	fine	1712	n01456756_2572.JPEG	n01456756/n01456756_2572.JPEG	Within each class, first 40 ImageNet file indices train, next 5 validation, final 5 test; all EEG entries for the same ImageNet file index follow the image split.
EEG-ImageNet	two-part-pth-indexed per-class 40/5/5 split	train	EEG-ImageNet_2.pth	21105	53055	13	n01456756	fine	1712	n01456756_2572.JPEG	n01456756/n01456756_2572.JPEG	Within each class, first 40 ImageNet file indices train, next 5 validation, final 5 test; all EEG entries for the same ImageNet file index follow the image split.
EEG-ImageNet	two-part-pth-indexed per-class 40/5/5 split	train	EEG-ImageNet_2.pth	25353	57303	14	n01456756	fine	1712	n01456756_2572.JPEG	n01456756/n01456756_2572.JPEG	Within each class, first 40 ImageNet file indices train, next 5 validation, final 5 test; all EEG entries for the same ImageNet file index follow the image split.
EEG-ImageNet	two-part-pth-indexed per-class 40/5/5 split	train	EEG-ImageNet_2.pth	28559	60509	15	n01456756	fine	1712	n01456756_2572.JPEG	n01456756/n01456756_2572.JPEG	Within each class, first 40 ImageNet file indices train, next 5 validation, final 5 test; all EEG entries for the same ImageNet file index follow the image split.
EEG-ImageNet	two-part-pth-indexed per-class 40/5/5 split	train	EEG-ImageNet_1.pth	568	568	0	n01456756	fine	1735	n01456756_24096.JPEG	n01456756/n01456756_24096.JPEG	Within each class, first 40 ImageNet file indices train, next 5 validation, final 5 test; all EEG entries for the same ImageNet file index follow the image split.
EEG-ImageNet	two-part-pth-indexed per-class 40/5/5 split	train	EEG-ImageNet_1.pth	4977	4977	1	n01456756	fine	1735	n01456756_24096.JPEG	n01456756/n01456756_24096.JPEG	Within each class, first 40 ImageNet file indices train, next 5 validation, final 5 test; all EEG entries for the same ImageNet file index follow the image split.
EEG-ImageNet	two-part-pth-indexed per-class 40/5/5 split	train	EEG-ImageNet_1.pth	9304	9304	2	n01456756	fine	1735	n01456756_24096.JPEG	n01456756/n01456756_24096.JPEG	Within each class, first 40 ImageNet file indices train, next 5 validation, final 5 test; all EEG entries for the same ImageNet file index follow the image split.
EEG-ImageNet	two-part-pth-indexed per-class 40/5/5 split	train	EEG-ImageNet_1.pth	13942	13942	3	n01456756	fine	1735	n01456756_24096.JPEG	n01456756/n01456756_24096.JPEG	Within each class, first 40 ImageNet file indices train, next 5 validation, final 5 test; all EEG entries for the same ImageNet file index follow the image split.
EEG-ImageNet	two-part-pth-indexed per-class 40/5/5 split	train	EEG-ImageNet_1.pth	19391	19391	4	n01456756	fine	1735	n01456756_24096.JPEG	n01456756/n01456756_24096.JPEG	Within each class, first 40 ImageNet file indices train, next 5 validation, final 5 test; all EEG entries for the same ImageNet file index follow the image split.
EEG-ImageNet	two-part-pth-indexed per-class 40/5/5 split	train	EEG-ImageNet_1.pth	22679	22679	5	n01456756	fine	1735	n01456756_24096.JPEG	n01456756/n01456756_24096.JPEG	Within each class, first 40 ImageNet file indices train, next 5 validation, final 5 test; all EEG entries for the same ImageNet file index follow the image split.
EEG-ImageNet	two-part-pth-indexed per-class 40/5/5 split	train	EEG-ImageNet_1.pth	27165	27165	6	n01456756	fine	1735	n01456756_24096.JPEG	n01456756/n01456756_24096.JPEG	Within each class, first 40 ImageNet file indices train, next 5 validation, final 5 test; all EEG entries for the same ImageNet file index follow the image split.
EEG-ImageNet	two-part-pth-indexed per-class 40/5/5 split	train	EEG-ImageNet_1.pth	28538	28538	7	n01456756	fine	1735	n01456756_24096.JPEG	n01456756/n01456756_24096.JPEG	Within each class, first 40 ImageNet file indices train, next 5 validation, final 5 test; all EEG entries for the same ImageNet file index follow the image split.
EEG-ImageNet	two-part-pth-indexed per-class 40/5/5 split	train	EEG-ImageNet_2.pth	3612	35562	8	n01456756	fine	1735	n01456756_24096.JPEG	n01456756/n01456756_24096.JPEG	Within each class, first 40 ImageNet file indices train, next 5 validation, final 5 test; all EEG entries for the same ImageNet file index follow the image split.
EEG-ImageNet	two-part-pth-indexed per-class 40/5/5 split	train	EEG-ImageNet_2.pth	4462	36412	9	n01456756	fine	1735	n01456756_24096.JPEG	n01456756/n01456756_24096.JPEG	Within each class, first 40 ImageNet file indices train, next 5 validation, final 5 test; all EEG entries for the same ImageNet file index follow the image split.
EEG-ImageNet	two-part-pth-indexed per-class 40/5/5 split	train	EEG-ImageNet_2.pth	11984	43934	10	n01456756	fine	1735	n01456756_24096.JPEG	n01456756/n01456756_24096.JPEG	Within each class, first 40 ImageNet file indices train, next 5 validation, final 5 test; all EEG entries for the same ImageNet file index follow the image split.
EEG-ImageNet	two-part-pth-indexed per-class 40/5/5 split	train	EEG-ImageNet_2.pth	14164	46114	11	n01456756	fine	1735	n01456756_24096.JPEG	n01456756/n01456756_24096.JPEG	Within each class, first 40 ImageNet file indices train, next 5 validation, final 5 test; all EEG entries for the same ImageNet file index follow the image split.
EEG-ImageNet	two-part-pth-indexed per-class 40/5/5 split	train	EEG-ImageNet_2.pth	18659	50609	12	n01456756	fine	1735	n01456756_24096.JPEG	n01456756/n01456756_24096.JPEG	Within each class, first 40 ImageNet file indices train, next 5 validation, final 5 test; all EEG entries for the same ImageNet file index follow the image split.
EEG-ImageNet	two-part-pth-indexed per-class 40/5/5 split	train	EEG-ImageNet_2.pth	21100	53050	13	n01456756	fine	1735	n01456756_24096.JPEG	n01456756/n01456756_24096.JPEG	Within each class, first 40 ImageNet file indices train, next 5 validation, final 5 test; all EEG entries for the same ImageNet file index follow the image split.
EEG-ImageNet	two-part-pth-indexed per-class 40/5/5 split	train	EEG-ImageNet_2.pth	25372	57322	14	n01456756	fine	1735	n01456756_24096.JPEG	n01456756/n01456756_24096.JPEG	Within each class, first 40 ImageNet file indices train, next 5 validation, final 5 test; all EEG entries for the same ImageNet file index follow the image split.
EEG-ImageNet	two-part-pth-indexed per-class 40/5/5 split	train	EEG-ImageNet_2.pth	28578	60528	15	n01456756	fine	1735	n01456756_24096.JPEG	n01456756/n01456756_24096.JPEG	Within each class, first 40 ImageNet file indices train, next 5 validation, final 5 test; all EEG entries for the same ImageNet file index follow the image split.
EEG-ImageNet	two-part-pth-indexed per-class 40/5/5 split	train	EEG-ImageNet_1.pth	569	569	0	n01456756	fine	1738	n01456756_17332.JPEG	n01456756/n01456756_17332.JPEG	Within each class, first 40 ImageNet file indices train, next 5 validation, final 5 test; all EEG entries for the same ImageNet file index follow the image split.
EEG-ImageNet	two-part-pth-indexed per-class 40/5/5 split	train	EEG-ImageNet_1.pth	4985	4985	1	n01456756	fine	1738	n01456756_17332.JPEG	n01456756/n01456756_17332.JPEG	Within each class, first 40 ImageNet file indices train, next 5 validation, final 5 test; all EEG entries for the same ImageNet file index follow the image split.
EEG-ImageNet	two-part-pth-indexed per-class 40/5/5 split	train	EEG-ImageNet_1.pth	9344	9344	2	n01456756	fine	1738	n01456756_17332.JPEG	n01456756/n01456756_17332.JPEG	Within each class, first 40 ImageNet file indices train, next 5 validation, final 5 test; all EEG entries for the same ImageNet file index follow the image split.
EEG-ImageNet	two-part-pth-indexed per-class 40/5/5 split	train	EEG-ImageNet_1.pth	13940	13940	3	n01456756	fine	1738	n01456756_17332.JPEG	n01456756/n01456756_17332.JPEG	Within each class, first 40 ImageNet file indices train, next 5 validation, final 5 test; all EEG entries for the same ImageNet file index follow the image split.
EEG-ImageNet	two-part-pth-indexed per-class 40/5/5 split	train	EEG-ImageNet_1.pth	19392	19392	4	n01456756	fine	1738	n01456756_17332.JPEG	n01456756/n01456756_17332.JPEG	Within each class, first 40 ImageNet file indices train, next 5 validation, final 5 test; all EEG entries for the same ImageNet file index follow the image split.
EEG-ImageNet	two-part-pth-indexed per-class 40/5/5 split	train	EEG-ImageNet_1.pth	22699	22699	5	n01456756	fine	1738	n01456756_17332.JPEG	n01456756/n01456756_17332.JPEG	Within each class, first 40 ImageNet file indices train, next 5 validation, final 5 test; all EEG entries for the same ImageNet file index follow the image split.
EEG-ImageNet	two-part-pth-indexed per-class 40/5/5 split	train	EEG-ImageNet_1.pth	27171	27171	6	n01456756	fine	1738	n01456756_17332.JPEG	n01456756/n01456756_17332.JPEG	Within each class, first 40 ImageNet file indices train, next 5 validation, final 5 test; all EEG entries for the same ImageNet file index follow the image split.
EEG-ImageNet	two-part-pth-indexed per-class 40/5/5 split	train	EEG-ImageNet_1.pth	28519	28519	7	n01456756	fine	1738	n01456756_17332.JPEG	n01456756/n01456756_17332.JPEG	Within each class, first 40 ImageNet file indices train, next 5 validation, final 5 test; all EEG entries for the same ImageNet file index follow the image split.
EEG-ImageNet	two-part-pth-indexed per-class 40/5/5 split	train	EEG-ImageNet_2.pth	3627	35577	8	n01456756	fine	1738	n01456756_17332.JPEG	n01456756/n01456756_17332.JPEG	Within each class, first 40 ImageNet file indices train, next 5 validation, final 5 test; all EEG entries for the same ImageNet file index follow the image split.
EEG-ImageNet	two-part-pth-indexed per-class 40/5/5 split	train	EEG-ImageNet_2.pth	4478	36428	9	n01456756	fine	1738	n01456756_17332.JPEG	n01456756/n01456756_17332.JPEG	Within each class, first 40 ImageNet file indices train, next 5 validation, final 5 test; all EEG entries for the same ImageNet file index follow the image split.
EEG-ImageNet	two-part-pth-indexed per-class 40/5/5 split	train	EEG-ImageNet_2.pth	11991	43941	10	n01456756	fine	1738	n01456756_17332.JPEG	n01456756/n01456756_17332.JPEG	Within each class, first 40 ImageNet file indices train, next 5 validation, final 5 test; all EEG entries for the same ImageNet file index follow the image split.
EEG-ImageNet	two-part-pth-indexed per-class 40/5/5 split	train	EEG-ImageNet_2.pth	14158	46108	11	n01456756	fine	1738	n01456756_17332.JPEG	n01456756/n01456756_17332.JPEG	Within each class, first 40 ImageNet file indices train, next 5 validation, final 5 test; all EEG entries for the same ImageNet file index follow the image split.
EEG-ImageNet	two-part-pth-indexed per-class 40/5/5 split	train	EEG-ImageNet_2.pth	18658	50608	12	n01456756	fine	1738	n01456756_17332.JPEG	n01456756/n01456756_17332.JPEG	Within each class, first 40 ImageNet file indices train, next 5 validation, final 5 test; all EEG entries for the same ImageNet file index follow the image split.
EEG-ImageNet	two-part-pth-indexed per-class 40/5/5 split	train	EEG-ImageNet_2.pth	21149	53099	13	n01456756	fine	1738	n01456756_17332.JPEG	n01456756/n01456756_17332.JPEG	Within each class, first 40 ImageNet file indices train, next 5 validation, final 5 test; all EEG entries for the same ImageNet file index follow the image split.
EEG-ImageNet	two-part-pth-indexed per-class 40/5/5 split	train	EEG-ImageNet_2.pth	25392	57342	14	n01456756	fine	1738	n01456756_17332.JPEG	n01456756/n01456756_17332.JPEG	Within each class, first 40 ImageNet file indices train, next 5 validation, final 5 test; all EEG entries for the same ImageNet file index follow the image split.
EEG-ImageNet	two-part-pth-indexed per-class 40/5/5 split	train	EEG-ImageNet_2.pth	28567	60517	15	n01456756	fine	1738	n01456756_17332.JPEG	n01456756/n01456756_17332.JPEG	Within each class, first 40 ImageNet file indices train, next 5 validation, final 5 test; all EEG entries for the same ImageNet file index follow the image split.
EEG-ImageNet	two-part-pth-indexed per-class 40/5/5 split	train	EEG-ImageNet_1.pth	570	570	0	n01456756	fine	1729	n01456756_1074.JPEG	n01456756/n01456756_1074.JPEG	Within each class, first 40 ImageNet file indices train, next 5 validation, final 5 test; all EEG entries for the same ImageNet file index follow the image split.
EEG-ImageNet	two-part-pth-indexed per-class 40/5/5 split	train	EEG-ImageNet_1.pth	4965	4965	1	n01456756	fine	1729	n01456756_1074.JPEG	n01456756/n01456756_1074.JPEG	Within each class, first 40 ImageNet file indices train, next 5 validation, final 5 test; all EEG entries for the same ImageNet file index follow the image split.
EEG-ImageNet	two-part-pth-indexed per-class 40/5/5 split	train	EEG-ImageNet_1.pth	9331	9331	2	n01456756	fine	1729	n01456756_1074.JPEG	n01456756/n01456756_1074.JPEG	Within each class, first 40 ImageNet file indices train, next 5 validation, final 5 test; all EEG entries for the same ImageNet file index follow the image split.
EEG-ImageNet	two-part-pth-indexed per-class 40/5/5 split	train	EEG-ImageNet_1.pth	13947	13947	3	n01456756	fine	1729	n01456756_1074.JPEG	n01456756/n01456756_1074.JPEG	Within each class, first 40 ImageNet file indices train, next 5 validation, final 5 test; all EEG entries for the same ImageNet file index follow the image split.
EEG-ImageNet	two-part-pth-indexed per-class 40/5/5 split	train	EEG-ImageNet_1.pth	19363	19363	4	n01456756	fine	1729	n01456756_1074.JPEG	n01456756/n01456756_1074.JPEG	Within each class, first 40 ImageNet file indices train, next 5 validation, final 5 test; all EEG entries for the same ImageNet file index follow the image split.
EEG-ImageNet	two-part-pth-indexed per-class 40/5/5 split	train	EEG-ImageNet_1.pth	22653	22653	5	n01456756	fine	1729	n01456756_1074.JPEG	n01456756/n01456756_1074.JPEG	Within each class, first 40 ImageNet file indices train, next 5 validation, final 5 test; all EEG entries for the same ImageNet file index follow the image split.
EEG-ImageNet	two-part-pth-indexed per-class 40/5/5 split	train	EEG-ImageNet_1.pth	27166	27166	6	n01456756	fine	1729	n01456756_1074.JPEG	n01456756/n01456756_1074.JPEG	Within each class, first 40 ImageNet file indices train, next 5 validation, final 5 test; all EEG entries for the same ImageNet file index follow the image split.
EEG-ImageNet	two-part-pth-indexed per-class 40/5/5 split	train	EEG-ImageNet_1.pth	28518	28518	7	n01456756	fine	1729	n01456756_1074.JPEG	n01456756/n01456756_1074.JPEG	Within each class, first 40 ImageNet file indices train, next 5 validation, final 5 test; all EEG entries for the same ImageNet file index follow the image split.
EEG-ImageNet	two-part-pth-indexed per-class 40/5/5 split	train	EEG-ImageNet_2.pth	3628	35578	8	n01456756	fine	1729	n01456756_1074.JPEG	n01456756/n01456756_1074.JPEG	Within each class, first 40 ImageNet file indices train, next 5 validation, final 5 test; all EEG entries for the same ImageNet file index follow the image split.
EEG-ImageNet	two-part-pth-indexed per-class 40/5/5 split	train	EEG-ImageNet_2.pth	4485	36435	9	n01456756	fine	1729	n01456756_1074.JPEG	n01456756/n01456756_1074.JPEG	Within each class, first 40 ImageNet file indices train, next 5 validation, final 5 test; all EEG entries for the same ImageNet file index follow the image split.
EEG-ImageNet	two-part-pth-indexed per-class 40/5/5 split	train	EEG-ImageNet_2.pth	11983	43933	10	n01456756	fine	1729	n01456756_1074.JPEG	n01456756/n01456756_1074.JPEG	Within each class, first 40 ImageNet file indices train, next 5 validation, final 5 test; all EEG entries for the same ImageNet file index follow the image split.
EEG-ImageNet	two-part-pth-indexed per-class 40/5/5 split	train	EEG-ImageNet_2.pth	14189	46139	11	n01456756	fine	1729	n01456756_1074.JPEG	n01456756/n01456756_1074.JPEG	Within each class, first 40 ImageNet file indices train, next 5 validation, final 5 test; all EEG entries for the same ImageNet file index follow the image split.
EEG-ImageNet	two-part-pth-indexed per-class 40/5/5 split	train	EEG-ImageNet_2.pth	18656	50606	12	n01456756	fine	1729	n01456756_1074.JPEG	n01456756/n01456756_1074.JPEG	Within each class, first 40 ImageNet file indices train, next 5 validation, final 5 test; all EEG entries for the same ImageNet file index follow the image split.
EEG-ImageNet	two-part-pth-indexed per-class 40/5/5 split	train	EEG-ImageNet_2.pth	21127	53077	13	n01456756	fine	1729	n01456756_1074.JPEG	n01456756/n01456756_1074.JPEG	Within each class, first 40 ImageNet file indices train, next 5 validation, final 5 test; all EEG entries for the same ImageNet file index follow the image split.
EEG-ImageNet	two-part-pth-indexed per-class 40/5/5 split	train	EEG-ImageNet_2.pth	25377	57327	14	n01456756	fine	1729	n01456756_1074.JPEG	n01456756/n01456756_1074.JPEG	Within each class, first 40 ImageNet file indices train, next 5 validation, final 5 test; all EEG entries for the same ImageNet file index follow the image split.
EEG-ImageNet	two-part-pth-indexed per-class 40/5/5 split	train	EEG-ImageNet_2.pth	28555	60505	15	n01456756	fine	1729	n01456756_1074.JPEG	n01456756/n01456756_1074.JPEG	Within each class, first 40 ImageNet file indices train, next 5 validation, final 5 test; all EEG entries for the same ImageNet file index follow the image split.
EEG-ImageNet	two-part-pth-indexed per-class 40/5/5 split	train	EEG-ImageNet_1.pth	571	571	0	n01456756	fine	1736	n01456756_6260.JPEG	n01456756/n01456756_6260.JPEG	Within each class, first 40 ImageNet file indices train, next 5 validation, final 5 test; all EEG entries for the same ImageNet file index follow the image split.
EEG-ImageNet	two-part-pth-indexed per-class 40/5/5 split	train	EEG-ImageNet_1.pth	4987	4987	1	n01456756	fine	1736	n01456756_6260.JPEG	n01456756/n01456756_6260.JPEG	Within each class, first 40 ImageNet file indices train, next 5 validation, final 5 test; all EEG entries for the same ImageNet file index follow the image split.
EEG-ImageNet	two-part-pth-indexed per-class 40/5/5 split	train	EEG-ImageNet_1.pth	9326	9326	2	n01456756	fine	1736	n01456756_6260.JPEG	n01456756/n01456756_6260.JPEG	Within each class, first 40 ImageNet file indices train, next 5 validation, final 5 test; all EEG entries for the same ImageNet file index follow the image split.
EEG-ImageNet	two-part-pth-indexed per-class 40/5/5 split	train	EEG-ImageNet_1.pth	13932	13932	3	n01456756	fine	1736	n01456756_6260.JPEG	n01456756/n01456756_6260.JPEG	Within each class, first 40 ImageNet file indices train, next 5 validation, final 5 test; all EEG entries for the same ImageNet file index follow the image split.
EEG-ImageNet	two-part-pth-indexed per-class 40/5/5 split	train	EEG-ImageNet_1.pth	19353	19353	4	n01456756	fine	1736	n01456756_6260.JPEG	n01456756/n01456756_6260.JPEG	Within each class, first 40 ImageNet file indices train, next 5 validation, final 5 test; all EEG entries for the same ImageNet file index follow the image split.
EEG-ImageNet	two-part-pth-indexed per-class 40/5/5 split	train	EEG-ImageNet_1.pth	22674	22674	5	n01456756	fine	1736	n01456756_6260.JPEG	n01456756/n01456756_6260.JPEG	Within each class, first 40 ImageNet file indices train, next 5 validation, final 5 test; all EEG entries for the same ImageNet file index follow the image split.
EEG-ImageNet	two-part-pth-indexed per-class 40/5/5 split	train	EEG-ImageNet_1.pth	27163	27163	6	n01456756	fine	1736	n01456756_6260.JPEG	n01456756/n01456756_6260.JPEG	Within each class, first 40 ImageNet file indices train, next 5 validation, final 5 test; all EEG entries for the same ImageNet file index follow the image split.
EEG-ImageNet	two-part-pth-indexed per-class 40/5/5 split	train	EEG-ImageNet_1.pth	28500	28500	7	n01456756	fine	1736	n01456756_6260.JPEG	n01456756/n01456756_6260.JPEG	Within each class, first 40 ImageNet file indices train, next 5 validation, final 5 test; all EEG entries for the same ImageNet file index follow the image split.
EEG-ImageNet	two-part-pth-indexed per-class 40/5/5 split	train	EEG-ImageNet_2.pth	3639	35589	8	n01456756	fine	1736	n01456756_6260.JPEG	n01456756/n01456756_6260.JPEG	Within each class, first 40 ImageNet file indices train, next 5 validation, final 5 test; all EEG entries for the same ImageNet file index follow the image split.
EEG-ImageNet	two-part-pth-indexed per-class 40/5/5 split	train	EEG-ImageNet_2.pth	4476	36426	9	n01456756	fine	1736	n01456756_6260.JPEG	n01456756/n01456756_6260.JPEG	Within each class, first 40 ImageNet file indices train, next 5 validation, final 5 test; all EEG entries for the same ImageNet file index follow the image split.
EEG-ImageNet	two-part-pth-indexed per-class 40/5/5 split	train	EEG-ImageNet_2.pth	11954	43904	10	n01456756	fine	1736	n01456756_6260.JPEG	n01456756/n01456756_6260.JPEG	Within each class, first 40 ImageNet file indices train, next 5 validation, final 5 test; all EEG entries for the same ImageNet file index follow the image split.
EEG-ImageNet	two-part-pth-indexed per-class 40/5/5 split	train	EEG-ImageNet_2.pth	14151	46101	11	n01456756	fine	1736	n01456756_6260.JPEG	n01456756/n01456756_6260.JPEG	Within each class, first 40 ImageNet file indices train, next 5 validation, final 5 test; all EEG entries for the same ImageNet file index follow the image split.
EEG-ImageNet	two-part-pth-indexed per-class 40/5/5 split	train	EEG-ImageNet_2.pth	18655	50605	12	n01456756	fine	1736	n01456756_6260.JPEG	n01456756/n01456756_6260.JPEG	Within each class, first 40 ImageNet file indices train, next 5 validation, final 5 test; all EEG entries for the same ImageNet file index follow the image split.
EEG-ImageNet	two-part-pth-indexed per-class 40/5/5 split	train	EEG-ImageNet_2.pth	21140	53090	13	n01456756	fine	1736	n01456756_6260.JPEG	n01456756/n01456756_6260.JPEG	Within each class, first 40 ImageNet file indices train, next 5 validation, final 5 test; all EEG entries for the same ImageNet file index follow the image split.
EEG-ImageNet	two-part-pth-indexed per-class 40/5/5 split	train	EEG-ImageNet_2.pth	25382	57332	14	n01456756	fine	1736	n01456756_6260.JPEG	n01456756/n01456756_6260.JPEG	Within each class, first 40 ImageNet file indices train, next 5 validation, final 5 test; all EEG entries for the same ImageNet file index follow the image split.
EEG-ImageNet	two-part-pth-indexed per-class 40/5/5 split	train	EEG-ImageNet_2.pth	28596	60546	15	n01456756	fine	1736	n01456756_6260.JPEG	n01456756/n01456756_6260.JPEG	Within each class, first 40 ImageNet file indices train, next 5 validation, final 5 test; all EEG entries for the same ImageNet file index follow the image split.
EEG-ImageNet	two-part-pth-indexed per-class 40/5/5 split	train	EEG-ImageNet_1.pth	572	572	0	n01456756	fine	1714	n01456756_9893.JPEG	n01456756/n01456756_9893.JPEG	Within each class, first 40 ImageNet file indices train, next 5 validation, final 5 test; all EEG entries for the same ImageNet file index follow the image split.
EEG-ImageNet	two-part-pth-indexed per-class 40/5/5 split	train	EEG-ImageNet_1.pth	4978	4978	1	n01456756	fine	1714	n01456756_9893.JPEG	n01456756/n01456756_9893.JPEG	Within each class, first 40 ImageNet file indices train, next 5 validation, final 5 test; all EEG entries for the same ImageNet file index follow the image split.
EEG-ImageNet	two-part-pth-indexed per-class 40/5/5 split	train	EEG-ImageNet_1.pth	9310	9310	2	n01456756	fine	1714	n01456756_9893.JPEG	n01456756/n01456756_9893.JPEG	Within each class, first 40 ImageNet file indices train, next 5 validation, final 5 test; all EEG entries for the same ImageNet file index follow the image split.
EEG-ImageNet	two-part-pth-indexed per-class 40/5/5 split	train	EEG-ImageNet_1.pth	13929	13929	3	n01456756	fine	1714	n01456756_9893.JPEG	n01456756/n01456756_9893.JPEG	Within each class, first 40 ImageNet file indices train, next 5 validation, final 5 test; all EEG entries for the same ImageNet file index follow the image split.
EEG-ImageNet	two-part-pth-indexed per-class 40/5/5 split	train	EEG-ImageNet_1.pth	19385	19385	4	n01456756	fine	1714	n01456756_9893.JPEG	n01456756/n01456756_9893.JPEG	Within each class, first 40 ImageNet file indices train, next 5 validation, final 5 test; all EEG entries for the same ImageNet file index follow the image split.
EEG-ImageNet	two-part-pth-indexed per-class 40/5/5 split	train	EEG-ImageNet_1.pth	22666	22666	5	n01456756	fine	1714	n01456756_9893.JPEG	n01456756/n01456756_9893.JPEG	Within each class, first 40 ImageNet file indices train, next 5 validation, final 5 test; all EEG entries for the same ImageNet file index follow the image split.
EEG-ImageNet	two-part-pth-indexed per-class 40/5/5 split	train	EEG-ImageNet_1.pth	27185	27185	6	n01456756	fine	1714	n01456756_9893.JPEG	n01456756/n01456756_9893.JPEG	Within each class, first 40 ImageNet file indices train, next 5 validation, final 5 test; all EEG entries for the same ImageNet file index follow the image split.
EEG-ImageNet	two-part-pth-indexed per-class 40/5/5 split	train	EEG-ImageNet_1.pth	28506	28506	7	n01456756	fine	1714	n01456756_9893.JPEG	n01456756/n01456756_9893.JPEG	Within each class, first 40 ImageNet file indices train, next 5 validation, final 5 test; all EEG entries for the same ImageNet file index follow the image split.
EEG-ImageNet	two-part-pth-indexed per-class 40/5/5 split	train	EEG-ImageNet_2.pth	3608	35558	8	n01456756	fine	1714	n01456756_9893.JPEG	n01456756/n01456756_9893.JPEG	Within each class, first 40 ImageNet file indices train, next 5 validation, final 5 test; all EEG entries for the same ImageNet file index follow the image split.
EEG-ImageNet	two-part-pth-indexed per-class 40/5/5 split	train	EEG-ImageNet_2.pth	4466	36416	9	n01456756	fine	1714	n01456756_9893.JPEG	n01456756/n01456756_9893.JPEG	Within each class, first 40 ImageNet file indices train, next 5 validation, final 5 test; all EEG entries for the same ImageNet file index follow the image split.
EEG-ImageNet	two-part-pth-indexed per-class 40/5/5 split	train	EEG-ImageNet_2.pth	11967	43917	10	n01456756	fine	1714	n01456756_9893.JPEG	n01456756/n01456756_9893.JPEG	Within each class, first 40 ImageNet file indices train, next 5 validation, final 5 test; all EEG entries for the same ImageNet file index follow the image split.
EEG-ImageNet	two-part-pth-indexed per-class 40/5/5 split	train	EEG-ImageNet_2.pth	14197	46147	11	n01456756	fine	1714	n01456756_9893.JPEG	n01456756/n01456756_9893.JPEG	Within each class, first 40 ImageNet file indices train, next 5 validation, final 5 test; all EEG entries for the same ImageNet file index follow the image split.
EEG-ImageNet	two-part-pth-indexed per-class 40/5/5 split	train	EEG-ImageNet_2.pth	18688	50638	12	n01456756	fine	1714	n01456756_9893.JPEG	n01456756/n01456756_9893.JPEG	Within each class, first 40 ImageNet file indices train, next 5 validation, final 5 test; all EEG entries for the same ImageNet file index follow the image split.
EEG-ImageNet	two-part-pth-indexed per-class 40/5/5 split	train	EEG-ImageNet_2.pth	21117	53067	13	n01456756	fine	1714	n01456756_9893.JPEG	n01456756/n01456756_9893.JPEG	Within each class, first 40 ImageNet file indices train, next 5 validation, final 5 test; all EEG entries for the same ImageNet file index follow the image split.
EEG-ImageNet	two-part-pth-indexed per-class 40/5/5 split	train	EEG-ImageNet_2.pth	25366	57316	14	n01456756	fine	1714	n01456756_9893.JPEG	n01456756/n01456756_9893.JPEG	Within each class, first 40 ImageNet file indices train, next 5 validation, final 5 test; all EEG entries for the same ImageNet file index follow the image split.
EEG-ImageNet	two-part-pth-indexed per-class 40/5/5 split	train	EEG-ImageNet_2.pth	28551	60501	15	n01456756	fine	1714	n01456756_9893.JPEG	n01456756/n01456756_9893.JPEG	Within each class, first 40 ImageNet file indices train, next 5 validation, final 5 test; all EEG entries for the same ImageNet file index follow the image split.
EEG-ImageNet	two-part-pth-indexed per-class 40/5/5 split	train	EEG-ImageNet_1.pth	573	573	0	n01456756	fine	1719	n01456756_15581.JPEG	n01456756/n01456756_15581.JPEG	Within each class, first 40 ImageNet file indices train, next 5 validation, final 5 test; all EEG entries for the same ImageNet file index follow the image split.
EEG-ImageNet	two-part-pth-indexed per-class 40/5/5 split	train	EEG-ImageNet_1.pth	4990	4990	1	n01456756	fine	1719	n01456756_15581.JPEG	n01456756/n01456756_15581.JPEG	Within each class, first 40 ImageNet file indices train, next 5 validation, final 5 test; all EEG entries for the same ImageNet file index follow the image split.
EEG-ImageNet	two-part-pth-indexed per-class 40/5/5 split	train	EEG-ImageNet_1.pth	9347	9347	2	n01456756	fine	1719	n01456756_15581.JPEG	n01456756/n01456756_15581.JPEG	Within each class, first 40 ImageNet file indices train, next 5 validation, final 5 test; all EEG entries for the same ImageNet file index follow the image split.
EEG-ImageNet	two-part-pth-indexed per-class 40/5/5 split	train	EEG-ImageNet_1.pth	13949	13949	3	n01456756	fine	1719	n01456756_15581.JPEG	n01456756/n01456756_15581.JPEG	Within each class, first 40 ImageNet file indices train, next 5 validation, final 5 test; all EEG entries for the same ImageNet file index follow the image split.
EEG-ImageNet	two-part-pth-indexed per-class 40/5/5 split	train	EEG-ImageNet_1.pth	19394	19394	4	n01456756	fine	1719	n01456756_15581.JPEG	n01456756/n01456756_15581.JPEG	Within each class, first 40 ImageNet file indices train, next 5 validation, final 5 test; all EEG entries for the same ImageNet file index follow the image split.
EEG-ImageNet	two-part-pth-indexed per-class 40/5/5 split	train	EEG-ImageNet_1.pth	22692	22692	5	n01456756	fine	1719	n01456756_15581.JPEG	n01456756/n01456756_15581.JPEG	Within each class, first 40 ImageNet file indices train, next 5 validation, final 5 test; all EEG entries for the same ImageNet file index follow the image split.
EEG-ImageNet	two-part-pth-indexed per-class 40/5/5 split	train	EEG-ImageNet_1.pth	27158	27158	6	n01456756	fine	1719	n01456756_15581.JPEG	n01456756/n01456756_15581.JPEG	Within each class, first 40 ImageNet file indices train, next 5 validation, final 5 test; all EEG entries for the same ImageNet file index follow the image split.
EEG-ImageNet	two-part-pth-indexed per-class 40/5/5 split	train	EEG-ImageNet_1.pth	28507	28507	7	n01456756	fine	1719	n01456756_15581.JPEG	n01456756/n01456756_15581.JPEG	Within each class, first 40 ImageNet file indices train, next 5 validation, final 5 test; all EEG entries for the same ImageNet file index follow the image split.
EEG-ImageNet	two-part-pth-indexed per-class 40/5/5 split	train	EEG-ImageNet_2.pth	3631	35581	8	n01456756	fine	1719	n01456756_15581.JPEG	n01456756/n01456756_15581.JPEG	Within each class, first 40 ImageNet file indices train, next 5 validation, final 5 test; all EEG entries for the same ImageNet file index follow the image split.
EEG-ImageNet	two-part-pth-indexed per-class 40/5/5 split	train	EEG-ImageNet_2.pth	4455	36405	9	n01456756	fine	1719	n01456756_15581.JPEG	n01456756/n01456756_15581.JPEG	Within each class, first 40 ImageNet file indices train, next 5 validation, final 5 test; all EEG entries for the same ImageNet file index follow the image split.
EEG-ImageNet	two-part-pth-indexed per-class 40/5/5 split	train	EEG-ImageNet_2.pth	11966	43916	10	n01456756	fine	1719	n01456756_15581.JPEG	n01456756/n01456756_15581.JPEG	Within each class, first 40 ImageNet file indices train, next 5 validation, final 5 test; all EEG entries for the same ImageNet file index follow the image split.
EEG-ImageNet	two-part-pth-indexed per-class 40/5/5 split	train	EEG-ImageNet_2.pth	14181	46131	11	n01456756	fine	1719	n01456756_15581.JPEG	n01456756/n01456756_15581.JPEG	Within each class, first 40 ImageNet file indices train, next 5 validation, final 5 test; all EEG entries for the same ImageNet file index follow the image split.
EEG-ImageNet	two-part-pth-indexed per-class 40/5/5 split	train	EEG-ImageNet_2.pth	18663	50613	12	n01456756	fine	1719	n01456756_15581.JPEG	n01456756/n01456756_15581.JPEG	Within each class, first 40 ImageNet file indices train, next 5 validation, final 5 test; all EEG entries for the same ImageNet file index follow the image split.
EEG-ImageNet	two-part-pth-indexed per-class 40/5/5 split	train	EEG-ImageNet_2.pth	21116	53066	13	n01456756	fine	1719	n01456756_15581.JPEG	n01456756/n01456756_15581.JPEG	Within each class, first 40 ImageNet file indices train, next 5 validation, final 5 test; all EEG entries for the same ImageNet file index follow the image split.
EEG-ImageNet	two-part-pth-indexed per-class 40/5/5 split	train	EEG-ImageNet_2.pth	25375	57325	14	n01456756	fine	1719	n01456756_15581.JPEG	n01456756/n01456756_15581.JPEG	Within each class, first 40 ImageNet file indices train, next 5 validation, final 5 test; all EEG entries for the same ImageNet file index follow the image split.
EEG-ImageNet	two-part-pth-indexed per-class 40/5/5 split	train	EEG-ImageNet_2.pth	28574	60524	15	n01456756	fine	1719	n01456756_15581.JPEG	n01456756/n01456756_15581.JPEG	Within each class, first 40 ImageNet file indices train, next 5 validation, final 5 test; all EEG entries for the same ImageNet file index follow the image split.
EEG-ImageNet	two-part-pth-indexed per-class 40/5/5 split	train	EEG-ImageNet_1.pth	574	574	0	n01456756	fine	1745	n01456756_342.JPEG	n01456756/n01456756_342.JPEG	Within each class, first 40 ImageNet file indices train, next 5 validation, final 5 test; all EEG entries for the same ImageNet file index follow the image split.
EEG-ImageNet	two-part-pth-indexed per-class 40/5/5 split	train	EEG-ImageNet_1.pth	4973	4973	1	n01456756	fine	1745	n01456756_342.JPEG	n01456756/n01456756_342.JPEG	Within each class, first 40 ImageNet file indices train, next 5 validation, final 5 test; all EEG entries for the same ImageNet file index follow the image split.
EEG-ImageNet	two-part-pth-indexed per-class 40/5/5 split	train	EEG-ImageNet_1.pth	9348	9348	2	n01456756	fine	1745	n01456756_342.JPEG	n01456756/n01456756_342.JPEG	Within each class, first 40 ImageNet file indices train, next 5 validation, final 5 test; all EEG entries for the same ImageNet file index follow the image split.
EEG-ImageNet	two-part-pth-indexed per-class 40/5/5 split	train	EEG-ImageNet_1.pth	13918	13918	3	n01456756	fine	1745	n01456756_342.JPEG	n01456756/n01456756_342.JPEG	Within each class, first 40 ImageNet file indices train, next 5 validation, final 5 test; all EEG entries for the same ImageNet file index follow the image split.
EEG-ImageNet	two-part-pth-indexed per-class 40/5/5 split	train	EEG-ImageNet_1.pth	19393	19393	4	n01456756	fine	1745	n01456756_342.JPEG	n01456756/n01456756_342.JPEG	Within each class, first 40 ImageNet file indices train, next 5 validation, final 5 test; all EEG entries for the same ImageNet file index follow the image split.
EEG-ImageNet	two-part-pth-indexed per-class 40/5/5 split	train	EEG-ImageNet_1.pth	22661	22661	5	n01456756	fine	1745	n01456756_342.JPEG	n01456756/n01456756_342.JPEG	Within each class, first 40 ImageNet file indices train, next 5 validation, final 5 test; all EEG entries for the same ImageNet file index follow the image split.
EEG-ImageNet	two-part-pth-indexed per-class 40/5/5 split	train	EEG-ImageNet_1.pth	27160	27160	6	n01456756	fine	1745	n01456756_342.JPEG	n01456756/n01456756_342.JPEG	Within each class, first 40 ImageNet file indices train, next 5 validation, final 5 test; all EEG entries for the same ImageNet file index follow the image split.
EEG-ImageNet	two-part-pth-indexed per-class 40/5/5 split	train	EEG-ImageNet_1.pth	28539	28539	7	n01456756	fine	1745	n01456756_342.JPEG	n01456756/n01456756_342.JPEG	Within each class, first 40 ImageNet file indices train, next 5 validation, final 5 test; all EEG entries for the same ImageNet file index follow the image split.
EEG-ImageNet	two-part-pth-indexed per-class 40/5/5 split	train	EEG-ImageNet_2.pth	3601	35551	8	n01456756	fine	1745	n01456756_342.JPEG	n01456756/n01456756_342.JPEG	Within each class, first 40 ImageNet file indices train, next 5 validation, final 5 test; all EEG entries for the same ImageNet file index follow the image split.
EEG-ImageNet	two-part-pth-indexed per-class 40/5/5 split	train	EEG-ImageNet_2.pth	4492	36442	9	n01456756	fine	1745	n01456756_342.JPEG	n01456756/n01456756_342.JPEG	Within each class, first 40 ImageNet file indices train, next 5 validation, final 5 test; all EEG entries for the same ImageNet file index follow the image split.
EEG-ImageNet	two-part-pth-indexed per-class 40/5/5 split	train	EEG-ImageNet_2.pth	11998	43948	10	n01456756	fine	1745	n01456756_342.JPEG	n01456756/n01456756_342.JPEG	Within each class, first 40 ImageNet file indices train, next 5 validation, final 5 test; all EEG entries for the same ImageNet file index follow the image split.
EEG-ImageNet	two-part-pth-indexed per-class 40/5/5 split	train	EEG-ImageNet_2.pth	14161	46111	11	n01456756	fine	1745	n01456756_342.JPEG	n01456756/n01456756_342.JPEG	Within each class, first 40 ImageNet file indices train, next 5 validation, final 5 test; all EEG entries for the same ImageNet file index follow the image split.
EEG-ImageNet	two-part-pth-indexed per-class 40/5/5 split	train	EEG-ImageNet_2.pth	18676	50626	12	n01456756	fine	1745	n01456756_342.JPEG	n01456756/n01456756_342.JPEG	Within each class, first 40 ImageNet file indices train, next 5 validation, final 5 test; all EEG entries for the same ImageNet file index follow the image split.
EEG-ImageNet	two-part-pth-indexed per-class 40/5/5 split	train	EEG-ImageNet_2.pth	21108	53058	13	n01456756	fine	1745	n01456756_342.JPEG	n01456756/n01456756_342.JPEG	Within each class, first 40 ImageNet file indices train, next 5 validation, final 5 test; all EEG entries for the same ImageNet file index follow the image split.
EEG-ImageNet	two-part-pth-indexed per-class 40/5/5 split	train	EEG-ImageNet_2.pth	25378	57328	14	n01456756	fine	1745	n01456756_342.JPEG	n01456756/n01456756_342.JPEG	Within each class, first 40 ImageNet file indices train, next 5 validation, final 5 test; all EEG entries for the same ImageNet file index follow the image split.
EEG-ImageNet	two-part-pth-indexed per-class 40/5/5 split	train	EEG-ImageNet_2.pth	28556	60506	15	n01456756	fine	1745	n01456756_342.JPEG	n01456756/n01456756_342.JPEG	Within each class, first 40 ImageNet file indices train, next 5 validation, final 5 test; all EEG entries for the same ImageNet file index follow the image split.
EEG-ImageNet	two-part-pth-indexed per-class 40/5/5 split	train	EEG-ImageNet_1.pth	575	575	0	n01456756	fine	1741	n01456756_3957.JPEG	n01456756/n01456756_3957.JPEG	Within each class, first 40 ImageNet file indices train, next 5 validation, final 5 test; all EEG entries for the same ImageNet file index follow the image split.
EEG-ImageNet	two-part-pth-indexed per-class 40/5/5 split	train	EEG-ImageNet_1.pth	4976	4976	1	n01456756	fine	1741	n01456756_3957.JPEG	n01456756/n01456756_3957.JPEG	Within each class, first 40 ImageNet file indices train, next 5 validation, final 5 test; all EEG entries for the same ImageNet file index follow the image split.
EEG-ImageNet	two-part-pth-indexed per-class 40/5/5 split	train	EEG-ImageNet_1.pth	9323	9323	2	n01456756	fine	1741	n01456756_3957.JPEG	n01456756/n01456756_3957.JPEG	Within each class, first 40 ImageNet file indices train, next 5 validation, final 5 test; all EEG entries for the same ImageNet file index follow the image split.
EEG-ImageNet	two-part-pth-indexed per-class 40/5/5 split	train	EEG-ImageNet_1.pth	13919	13919	3	n01456756	fine	1741	n01456756_3957.JPEG	n01456756/n01456756_3957.JPEG	Within each class, first 40 ImageNet file indices train, next 5 validation, final 5 test; all EEG entries for the same ImageNet file index follow the image split.
EEG-ImageNet	two-part-pth-indexed per-class 40/5/5 split	train	EEG-ImageNet_1.pth	19398	19398	4	n01456756	fine	1741	n01456756_3957.JPEG	n01456756/n01456756_3957.JPEG	Within each class, first 40 ImageNet file indices train, next 5 validation, final 5 test; all EEG entries for the same ImageNet file index follow the image split.
EEG-ImageNet	two-part-pth-indexed per-class 40/5/5 split	train	EEG-ImageNet_1.pth	22686	22686	5	n01456756	fine	1741	n01456756_3957.JPEG	n01456756/n01456756_3957.JPEG	Within each class, first 40 ImageNet file indices train, next 5 validation, final 5 test; all EEG entries for the same ImageNet file index follow the image split.
EEG-ImageNet	two-part-pth-indexed per-class 40/5/5 split	train	EEG-ImageNet_1.pth	27180	27180	6	n01456756	fine	1741	n01456756_3957.JPEG	n01456756/n01456756_3957.JPEG	Within each class, first 40 ImageNet file indices train, next 5 validation, final 5 test; all EEG entries for the same ImageNet file index follow the image split.
EEG-ImageNet	two-part-pth-indexed per-class 40/5/5 split	train	EEG-ImageNet_1.pth	28537	28537	7	n01456756	fine	1741	n01456756_3957.JPEG	n01456756/n01456756_3957.JPEG	Within each class, first 40 ImageNet file indices train, next 5 validation, final 5 test; all EEG entries for the same ImageNet file index follow the image split.
EEG-ImageNet	two-part-pth-indexed per-class 40/5/5 split	train	EEG-ImageNet_2.pth	3632	35582	8	n01456756	fine	1741	n01456756_3957.JPEG	n01456756/n01456756_3957.JPEG	Within each class, first 40 ImageNet file indices train, next 5 validation, final 5 test; all EEG entries for the same ImageNet file index follow the image split.
EEG-ImageNet	two-part-pth-indexed per-class 40/5/5 split	train	EEG-ImageNet_2.pth	4477	36427	9	n01456756	fine	1741	n01456756_3957.JPEG	n01456756/n01456756_3957.JPEG	Within each class, first 40 ImageNet file indices train, next 5 validation, final 5 test; all EEG entries for the same ImageNet file index follow the image split.
EEG-ImageNet	two-part-pth-indexed per-class 40/5/5 split	train	EEG-ImageNet_2.pth	11959	43909	10	n01456756	fine	1741	n01456756_3957.JPEG	n01456756/n01456756_3957.JPEG	Within each class, first 40 ImageNet file indices train, next 5 validation, final 5 test; all EEG entries for the same ImageNet file index follow the image split.
EEG-ImageNet	two-part-pth-indexed per-class 40/5/5 split	train	EEG-ImageNet_2.pth	14173	46123	11	n01456756	fine	1741	n01456756_3957.JPEG	n01456756/n01456756_3957.JPEG	Within each class, first 40 ImageNet file indices train, next 5 validation, final 5 test; all EEG entries for the same ImageNet file index follow the image split.
EEG-ImageNet	two-part-pth-indexed per-class 40/5/5 split	train	EEG-ImageNet_2.pth	18674	50624	12	n01456756	fine	1741	n01456756_3957.JPEG	n01456756/n01456756_3957.JPEG	Within each class, first 40 ImageNet file indices train, next 5 validation, final 5 test; all EEG entries for the same ImageNet file index follow the image split.
EEG-ImageNet	two-part-pth-indexed per-class 40/5/5 split	train	EEG-ImageNet_2.pth	21144	53094	13	n01456756	fine	1741	n01456756_3957.JPEG	n01456756/n01456756_3957.JPEG	Within each class, first 40 ImageNet file indices train, next 5 validation, final 5 test; all EEG entries for the same ImageNet file index follow the image split.
EEG-ImageNet	two-part-pth-indexed per-class 40/5/5 split	train	EEG-ImageNet_2.pth	25351	57301	14	n01456756	fine	1741	n01456756_3957.JPEG	n01456756/n01456756_3957.JPEG	Within each class, first 40 ImageNet file indices train, next 5 validation, final 5 test; all EEG entries for the same ImageNet file index follow the image split.
EEG-ImageNet	two-part-pth-indexed per-class 40/5/5 split	train	EEG-ImageNet_2.pth	28593	60543	15	n01456756	fine	1741	n01456756_3957.JPEG	n01456756/n01456756_3957.JPEG	Within each class, first 40 ImageNet file indices train, next 5 validation, final 5 test; all EEG entries for the same ImageNet file index follow the image split.
EEG-ImageNet	two-part-pth-indexed per-class 40/5/5 split	train	EEG-ImageNet_1.pth	576	576	0	n01456756	fine	1723	n01456756_1188.JPEG	n01456756/n01456756_1188.JPEG	Within each class, first 40 ImageNet file indices train, next 5 validation, final 5 test; all EEG entries for the same ImageNet file index follow the image split.
EEG-ImageNet	two-part-pth-indexed per-class 40/5/5 split	train	EEG-ImageNet_1.pth	4972	4972	1	n01456756	fine	1723	n01456756_1188.JPEG	n01456756/n01456756_1188.JPEG	Within each class, first 40 ImageNet file indices train, next 5 validation, final 5 test; all EEG entries for the same ImageNet file index follow the image split.
EEG-ImageNet	two-part-pth-indexed per-class 40/5/5 split	train	EEG-ImageNet_1.pth	9337	9337	2	n01456756	fine	1723	n01456756_1188.JPEG	n01456756/n01456756_1188.JPEG	Within each class, first 40 ImageNet file indices train, next 5 validation, final 5 test; all EEG entries for the same ImageNet file index follow the image split.
EEG-ImageNet	two-part-pth-indexed per-class 40/5/5 split	train	EEG-ImageNet_1.pth	13922	13922	3	n01456756	fine	1723	n01456756_1188.JPEG	n01456756/n01456756_1188.JPEG	Within each class, first 40 ImageNet file indices train, next 5 validation, final 5 test; all EEG entries for the same ImageNet file index follow the image split.
EEG-ImageNet	two-part-pth-indexed per-class 40/5/5 split	train	EEG-ImageNet_1.pth	19360	19360	4	n01456756	fine	1723	n01456756_1188.JPEG	n01456756/n01456756_1188.JPEG	Within each class, first 40 ImageNet file indices train, next 5 validation, final 5 test; all EEG entries for the same ImageNet file index follow the image split.
EEG-ImageNet	two-part-pth-indexed per-class 40/5/5 split	train	EEG-ImageNet_1.pth	22684	22684	5	n01456756	fine	1723	n01456756_1188.JPEG	n01456756/n01456756_1188.JPEG	Within each class, first 40 ImageNet file indices train, next 5 validation, final 5 test; all EEG entries for the same ImageNet file index follow the image split.
EEG-ImageNet	two-part-pth-indexed per-class 40/5/5 split	train	EEG-ImageNet_1.pth	27197	27197	6	n01456756	fine	1723	n01456756_1188.JPEG	n01456756/n01456756_1188.JPEG	Within each class, first 40 ImageNet file indices train, next 5 validation, final 5 test; all EEG entries for the same ImageNet file index follow the image split.
EEG-ImageNet	two-part-pth-indexed per-class 40/5/5 split	train	EEG-ImageNet_1.pth	28515	28515	7	n01456756	fine	1723	n01456756_1188.JPEG	n01456756/n01456756_1188.JPEG	Within each class, first 40 ImageNet file indices train, next 5 validation, final 5 test; all EEG entries for the same ImageNet file index follow the image split.
EEG-ImageNet	two-part-pth-indexed per-class 40/5/5 split	train	EEG-ImageNet_2.pth	3618	35568	8	n01456756	fine	1723	n01456756_1188.JPEG	n01456756/n01456756_1188.JPEG	Within each class, first 40 ImageNet file indices train, next 5 validation, final 5 test; all EEG entries for the same ImageNet file index follow the image split.
EEG-ImageNet	two-part-pth-indexed per-class 40/5/5 split	train	EEG-ImageNet_2.pth	4475	36425	9	n01456756	fine	1723	n01456756_1188.JPEG	n01456756/n01456756_1188.JPEG	Within each class, first 40 ImageNet file indices train, next 5 validation, final 5 test; all EEG entries for the same ImageNet file index follow the image split.
EEG-ImageNet	two-part-pth-indexed per-class 40/5/5 split	train	EEG-ImageNet_2.pth	11975	43925	10	n01456756	fine	1723	n01456756_1188.JPEG	n01456756/n01456756_1188.JPEG	Within each class, first 40 ImageNet file indices train, next 5 validation, final 5 test; all EEG entries for the same ImageNet file index follow the image split.
EEG-ImageNet	two-part-pth-indexed per-class 40/5/5 split	train	EEG-ImageNet_2.pth	14186	46136	11	n01456756	fine	1723	n01456756_1188.JPEG	n01456756/n01456756_1188.JPEG	Within each class, first 40 ImageNet file indices train, next 5 validation, final 5 test; all EEG entries for the same ImageNet file index follow the image split.
EEG-ImageNet	two-part-pth-indexed per-class 40/5/5 split	train	EEG-ImageNet_2.pth	18650	50600	12	n01456756	fine	1723	n01456756_1188.JPEG	n01456756/n01456756_1188.JPEG	Within each class, first 40 ImageNet file indices train, next 5 validation, final 5 test; all EEG entries for the same ImageNet file index follow the image split.
EEG-ImageNet	two-part-pth-indexed per-class 40/5/5 split	train	EEG-ImageNet_2.pth	21118	53068	13	n01456756	fine	1723	n01456756_1188.JPEG	n01456756/n01456756_1188.JPEG	Within each class, first 40 ImageNet file indices train, next 5 validation, final 5 test; all EEG entries for the same ImageNet file index follow the image split.
EEG-ImageNet	two-part-pth-indexed per-class 40/5/5 split	train	EEG-ImageNet_2.pth	25365	57315	14	n01456756	fine	1723	n01456756_1188.JPEG	n01456756/n01456756_1188.JPEG	Within each class, first 40 ImageNet file indices train, next 5 validation, final 5 test; all EEG entries for the same ImageNet file index follow the image split.
EEG-ImageNet	two-part-pth-indexed per-class 40/5/5 split	train	EEG-ImageNet_2.pth	28550	60500	15	n01456756	fine	1723	n01456756_1188.JPEG	n01456756/n01456756_1188.JPEG	Within each class, first 40 ImageNet file indices train, next 5 validation, final 5 test; all EEG entries for the same ImageNet file index follow the image split.
EEG-ImageNet	two-part-pth-indexed per-class 40/5/5 split	train	EEG-ImageNet_1.pth	577	577	0	n01456756	fine	1718	n01456756_17590.JPEG	n01456756/n01456756_17590.JPEG	Within each class, first 40 ImageNet file indices train, next 5 validation, final 5 test; all EEG entries for the same ImageNet file index follow the image split.
EEG-ImageNet	two-part-pth-indexed per-class 40/5/5 split	train	EEG-ImageNet_1.pth	4964	4964	1	n01456756	fine	1718	n01456756_17590.JPEG	n01456756/n01456756_17590.JPEG	Within each class, first 40 ImageNet file indices train, next 5 validation, final 5 test; all EEG entries for the same ImageNet file index follow the image split.
EEG-ImageNet	two-part-pth-indexed per-class 40/5/5 split	train	EEG-ImageNet_1.pth	9349	9349	2	n01456756	fine	1718	n01456756_17590.JPEG	n01456756/n01456756_17590.JPEG	Within each class, first 40 ImageNet file indices train, next 5 validation, final 5 test; all EEG entries for the same ImageNet file index follow the image split.
EEG-ImageNet	two-part-pth-indexed per-class 40/5/5 split	train	EEG-ImageNet_1.pth	13914	13914	3	n01456756	fine	1718	n01456756_17590.JPEG	n01456756/n01456756_17590.JPEG	Within each class, first 40 ImageNet file indices train, next 5 validation, final 5 test; all EEG entries for the same ImageNet file index follow the image split.
EEG-ImageNet	two-part-pth-indexed per-class 40/5/5 split	train	EEG-ImageNet_1.pth	19365	19365	4	n01456756	fine	1718	n01456756_17590.JPEG	n01456756/n01456756_17590.JPEG	Within each class, first 40 ImageNet file indices train, next 5 validation, final 5 test; all EEG entries for the same ImageNet file index follow the image split.
EEG-ImageNet	two-part-pth-indexed per-class 40/5/5 split	train	EEG-ImageNet_1.pth	22655	22655	5	n01456756	fine	1718	n01456756_17590.JPEG	n01456756/n01456756_17590.JPEG	Within each class, first 40 ImageNet file indices train, next 5 validation, final 5 test; all EEG entries for the same ImageNet file index follow the image split.
EEG-ImageNet	two-part-pth-indexed per-class 40/5/5 split	train	EEG-ImageNet_1.pth	27162	27162	6	n01456756	fine	1718	n01456756_17590.JPEG	n01456756/n01456756_17590.JPEG	Within each class, first 40 ImageNet file indices train, next 5 validation, final 5 test; all EEG entries for the same ImageNet file index follow the image split.
EEG-ImageNet	two-part-pth-indexed per-class 40/5/5 split	train	EEG-ImageNet_1.pth	28547	28547	7	n01456756	fine	1718	n01456756_17590.JPEG	n01456756/n01456756_17590.JPEG	Within each class, first 40 ImageNet file indices train, next 5 validation, final 5 test; all EEG entries for the same ImageNet file index follow the image split.
EEG-ImageNet	two-part-pth-indexed per-class 40/5/5 split	train	EEG-ImageNet_2.pth	3635	35585	8	n01456756	fine	1718	n01456756_17590.JPEG	n01456756/n01456756_17590.JPEG	Within each class, first 40 ImageNet file indices train, next 5 validation, final 5 test; all EEG entries for the same ImageNet file index follow the image split.
EEG-ImageNet	two-part-pth-indexed per-class 40/5/5 split	train	EEG-ImageNet_2.pth	4452	36402	9	n01456756	fine	1718	n01456756_17590.JPEG	n01456756/n01456756_17590.JPEG	Within each class, first 40 ImageNet file indices train, next 5 validation, final 5 test; all EEG entries for the same ImageNet file index follow the image split.
EEG-ImageNet	two-part-pth-indexed per-class 40/5/5 split	train	EEG-ImageNet_2.pth	11980	43930	10	n01456756	fine	1718	n01456756_17590.JPEG	n01456756/n01456756_17590.JPEG	Within each class, first 40 ImageNet file indices train, next 5 validation, final 5 test; all EEG entries for the same ImageNet file index follow the image split.
EEG-ImageNet	two-part-pth-indexed per-class 40/5/5 split	train	EEG-ImageNet_2.pth	14175	46125	11	n01456756	fine	1718	n01456756_17590.JPEG	n01456756/n01456756_17590.JPEG	Within each class, first 40 ImageNet file indices train, next 5 validation, final 5 test; all EEG entries for the same ImageNet file index follow the image split.
EEG-ImageNet	two-part-pth-indexed per-class 40/5/5 split	train	EEG-ImageNet_2.pth	18660	50610	12	n01456756	fine	1718	n01456756_17590.JPEG	n01456756/n01456756_17590.JPEG	Within each class, first 40 ImageNet file indices train, next 5 validation, final 5 test; all EEG entries for the same ImageNet file index follow the image split.
EEG-ImageNet	two-part-pth-indexed per-class 40/5/5 split	train	EEG-ImageNet_2.pth	21124	53074	13	n01456756	fine	1718	n01456756_17590.JPEG	n01456756/n01456756_17590.JPEG	Within each class, first 40 ImageNet file indices train, next 5 validation, final 5 test; all EEG entries for the same ImageNet file index follow the image split.
EEG-ImageNet	two-part-pth-indexed per-class 40/5/5 split	train	EEG-ImageNet_2.pth	25395	57345	14	n01456756	fine	1718	n01456756_17590.JPEG	n01456756/n01456756_17590.JPEG	Within each class, first 40 ImageNet file indices train, next 5 validation, final 5 test; all EEG entries for the same ImageNet file index follow the image split.
EEG-ImageNet	two-part-pth-indexed per-class 40/5/5 split	train	EEG-ImageNet_2.pth	28589	60539	15	n01456756	fine	1718	n01456756_17590.JPEG	n01456756/n01456756_17590.JPEG	Within each class, first 40 ImageNet file indices train, next 5 validation, final 5 test; all EEG entries for the same ImageNet file index follow the image split.
EEG-ImageNet	two-part-pth-indexed per-class 40/5/5 split	train	EEG-ImageNet_1.pth	578	578	0	n01456756	fine	1711	n01456756_20815.JPEG	n01456756/n01456756_20815.JPEG	Within each class, first 40 ImageNet file indices train, next 5 validation, final 5 test; all EEG entries for the same ImageNet file index follow the image split.
EEG-ImageNet	two-part-pth-indexed per-class 40/5/5 split	train	EEG-ImageNet_1.pth	4950	4950	1	n01456756	fine	1711	n01456756_20815.JPEG	n01456756/n01456756_20815.JPEG	Within each class, first 40 ImageNet file indices train, next 5 validation, final 5 test; all EEG entries for the same ImageNet file index follow the image split.
EEG-ImageNet	two-part-pth-indexed per-class 40/5/5 split	train	EEG-ImageNet_1.pth	9338	9338	2	n01456756	fine	1711	n01456756_20815.JPEG	n01456756/n01456756_20815.JPEG	Within each class, first 40 ImageNet file indices train, next 5 validation, final 5 test; all EEG entries for the same ImageNet file index follow the image split.
EEG-ImageNet	two-part-pth-indexed per-class 40/5/5 split	train	EEG-ImageNet_1.pth	13937	13937	3	n01456756	fine	1711	n01456756_20815.JPEG	n01456756/n01456756_20815.JPEG	Within each class, first 40 ImageNet file indices train, next 5 validation, final 5 test; all EEG entries for the same ImageNet file index follow the image split.
EEG-ImageNet	two-part-pth-indexed per-class 40/5/5 split	train	EEG-ImageNet_1.pth	19399	19399	4	n01456756	fine	1711	n01456756_20815.JPEG	n01456756/n01456756_20815.JPEG	Within each class, first 40 ImageNet file indices train, next 5 validation, final 5 test; all EEG entries for the same ImageNet file index follow the image split.
EEG-ImageNet	two-part-pth-indexed per-class 40/5/5 split	train	EEG-ImageNet_1.pth	22656	22656	5	n01456756	fine	1711	n01456756_20815.JPEG	n01456756/n01456756_20815.JPEG	Within each class, first 40 ImageNet file indices train, next 5 validation, final 5 test; all EEG entries for the same ImageNet file index follow the image split.
EEG-ImageNet	two-part-pth-indexed per-class 40/5/5 split	train	EEG-ImageNet_1.pth	27167	27167	6	n01456756	fine	1711	n01456756_20815.JPEG	n01456756/n01456756_20815.JPEG	Within each class, first 40 ImageNet file indices train, next 5 validation, final 5 test; all EEG entries for the same ImageNet file index follow the image split.
EEG-ImageNet	two-part-pth-indexed per-class 40/5/5 split	train	EEG-ImageNet_1.pth	28546	28546	7	n01456756	fine	1711	n01456756_20815.JPEG	n01456756/n01456756_20815.JPEG	Within each class, first 40 ImageNet file indices train, next 5 validation, final 5 test; all EEG entries for the same ImageNet file index follow the image split.
EEG-ImageNet	two-part-pth-indexed per-class 40/5/5 split	train	EEG-ImageNet_2.pth	3626	35576	8	n01456756	fine	1711	n01456756_20815.JPEG	n01456756/n01456756_20815.JPEG	Within each class, first 40 ImageNet file indices train, next 5 validation, final 5 test; all EEG entries for the same ImageNet file index follow the image split.
EEG-ImageNet	two-part-pth-indexed per-class 40/5/5 split	train	EEG-ImageNet_2.pth	4498	36448	9	n01456756	fine	1711	n01456756_20815.JPEG	n01456756/n01456756_20815.JPEG	Within each class, first 40 ImageNet file indices train, next 5 validation, final 5 test; all EEG entries for the same ImageNet file index follow the image split.
EEG-ImageNet	two-part-pth-indexed per-class 40/5/5 split	train	EEG-ImageNet_2.pth	11953	43903	10	n01456756	fine	1711	n01456756_20815.JPEG	n01456756/n01456756_20815.JPEG	Within each class, first 40 ImageNet file indices train, next 5 validation, final 5 test; all EEG entries for the same ImageNet file index follow the image split.
EEG-ImageNet	two-part-pth-indexed per-class 40/5/5 split	train	EEG-ImageNet_2.pth	14172	46122	11	n01456756	fine	1711	n01456756_20815.JPEG	n01456756/n01456756_20815.JPEG	Within each class, first 40 ImageNet file indices train, next 5 validation, final 5 test; all EEG entries for the same ImageNet file index follow the image split.
EEG-ImageNet	two-part-pth-indexed per-class 40/5/5 split	train	EEG-ImageNet_2.pth	18681	50631	12	n01456756	fine	1711	n01456756_20815.JPEG	n01456756/n01456756_20815.JPEG	Within each class, first 40 ImageNet file indices train, next 5 validation, final 5 test; all EEG entries for the same ImageNet file index follow the image split.
EEG-ImageNet	two-part-pth-indexed per-class 40/5/5 split	train	EEG-ImageNet_2.pth	21112	53062	13	n01456756	fine	1711	n01456756_20815.JPEG	n01456756/n01456756_20815.JPEG	Within each class, first 40 ImageNet file indices train, next 5 validation, final 5 test; all EEG entries for the same ImageNet file index follow the image split.
EEG-ImageNet	two-part-pth-indexed per-class 40/5/5 split	train	EEG-ImageNet_2.pth	25362	57312	14	n01456756	fine	1711	n01456756_20815.JPEG	n01456756/n01456756_20815.JPEG	Within each class, first 40 ImageNet file indices train, next 5 validation, final 5 test; all EEG entries for the same ImageNet file index follow the image split.
EEG-ImageNet	two-part-pth-indexed per-class 40/5/5 split	train	EEG-ImageNet_2.pth	28573	60523	15	n01456756	fine	1711	n01456756_20815.JPEG	n01456756/n01456756_20815.JPEG	Within each class, first 40 ImageNet file indices train, next 5 validation, final 5 test; all EEG entries for the same ImageNet file index follow the image split.
EEG-ImageNet	two-part-pth-indexed per-class 40/5/5 split	train	EEG-ImageNet_1.pth	579	579	0	n01456756	fine	1725	n01456756_13418.JPEG	n01456756/n01456756_13418.JPEG	Within each class, first 40 ImageNet file indices train, next 5 validation, final 5 test; all EEG entries for the same ImageNet file index follow the image split.
EEG-ImageNet	two-part-pth-indexed per-class 40/5/5 split	train	EEG-ImageNet_1.pth	4952	4952	1	n01456756	fine	1725	n01456756_13418.JPEG	n01456756/n01456756_13418.JPEG	Within each class, first 40 ImageNet file indices train, next 5 validation, final 5 test; all EEG entries for the same ImageNet file index follow the image split.
EEG-ImageNet	two-part-pth-indexed per-class 40/5/5 split	train	EEG-ImageNet_1.pth	9336	9336	2	n01456756	fine	1725	n01456756_13418.JPEG	n01456756/n01456756_13418.JPEG	Within each class, first 40 ImageNet file indices train, next 5 validation, final 5 test; all EEG entries for the same ImageNet file index follow the image split.
EEG-ImageNet	two-part-pth-indexed per-class 40/5/5 split	train	EEG-ImageNet_1.pth	13908	13908	3	n01456756	fine	1725	n01456756_13418.JPEG	n01456756/n01456756_13418.JPEG	Within each class, first 40 ImageNet file indices train, next 5 validation, final 5 test; all EEG entries for the same ImageNet file index follow the image split.
EEG-ImageNet	two-part-pth-indexed per-class 40/5/5 split	train	EEG-ImageNet_1.pth	19362	19362	4	n01456756	fine	1725	n01456756_13418.JPEG	n01456756/n01456756_13418.JPEG	Within each class, first 40 ImageNet file indices train, next 5 validation, final 5 test; all EEG entries for the same ImageNet file index follow the image split.
EEG-ImageNet	two-part-pth-indexed per-class 40/5/5 split	train	EEG-ImageNet_1.pth	22673	22673	5	n01456756	fine	1725	n01456756_13418.JPEG	n01456756/n01456756_13418.JPEG	Within each class, first 40 ImageNet file indices train, next 5 validation, final 5 test; all EEG entries for the same ImageNet file index follow the image split.
EEG-ImageNet	two-part-pth-indexed per-class 40/5/5 split	train	EEG-ImageNet_1.pth	27181	27181	6	n01456756	fine	1725	n01456756_13418.JPEG	n01456756/n01456756_13418.JPEG	Within each class, first 40 ImageNet file indices train, next 5 validation, final 5 test; all EEG entries for the same ImageNet file index follow the image split.
EEG-ImageNet	two-part-pth-indexed per-class 40/5/5 split	train	EEG-ImageNet_1.pth	28535	28535	7	n01456756	fine	1725	n01456756_13418.JPEG	n01456756/n01456756_13418.JPEG	Within each class, first 40 ImageNet file indices train, next 5 validation, final 5 test; all EEG entries for the same ImageNet file index follow the image split.
EEG-ImageNet	two-part-pth-indexed per-class 40/5/5 split	train	EEG-ImageNet_2.pth	3621	35571	8	n01456756	fine	1725	n01456756_13418.JPEG	n01456756/n01456756_13418.JPEG	Within each class, first 40 ImageNet file indices train, next 5 validation, final 5 test; all EEG entries for the same ImageNet file index follow the image split.
EEG-ImageNet	two-part-pth-indexed per-class 40/5/5 split	train	EEG-ImageNet_2.pth	4483	36433	9	n01456756	fine	1725	n01456756_13418.JPEG	n01456756/n01456756_13418.JPEG	Within each class, first 40 ImageNet file indices train, next 5 validation, final 5 test; all EEG entries for the same ImageNet file index follow the image split.
EEG-ImageNet	two-part-pth-indexed per-class 40/5/5 split	train	EEG-ImageNet_2.pth	11973	43923	10	n01456756	fine	1725	n01456756_13418.JPEG	n01456756/n01456756_13418.JPEG	Within each class, first 40 ImageNet file indices train, next 5 validation, final 5 test; all EEG entries for the same ImageNet file index follow the image split.
EEG-ImageNet	two-part-pth-indexed per-class 40/5/5 split	train	EEG-ImageNet_2.pth	14198	46148	11	n01456756	fine	1725	n01456756_13418.JPEG	n01456756/n01456756_13418.JPEG	Within each class, first 40 ImageNet file indices train, next 5 validation, final 5 test; all EEG entries for the same ImageNet file index follow the image split.
EEG-ImageNet	two-part-pth-indexed per-class 40/5/5 split	train	EEG-ImageNet_2.pth	18689	50639	12	n01456756	fine	1725	n01456756_13418.JPEG	n01456756/n01456756_13418.JPEG	Within each class, first 40 ImageNet file indices train, next 5 validation, final 5 test; all EEG entries for the same ImageNet file index follow the image split.
EEG-ImageNet	two-part-pth-indexed per-class 40/5/5 split	train	EEG-ImageNet_2.pth	21103	53053	13	n01456756	fine	1725	n01456756_13418.JPEG	n01456756/n01456756_13418.JPEG	Within each class, first 40 ImageNet file indices train, next 5 validation, final 5 test; all EEG entries for the same ImageNet file index follow the image split.
EEG-ImageNet	two-part-pth-indexed per-class 40/5/5 split	train	EEG-ImageNet_2.pth	25358	57308	14	n01456756	fine	1725	n01456756_13418.JPEG	n01456756/n01456756_13418.JPEG	Within each class, first 40 ImageNet file indices train, next 5 validation, final 5 test; all EEG entries for the same ImageNet file index follow the image split.
EEG-ImageNet	two-part-pth-indexed per-class 40/5/5 split	train	EEG-ImageNet_2.pth	28597	60547	15	n01456756	fine	1725	n01456756_13418.JPEG	n01456756/n01456756_13418.JPEG	Within each class, first 40 ImageNet file indices train, next 5 validation, final 5 test; all EEG entries for the same ImageNet file index follow the image split.
EEG-ImageNet	two-part-pth-indexed per-class 40/5/5 split	train	EEG-ImageNet_1.pth	580	580	0	n01456756	fine	1720	n01456756_1106.JPEG	n01456756/n01456756_1106.JPEG	Within each class, first 40 ImageNet file indices train, next 5 validation, final 5 test; all EEG entries for the same ImageNet file index follow the image split.
EEG-ImageNet	two-part-pth-indexed per-class 40/5/5 split	train	EEG-ImageNet_1.pth	4953	4953	1	n01456756	fine	1720	n01456756_1106.JPEG	n01456756/n01456756_1106.JPEG	Within each class, first 40 ImageNet file indices train, next 5 validation, final 5 test; all EEG entries for the same ImageNet file index follow the image split.
EEG-ImageNet	two-part-pth-indexed per-class 40/5/5 split	train	EEG-ImageNet_1.pth	9341	9341	2	n01456756	fine	1720	n01456756_1106.JPEG	n01456756/n01456756_1106.JPEG	Within each class, first 40 ImageNet file indices train, next 5 validation, final 5 test; all EEG entries for the same ImageNet file index follow the image split.
EEG-ImageNet	two-part-pth-indexed per-class 40/5/5 split	train	EEG-ImageNet_1.pth	13913	13913	3	n01456756	fine	1720	n01456756_1106.JPEG	n01456756/n01456756_1106.JPEG	Within each class, first 40 ImageNet file indices train, next 5 validation, final 5 test; all EEG entries for the same ImageNet file index follow the image split.
EEG-ImageNet	two-part-pth-indexed per-class 40/5/5 split	train	EEG-ImageNet_1.pth	19368	19368	4	n01456756	fine	1720	n01456756_1106.JPEG	n01456756/n01456756_1106.JPEG	Within each class, first 40 ImageNet file indices train, next 5 validation, final 5 test; all EEG entries for the same ImageNet file index follow the image split.
EEG-ImageNet	two-part-pth-indexed per-class 40/5/5 split	train	EEG-ImageNet_1.pth	22698	22698	5	n01456756	fine	1720	n01456756_1106.JPEG	n01456756/n01456756_1106.JPEG	Within each class, first 40 ImageNet file indices train, next 5 validation, final 5 test; all EEG entries for the same ImageNet file index follow the image split.
EEG-ImageNet	two-part-pth-indexed per-class 40/5/5 split	train	EEG-ImageNet_1.pth	27188	27188	6	n01456756	fine	1720	n01456756_1106.JPEG	n01456756/n01456756_1106.JPEG	Within each class, first 40 ImageNet file indices train, next 5 validation, final 5 test; all EEG entries for the same ImageNet file index follow the image split.
EEG-ImageNet	two-part-pth-indexed per-class 40/5/5 split	train	EEG-ImageNet_1.pth	28525	28525	7	n01456756	fine	1720	n01456756_1106.JPEG	n01456756/n01456756_1106.JPEG	Within each class, first 40 ImageNet file indices train, next 5 validation, final 5 test; all EEG entries for the same ImageNet file index follow the image split.
EEG-ImageNet	two-part-pth-indexed per-class 40/5/5 split	train	EEG-ImageNet_2.pth	3647	35597	8	n01456756	fine	1720	n01456756_1106.JPEG	n01456756/n01456756_1106.JPEG	Within each class, first 40 ImageNet file indices train, next 5 validation, final 5 test; all EEG entries for the same ImageNet file index follow the image split.
EEG-ImageNet	two-part-pth-indexed per-class 40/5/5 split	train	EEG-ImageNet_2.pth	4473	36423	9	n01456756	fine	1720	n01456756_1106.JPEG	n01456756/n01456756_1106.JPEG	Within each class, first 40 ImageNet file indices train, next 5 validation, final 5 test; all EEG entries for the same ImageNet file index follow the image split.
EEG-ImageNet	two-part-pth-indexed per-class 40/5/5 split	train	EEG-ImageNet_2.pth	11952	43902	10	n01456756	fine	1720	n01456756_1106.JPEG	n01456756/n01456756_1106.JPEG	Within each class, first 40 ImageNet file indices train, next 5 validation, final 5 test; all EEG entries for the same ImageNet file index follow the image split.
EEG-ImageNet	two-part-pth-indexed per-class 40/5/5 split	train	EEG-ImageNet_2.pth	14152	46102	11	n01456756	fine	1720	n01456756_1106.JPEG	n01456756/n01456756_1106.JPEG	Within each class, first 40 ImageNet file indices train, next 5 validation, final 5 test; all EEG entries for the same ImageNet file index follow the image split.
EEG-ImageNet	two-part-pth-indexed per-class 40/5/5 split	train	EEG-ImageNet_2.pth	18673	50623	12	n01456756	fine	1720	n01456756_1106.JPEG	n01456756/n01456756_1106.JPEG	Within each class, first 40 ImageNet file indices train, next 5 validation, final 5 test; all EEG entries for the same ImageNet file index follow the image split.
EEG-ImageNet	two-part-pth-indexed per-class 40/5/5 split	train	EEG-ImageNet_2.pth	21143	53093	13	n01456756	fine	1720	n01456756_1106.JPEG	n01456756/n01456756_1106.JPEG	Within each class, first 40 ImageNet file indices train, next 5 validation, final 5 test; all EEG entries for the same ImageNet file index follow the image split.
EEG-ImageNet	two-part-pth-indexed per-class 40/5/5 split	train	EEG-ImageNet_2.pth	25359	57309	14	n01456756	fine	1720	n01456756_1106.JPEG	n01456756/n01456756_1106.JPEG	Within each class, first 40 ImageNet file indices train, next 5 validation, final 5 test; all EEG entries for the same ImageNet file index follow the image split.
EEG-ImageNet	two-part-pth-indexed per-class 40/5/5 split	train	EEG-ImageNet_2.pth	28561	60511	15	n01456756	fine	1720	n01456756_1106.JPEG	n01456756/n01456756_1106.JPEG	Within each class, first 40 ImageNet file indices train, next 5 validation, final 5 test; all EEG entries for the same ImageNet file index follow the image split.
EEG-ImageNet	two-part-pth-indexed per-class 40/5/5 split	train	EEG-ImageNet_1.pth	581	581	0	n01456756	fine	1744	n01456756_25521.JPEG	n01456756/n01456756_25521.JPEG	Within each class, first 40 ImageNet file indices train, next 5 validation, final 5 test; all EEG entries for the same ImageNet file index follow the image split.
EEG-ImageNet	two-part-pth-indexed per-class 40/5/5 split	train	EEG-ImageNet_1.pth	4969	4969	1	n01456756	fine	1744	n01456756_25521.JPEG	n01456756/n01456756_25521.JPEG	Within each class, first 40 ImageNet file indices train, next 5 validation, final 5 test; all EEG entries for the same ImageNet file index follow the image split.
EEG-ImageNet	two-part-pth-indexed per-class 40/5/5 split	train	EEG-ImageNet_1.pth	9329	9329	2	n01456756	fine	1744	n01456756_25521.JPEG	n01456756/n01456756_25521.JPEG	Within each class, first 40 ImageNet file indices train, next 5 validation, final 5 test; all EEG entries for the same ImageNet file index follow the image split.
EEG-ImageNet	two-part-pth-indexed per-class 40/5/5 split	train	EEG-ImageNet_1.pth	13904	13904	3	n01456756	fine	1744	n01456756_25521.JPEG	n01456756/n01456756_25521.JPEG	Within each class, first 40 ImageNet file indices train, next 5 validation, final 5 test; all EEG entries for the same ImageNet file index follow the image split.
EEG-ImageNet	two-part-pth-indexed per-class 40/5/5 split	train	EEG-ImageNet_1.pth	19354	19354	4	n01456756	fine	1744	n01456756_25521.JPEG	n01456756/n01456756_25521.JPEG	Within each class, first 40 ImageNet file indices train, next 5 validation, final 5 test; all EEG entries for the same ImageNet file index follow the image split.
EEG-ImageNet	two-part-pth-indexed per-class 40/5/5 split	train	EEG-ImageNet_1.pth	22675	22675	5	n01456756	fine	1744	n01456756_25521.JPEG	n01456756/n01456756_25521.JPEG	Within each class, first 40 ImageNet file indices train, next 5 validation, final 5 test; all EEG entries for the same ImageNet file index follow the image split.
EEG-ImageNet	two-part-pth-indexed per-class 40/5/5 split	train	EEG-ImageNet_1.pth	27151	27151	6	n01456756	fine	1744	n01456756_25521.JPEG	n01456756/n01456756_25521.JPEG	Within each class, first 40 ImageNet file indices train, next 5 validation, final 5 test; all EEG entries for the same ImageNet file index follow the image split.
EEG-ImageNet	two-part-pth-indexed per-class 40/5/5 split	train	EEG-ImageNet_1.pth	28522	28522	7	n01456756	fine	1744	n01456756_25521.JPEG	n01456756/n01456756_25521.JPEG	Within each class, first 40 ImageNet file indices train, next 5 validation, final 5 test; all EEG entries for the same ImageNet file index follow the image split.
EEG-ImageNet	two-part-pth-indexed per-class 40/5/5 split	train	EEG-ImageNet_2.pth	3600	35550	8	n01456756	fine	1744	n01456756_25521.JPEG	n01456756/n01456756_25521.JPEG	Within each class, first 40 ImageNet file indices train, next 5 validation, final 5 test; all EEG entries for the same ImageNet file index follow the image split.
EEG-ImageNet	two-part-pth-indexed per-class 40/5/5 split	train	EEG-ImageNet_2.pth	4487	36437	9	n01456756	fine	1744	n01456756_25521.JPEG	n01456756/n01456756_25521.JPEG	Within each class, first 40 ImageNet file indices train, next 5 validation, final 5 test; all EEG entries for the same ImageNet file index follow the image split.
EEG-ImageNet	two-part-pth-indexed per-class 40/5/5 split	train	EEG-ImageNet_2.pth	11995	43945	10	n01456756	fine	1744	n01456756_25521.JPEG	n01456756/n01456756_25521.JPEG	Within each class, first 40 ImageNet file indices train, next 5 validation, final 5 test; all EEG entries for the same ImageNet file index follow the image split.
EEG-ImageNet	two-part-pth-indexed per-class 40/5/5 split	train	EEG-ImageNet_2.pth	14167	46117	11	n01456756	fine	1744	n01456756_25521.JPEG	n01456756/n01456756_25521.JPEG	Within each class, first 40 ImageNet file indices train, next 5 validation, final 5 test; all EEG entries for the same ImageNet file index follow the image split.
EEG-ImageNet	two-part-pth-indexed per-class 40/5/5 split	train	EEG-ImageNet_2.pth	18685	50635	12	n01456756	fine	1744	n01456756_25521.JPEG	n01456756/n01456756_25521.JPEG	Within each class, first 40 ImageNet file indices train, next 5 validation, final 5 test; all EEG entries for the same ImageNet file index follow the image split.
EEG-ImageNet	two-part-pth-indexed per-class 40/5/5 split	train	EEG-ImageNet_2.pth	21122	53072	13	n01456756	fine	1744	n01456756_25521.JPEG	n01456756/n01456756_25521.JPEG	Within each class, first 40 ImageNet file indices train, next 5 validation, final 5 test; all EEG entries for the same ImageNet file index follow the image split.
EEG-ImageNet	two-part-pth-indexed per-class 40/5/5 split	train	EEG-ImageNet_2.pth	25363	57313	14	n01456756	fine	1744	n01456756_25521.JPEG	n01456756/n01456756_25521.JPEG	Within each class, first 40 ImageNet file indices train, next 5 validation, final 5 test; all EEG entries for the same ImageNet file index follow the image split.
EEG-ImageNet	two-part-pth-indexed per-class 40/5/5 split	train	EEG-ImageNet_2.pth	28587	60537	15	n01456756	fine	1744	n01456756_25521.JPEG	n01456756/n01456756_25521.JPEG	Within each class, first 40 ImageNet file indices train, next 5 validation, final 5 test; all EEG entries for the same ImageNet file index follow the image split.
EEG-ImageNet	two-part-pth-indexed per-class 40/5/5 split	train	EEG-ImageNet_1.pth	582	582	0	n01456756	fine	1733	n01456756_12547.JPEG	n01456756/n01456756_12547.JPEG	Within each class, first 40 ImageNet file indices train, next 5 validation, final 5 test; all EEG entries for the same ImageNet file index follow the image split.
EEG-ImageNet	two-part-pth-indexed per-class 40/5/5 split	train	EEG-ImageNet_1.pth	4959	4959	1	n01456756	fine	1733	n01456756_12547.JPEG	n01456756/n01456756_12547.JPEG	Within each class, first 40 ImageNet file indices train, next 5 validation, final 5 test; all EEG entries for the same ImageNet file index follow the image split.
EEG-ImageNet	two-part-pth-indexed per-class 40/5/5 split	train	EEG-ImageNet_1.pth	9321	9321	2	n01456756	fine	1733	n01456756_12547.JPEG	n01456756/n01456756_12547.JPEG	Within each class, first 40 ImageNet file indices train, next 5 validation, final 5 test; all EEG entries for the same ImageNet file index follow the image split.
EEG-ImageNet	two-part-pth-indexed per-class 40/5/5 split	train	EEG-ImageNet_1.pth	13903	13903	3	n01456756	fine	1733	n01456756_12547.JPEG	n01456756/n01456756_12547.JPEG	Within each class, first 40 ImageNet file indices train, next 5 validation, final 5 test; all EEG entries for the same ImageNet file index follow the image split.
EEG-ImageNet	two-part-pth-indexed per-class 40/5/5 split	train	EEG-ImageNet_1.pth	19364	19364	4	n01456756	fine	1733	n01456756_12547.JPEG	n01456756/n01456756_12547.JPEG	Within each class, first 40 ImageNet file indices train, next 5 validation, final 5 test; all EEG entries for the same ImageNet file index follow the image split.
EEG-ImageNet	two-part-pth-indexed per-class 40/5/5 split	train	EEG-ImageNet_1.pth	22676	22676	5	n01456756	fine	1733	n01456756_12547.JPEG	n01456756/n01456756_12547.JPEG	Within each class, first 40 ImageNet file indices train, next 5 validation, final 5 test; all EEG entries for the same ImageNet file index follow the image split.
EEG-ImageNet	two-part-pth-indexed per-class 40/5/5 split	train	EEG-ImageNet_1.pth	27192	27192	6	n01456756	fine	1733	n01456756_12547.JPEG	n01456756/n01456756_12547.JPEG	Within each class, first 40 ImageNet file indices train, next 5 validation, final 5 test; all EEG entries for the same ImageNet file index follow the image split.
EEG-ImageNet	two-part-pth-indexed per-class 40/5/5 split	train	EEG-ImageNet_1.pth	28526	28526	7	n01456756	fine	1733	n01456756_12547.JPEG	n01456756/n01456756_12547.JPEG	Within each class, first 40 ImageNet file indices train, next 5 validation, final 5 test; all EEG entries for the same ImageNet file index follow the image split.
EEG-ImageNet	two-part-pth-indexed per-class 40/5/5 split	train	EEG-ImageNet_2.pth	3609	35559	8	n01456756	fine	1733	n01456756_12547.JPEG	n01456756/n01456756_12547.JPEG	Within each class, first 40 ImageNet file indices train, next 5 validation, final 5 test; all EEG entries for the same ImageNet file index follow the image split.
EEG-ImageNet	two-part-pth-indexed per-class 40/5/5 split	train	EEG-ImageNet_2.pth	4499	36449	9	n01456756	fine	1733	n01456756_12547.JPEG	n01456756/n01456756_12547.JPEG	Within each class, first 40 ImageNet file indices train, next 5 validation, final 5 test; all EEG entries for the same ImageNet file index follow the image split.
EEG-ImageNet	two-part-pth-indexed per-class 40/5/5 split	train	EEG-ImageNet_2.pth	11996	43946	10	n01456756	fine	1733	n01456756_12547.JPEG	n01456756/n01456756_12547.JPEG	Within each class, first 40 ImageNet file indices train, next 5 validation, final 5 test; all EEG entries for the same ImageNet file index follow the image split.
EEG-ImageNet	two-part-pth-indexed per-class 40/5/5 split	train	EEG-ImageNet_2.pth	14199	46149	11	n01456756	fine	1733	n01456756_12547.JPEG	n01456756/n01456756_12547.JPEG	Within each class, first 40 ImageNet file indices train, next 5 validation, final 5 test; all EEG entries for the same ImageNet file index follow the image split.
EEG-ImageNet	two-part-pth-indexed per-class 40/5/5 split	train	EEG-ImageNet_2.pth	18677	50627	12	n01456756	fine	1733	n01456756_12547.JPEG	n01456756/n01456756_12547.JPEG	Within each class, first 40 ImageNet file indices train, next 5 validation, final 5 test; all EEG entries for the same ImageNet file index follow the image split.
EEG-ImageNet	two-part-pth-indexed per-class 40/5/5 split	train	EEG-ImageNet_2.pth	21141	53091	13	n01456756	fine	1733	n01456756_12547.JPEG	n01456756/n01456756_12547.JPEG	Within each class, first 40 ImageNet file indices train, next 5 validation, final 5 test; all EEG entries for the same ImageNet file index follow the image split.
EEG-ImageNet	two-part-pth-indexed per-class 40/5/5 split	train	EEG-ImageNet_2.pth	25383	57333	14	n01456756	fine	1733	n01456756_12547.JPEG	n01456756/n01456756_12547.JPEG	Within each class, first 40 ImageNet file indices train, next 5 validation, final 5 test; all EEG entries for the same ImageNet file index follow the image split.
EEG-ImageNet	two-part-pth-indexed per-class 40/5/5 split	train	EEG-ImageNet_2.pth	28557	60507	15	n01456756	fine	1733	n01456756_12547.JPEG	n01456756/n01456756_12547.JPEG	Within each class, first 40 ImageNet file indices train, next 5 validation, final 5 test; all EEG entries for the same ImageNet file index follow the image split.
EEG-ImageNet	two-part-pth-indexed per-class 40/5/5 split	train	EEG-ImageNet_1.pth	583	583	0	n01456756	fine	1740	n01456756_3392.JPEG	n01456756/n01456756_3392.JPEG	Within each class, first 40 ImageNet file indices train, next 5 validation, final 5 test; all EEG entries for the same ImageNet file index follow the image split.
EEG-ImageNet	two-part-pth-indexed per-class 40/5/5 split	train	EEG-ImageNet_1.pth	4983	4983	1	n01456756	fine	1740	n01456756_3392.JPEG	n01456756/n01456756_3392.JPEG	Within each class, first 40 ImageNet file indices train, next 5 validation, final 5 test; all EEG entries for the same ImageNet file index follow the image split.
EEG-ImageNet	two-part-pth-indexed per-class 40/5/5 split	train	EEG-ImageNet_1.pth	9313	9313	2	n01456756	fine	1740	n01456756_3392.JPEG	n01456756/n01456756_3392.JPEG	Within each class, first 40 ImageNet file indices train, next 5 validation, final 5 test; all EEG entries for the same ImageNet file index follow the image split.
EEG-ImageNet	two-part-pth-indexed per-class 40/5/5 split	train	EEG-ImageNet_1.pth	13915	13915	3	n01456756	fine	1740	n01456756_3392.JPEG	n01456756/n01456756_3392.JPEG	Within each class, first 40 ImageNet file indices train, next 5 validation, final 5 test; all EEG entries for the same ImageNet file index follow the image split.
EEG-ImageNet	two-part-pth-indexed per-class 40/5/5 split	train	EEG-ImageNet_1.pth	19373	19373	4	n01456756	fine	1740	n01456756_3392.JPEG	n01456756/n01456756_3392.JPEG	Within each class, first 40 ImageNet file indices train, next 5 validation, final 5 test; all EEG entries for the same ImageNet file index follow the image split.
EEG-ImageNet	two-part-pth-indexed per-class 40/5/5 split	train	EEG-ImageNet_1.pth	22667	22667	5	n01456756	fine	1740	n01456756_3392.JPEG	n01456756/n01456756_3392.JPEG	Within each class, first 40 ImageNet file indices train, next 5 validation, final 5 test; all EEG entries for the same ImageNet file index follow the image split.
EEG-ImageNet	two-part-pth-indexed per-class 40/5/5 split	train	EEG-ImageNet_1.pth	27199	27199	6	n01456756	fine	1740	n01456756_3392.JPEG	n01456756/n01456756_3392.JPEG	Within each class, first 40 ImageNet file indices train, next 5 validation, final 5 test; all EEG entries for the same ImageNet file index follow the image split.
EEG-ImageNet	two-part-pth-indexed per-class 40/5/5 split	train	EEG-ImageNet_1.pth	28512	28512	7	n01456756	fine	1740	n01456756_3392.JPEG	n01456756/n01456756_3392.JPEG	Within each class, first 40 ImageNet file indices train, next 5 validation, final 5 test; all EEG entries for the same ImageNet file index follow the image split.
EEG-ImageNet	two-part-pth-indexed per-class 40/5/5 split	train	EEG-ImageNet_2.pth	3625	35575	8	n01456756	fine	1740	n01456756_3392.JPEG	n01456756/n01456756_3392.JPEG	Within each class, first 40 ImageNet file indices train, next 5 validation, final 5 test; all EEG entries for the same ImageNet file index follow the image split.
EEG-ImageNet	two-part-pth-indexed per-class 40/5/5 split	train	EEG-ImageNet_2.pth	4479	36429	9	n01456756	fine	1740	n01456756_3392.JPEG	n01456756/n01456756_3392.JPEG	Within each class, first 40 ImageNet file indices train, next 5 validation, final 5 test; all EEG entries for the same ImageNet file index follow the image split.
EEG-ImageNet	two-part-pth-indexed per-class 40/5/5 split	train	EEG-ImageNet_2.pth	11977	43927	10	n01456756	fine	1740	n01456756_3392.JPEG	n01456756/n01456756_3392.JPEG	Within each class, first 40 ImageNet file indices train, next 5 validation, final 5 test; all EEG entries for the same ImageNet file index follow the image split.
EEG-ImageNet	two-part-pth-indexed per-class 40/5/5 split	train	EEG-ImageNet_2.pth	14180	46130	11	n01456756	fine	1740	n01456756_3392.JPEG	n01456756/n01456756_3392.JPEG	Within each class, first 40 ImageNet file indices train, next 5 validation, final 5 test; all EEG entries for the same ImageNet file index follow the image split.
EEG-ImageNet	two-part-pth-indexed per-class 40/5/5 split	train	EEG-ImageNet_2.pth	18692	50642	12	n01456756	fine	1740	n01456756_3392.JPEG	n01456756/n01456756_3392.JPEG	Within each class, first 40 ImageNet file indices train, next 5 validation, final 5 test; all EEG entries for the same ImageNet file index follow the image split.
EEG-ImageNet	two-part-pth-indexed per-class 40/5/5 split	train	EEG-ImageNet_2.pth	21135	53085	13	n01456756	fine	1740	n01456756_3392.JPEG	n01456756/n01456756_3392.JPEG	Within each class, first 40 ImageNet file indices train, next 5 validation, final 5 test; all EEG entries for the same ImageNet file index follow the image split.
EEG-ImageNet	two-part-pth-indexed per-class 40/5/5 split	train	EEG-ImageNet_2.pth	25380	57330	14	n01456756	fine	1740	n01456756_3392.JPEG	n01456756/n01456756_3392.JPEG	Within each class, first 40 ImageNet file indices train, next 5 validation, final 5 test; all EEG entries for the same ImageNet file index follow the image split.
EEG-ImageNet	two-part-pth-indexed per-class 40/5/5 split	train	EEG-ImageNet_2.pth	28553	60503	15	n01456756	fine	1740	n01456756_3392.JPEG	n01456756/n01456756_3392.JPEG	Within each class, first 40 ImageNet file indices train, next 5 validation, final 5 test; all EEG entries for the same ImageNet file index follow the image split.
EEG-ImageNet	two-part-pth-indexed per-class 40/5/5 split	train	EEG-ImageNet_1.pth	584	584	0	n01456756	fine	1702	n01456756_23881.JPEG	n01456756/n01456756_23881.JPEG	Within each class, first 40 ImageNet file indices train, next 5 validation, final 5 test; all EEG entries for the same ImageNet file index follow the image split.
EEG-ImageNet	two-part-pth-indexed per-class 40/5/5 split	train	EEG-ImageNet_1.pth	4967	4967	1	n01456756	fine	1702	n01456756_23881.JPEG	n01456756/n01456756_23881.JPEG	Within each class, first 40 ImageNet file indices train, next 5 validation, final 5 test; all EEG entries for the same ImageNet file index follow the image split.
EEG-ImageNet	two-part-pth-indexed per-class 40/5/5 split	train	EEG-ImageNet_1.pth	9332	9332	2	n01456756	fine	1702	n01456756_23881.JPEG	n01456756/n01456756_23881.JPEG	Within each class, first 40 ImageNet file indices train, next 5 validation, final 5 test; all EEG entries for the same ImageNet file index follow the image split.
EEG-ImageNet	two-part-pth-indexed per-class 40/5/5 split	train	EEG-ImageNet_1.pth	13900	13900	3	n01456756	fine	1702	n01456756_23881.JPEG	n01456756/n01456756_23881.JPEG	Within each class, first 40 ImageNet file indices train, next 5 validation, final 5 test; all EEG entries for the same ImageNet file index follow the image split.
EEG-ImageNet	two-part-pth-indexed per-class 40/5/5 split	train	EEG-ImageNet_1.pth	19367	19367	4	n01456756	fine	1702	n01456756_23881.JPEG	n01456756/n01456756_23881.JPEG	Within each class, first 40 ImageNet file indices train, next 5 validation, final 5 test; all EEG entries for the same ImageNet file index follow the image split.
EEG-ImageNet	two-part-pth-indexed per-class 40/5/5 split	train	EEG-ImageNet_1.pth	22658	22658	5	n01456756	fine	1702	n01456756_23881.JPEG	n01456756/n01456756_23881.JPEG	Within each class, first 40 ImageNet file indices train, next 5 validation, final 5 test; all EEG entries for the same ImageNet file index follow the image split.
EEG-ImageNet	two-part-pth-indexed per-class 40/5/5 split	train	EEG-ImageNet_1.pth	27178	27178	6	n01456756	fine	1702	n01456756_23881.JPEG	n01456756/n01456756_23881.JPEG	Within each class, first 40 ImageNet file indices train, next 5 validation, final 5 test; all EEG entries for the same ImageNet file index follow the image split.
EEG-ImageNet	two-part-pth-indexed per-class 40/5/5 split	train	EEG-ImageNet_1.pth	28517	28517	7	n01456756	fine	1702	n01456756_23881.JPEG	n01456756/n01456756_23881.JPEG	Within each class, first 40 ImageNet file indices train, next 5 validation, final 5 test; all EEG entries for the same ImageNet file index follow the image split.
EEG-ImageNet	two-part-pth-indexed per-class 40/5/5 split	train	EEG-ImageNet_2.pth	3620	35570	8	n01456756	fine	1702	n01456756_23881.JPEG	n01456756/n01456756_23881.JPEG	Within each class, first 40 ImageNet file indices train, next 5 validation, final 5 test; all EEG entries for the same ImageNet file index follow the image split.
EEG-ImageNet	two-part-pth-indexed per-class 40/5/5 split	train	EEG-ImageNet_2.pth	4458	36408	9	n01456756	fine	1702	n01456756_23881.JPEG	n01456756/n01456756_23881.JPEG	Within each class, first 40 ImageNet file indices train, next 5 validation, final 5 test; all EEG entries for the same ImageNet file index follow the image split.
EEG-ImageNet	two-part-pth-indexed per-class 40/5/5 split	train	EEG-ImageNet_2.pth	11987	43937	10	n01456756	fine	1702	n01456756_23881.JPEG	n01456756/n01456756_23881.JPEG	Within each class, first 40 ImageNet file indices train, next 5 validation, final 5 test; all EEG entries for the same ImageNet file index follow the image split.
EEG-ImageNet	two-part-pth-indexed per-class 40/5/5 split	train	EEG-ImageNet_2.pth	14162	46112	11	n01456756	fine	1702	n01456756_23881.JPEG	n01456756/n01456756_23881.JPEG	Within each class, first 40 ImageNet file indices train, next 5 validation, final 5 test; all EEG entries for the same ImageNet file index follow the image split.
EEG-ImageNet	two-part-pth-indexed per-class 40/5/5 split	train	EEG-ImageNet_2.pth	18652	50602	12	n01456756	fine	1702	n01456756_23881.JPEG	n01456756/n01456756_23881.JPEG	Within each class, first 40 ImageNet file indices train, next 5 validation, final 5 test; all EEG entries for the same ImageNet file index follow the image split.
EEG-ImageNet	two-part-pth-indexed per-class 40/5/5 split	train	EEG-ImageNet_2.pth	21136	53086	13	n01456756	fine	1702	n01456756_23881.JPEG	n01456756/n01456756_23881.JPEG	Within each class, first 40 ImageNet file indices train, next 5 validation, final 5 test; all EEG entries for the same ImageNet file index follow the image split.
EEG-ImageNet	two-part-pth-indexed per-class 40/5/5 split	train	EEG-ImageNet_2.pth	25399	57349	14	n01456756	fine	1702	n01456756_23881.JPEG	n01456756/n01456756_23881.JPEG	Within each class, first 40 ImageNet file indices train, next 5 validation, final 5 test; all EEG entries for the same ImageNet file index follow the image split.
EEG-ImageNet	two-part-pth-indexed per-class 40/5/5 split	train	EEG-ImageNet_2.pth	28576	60526	15	n01456756	fine	1702	n01456756_23881.JPEG	n01456756/n01456756_23881.JPEG	Within each class, first 40 ImageNet file indices train, next 5 validation, final 5 test; all EEG entries for the same ImageNet file index follow the image split.
EEG-ImageNet	two-part-pth-indexed per-class 40/5/5 split	train	EEG-ImageNet_1.pth	585	585	0	n01456756	fine	1704	n01456756_20825.JPEG	n01456756/n01456756_20825.JPEG	Within each class, first 40 ImageNet file indices train, next 5 validation, final 5 test; all EEG entries for the same ImageNet file index follow the image split.
[truncated: 62,649 more rows]
