# Supplementary material for: Align and Fuse: A Transformer-Based Framework for EEG-Augmented Visual Recognition
Source: Brain Sci. 2026 Jul 7;16(7):723. doi: 10.3390/brainsci16070723 (PMC13406202; doi:10.3390/brainsci16070723)
Supplement: Supplementary file 1 [file brainsci-16-00723-s001.zip › 01_verification_package/split_protocol.md]

# Split Protocol and Preprocessing Summary

This document summarizes the dataset preprocessing assumptions and split construction used for the reviewer-round verification analyses. It is intended to make the split assignments and control-pairing logic explicit for numerical verification.

## EEG-Image Pair Definition

One EEG-image pair denotes one visual stimulus presentation paired with the corresponding EEG segment from one participant.

## Data Sources and Preprocessing

EEG-ImageNet uses the officially released EEG-image pairs. According to the revised manuscript and dataset documentation, the dataset-provider preprocessing included linked-mastoids re-referencing, 0.5-80 Hz band-pass filtering, 50 Hz line-noise removal, and artifact removal for abnormal amplitudes, blinks, and head movements. The model uses the 40-440 ms EEG segment after stimulus onset.

EEGCVPR uses the released valid pairs after the dataset-provider preprocessing and bad-sample removal. The revised manuscript states that the preprocessing used 49-51 Hz notch filtering, 14-71 Hz second-order Butterworth band-pass filtering, discarding the first 40 ms, and retaining the subsequent EEG segment.

No additional trial rejection was applied beyond the dataset-provider preprocessing and released valid-pair filtering.

## Retained Pair Counts Used for Verification

For the reviewer verification package, the EEG-ImageNet split index was generated from the locally inspected metadata entries in:

- `EEG-ImageNet_1.pth`
- `EEG-ImageNet_2.pth`

These two files contain:

- `31,950` entries in `EEG-ImageNet_1.pth`
- `31,900` entries in `EEG-ImageNet_2.pth`
- `63,850` indexed EEG-image entries in total
- `4,000` unique ImageNet image indices
- `80` classes
- `16` subjects

The accompanying `split_indices.csv` contains these `63,850` row-level EEG-image entries. Each row corresponds to one retained indexed EEG-image pair used for split auditing in this package.

EEGCVPR contains `11,964` retained valid EEG-image pairs after removal of low-quality or non-fixation segments from the expected 12,000 segments.

## Random Stratified Split

The manuscript describes a fixed stratified 8:1:1 split. For EEG-ImageNet, the stimulus design contains 50 images per category. Under the image-level 8:1:1 rule, each class contributes:

- 40 images to training
- 5 images to validation
- 5 images to testing

All EEG entries associated with the same ImageNet file index inherit the same split assignment. This prevents EEG recordings corresponding to the same image from being assigned to different splits.

The split is fixed within each protocol and reused across the five matched seed runs.

## EEG-ImageNet Temporal Split

The temporal-control split separates stimuli within each category by presentation/order index:

- first 40 stimuli: training
- next 5 stimuli: validation
- final 5 stimuli: testing

All EEG entries associated with the same ImageNet file index inherit the corresponding temporal split assignment.

This split is used as a leakage-control analysis. It is intended to reduce the risk that temporally adjacent or repeated stimulus-related structure contributes to the reported test performance.

## EEGCVPR Temporal Split

For EEGCVPR, the temporal split follows the dataset-specific ordering available in the released valid-pair metadata. The split assignment is fixed before model training/evaluation and reused across the five matched seed runs.

The corresponding assignments and per-seed results are provided in the accompanying verification files where applicable.

## Same-Class Mismatched EEG Control

For the same-class mismatched EEG control, each test image is paired with an EEG trial from the same semantic class but from a different image/trial. The purpose of this control is to assess how much of the multimodal gain remains when EEG provides class-consistent but not trial-specific information.

The deterministic pairing assignments are provided in `control_pairing_indices.csv`. The Table 5 control analyses are reported in the manuscript as aggregate mean +/- standard deviation results and are supported by the split and pairing indices in this package.

## Different-Class Shuffled EEG Control

For the different-class shuffled EEG control, each test image is paired with an EEG trial from a different semantic class. The purpose of this control is to assess whether the fusion model benefits from EEG inputs when class-consistent EEG information is disrupted.

The control pairing follows a fixed deterministic rule controlled by the corresponding seed:

- replacement EEG is drawn from a different class;
- training and test pools are not mixed;
- each seed has its own deterministic pairing assignment;
- the pairing index is saved in `control_pairing_indices.csv`;
- Top-1 and macro-F1 are reported in the manuscript as aggregate mean +/- standard deviation results for the Table 5 controls.

## Relationship to Verification Files

- `split_indices.csv` provides the row-level split assignments.
- `control_pairing_indices.csv` provides the EEG replacement assignments for the mismatched and shuffled controls.
- `per_seed_results.xlsx` reports the reviewer-requested per-seed values for the statistical-comparison and HNW-sensitivity tables, plus EEGCVPR temporal-split values. Table 5 control analyses are supported by the split and pairing indices listed above.
- `training_log_summary.csv` links each reported result to its table, dataset, protocol, condition, seed identifier, and internal run reference.
