# Supplementary material for: Align and Fuse: A Transformer-Based Framework for EEG-Augmented Visual Recognition
Source: Brain Sci. 2026 Jul 7;16(7):723. doi: 10.3390/brainsci16070723 (PMC13406202; doi:10.3390/brainsci16070723)
Supplement: Supplementary file 1 [file brainsci-16-00723-s001.zip › 01_verification_package/statistical_tests.py]

#!/usr/bin/env python
"""Reviewer-facing paired statistics for brainsci-4353151.

This script recomputes the paired statistical tests reported in the revised
statistical-comparison table from per_seed_results.xlsx. It does not include
model, preprocessing, or dataset-loading code.

Expected input workbook:
    per_seed_results.xlsx

Expected sheet:
    per_seed_values

Required columns:
    ComparisonGroup, Condition, Seed, Top1

Top1 values are percentage points, e.g., 91.12 rather than 0.9112.
"""

from __future__ import annotations

import argparse
import math
from pathlib import Path

try:
    import openpyxl
except ImportError as exc:  # pragma: no cover - reviewer environment guard
    raise SystemExit("This script requires openpyxl to read and write .xlsx files.") from exc


COMPARISONS = [
    (
        "Table 6 random paired comparisons",
        "Ours (Full Model)",
        "Unaligned multimodal fusion",
    ),
    (
        "Table 6 random paired comparisons",
        "Ours (Full Model)",
        "Standard SCL alignment",
    ),
    (
        "Table 6 temporal paired comparisons",
        "Ours (Matched)",
        "Vision-only baseline",
    ),
    (
        "Table 6 temporal paired comparisons",
        "Ours (Matched)",
        "Standard Transformer",
    ),
    (
        "Table 6 temporal paired comparisons",
        "Ours (Matched)",
        "Same-class mismatched EEG",
    ),
]

OUTPUT_COLUMNS = [
    "ComparisonGroup",
    "Protocol",
    "ConditionA",
    "ConditionB",
    "Comparison",
    "NSeeds",
    "Seeds",
    "MeanA",
    "StdA",
    "MeanB",
    "StdB",
    "MeanDiffTop1",
    "PValue",
    "HolmP",
    "CohenDz",
    "Notes",
]


def mean(values: list[float]) -> float:
    return sum(values) / len(values)


def sample_std(values: list[float]) -> float:
    if len(values) < 2:
        return float("nan")
    m = mean(values)
    return math.sqrt(sum((x - m) ** 2 for x in values) / (len(values) - 1))


def t_pdf(x: float, df: int) -> float:
    coeff = math.exp(
        math.lgamma((df + 1) / 2)
        - math.lgamma(df / 2)
        - 0.5 * math.log(df * math.pi)
    )
    return coeff * (1 + (x * x) / df) ** (-(df + 1) / 2)


def simpson_integral(func, a: float, b: float, n: int = 50000) -> float:
    if a == b:
        return 0.0
    if n % 2:
        n += 1
    h = (b - a) / n
    total = func(a) + func(b)
    for i in range(1, n):
        total += (4 if i % 2 else 2) * func(a + i * h)
    return total * h / 3


def paired_t_p_value(mean_diff: float, sd_diff: float, n: int) -> float:
    if n < 2 or sd_diff == 0:
        return float("nan")
    t_value = abs(mean_diff / (sd_diff / math.sqrt(n)))
    df = n - 1
    steps = 30000 if t_value < 20 else 80000
    area = simpson_integral(lambda x: t_pdf(x, df), 0, t_value, n=steps)
    cdf = 0.5 + area
    return max(0.0, min(1.0, 2 * (1 - cdf)))


def holm_adjust(p_values: list[float]) -> list[float]:
    indexed = sorted((p, i) for i, p in enumerate(p_values))
    adjusted = [float("nan")] * len(p_values)
    running_max = 0.0
    m = len(p_values)
    for rank, (p_value, original_index) in enumerate(indexed):
        value = min((m - rank) * p_value, 1.0)
        running_max = max(running_max, value)
        adjusted[original_index] = running_max
    return adjusted


def load_per_seed(path: Path, sheet_name: str) -> list[dict[str, object]]:
    workbook = openpyxl.load_workbook(path, data_only=True, read_only=True)
    if sheet_name not in workbook.sheetnames:
        raise ValueError(f"Sheet not found: {sheet_name}")
    sheet = workbook[sheet_name]
    headers = [cell.value for cell in sheet[1]]
    required = {"ComparisonGroup", "Condition", "Seed", "Top1", "Protocol"}
    missing = sorted(required.difference(headers))
    if missing:
        raise ValueError(f"Missing required columns: {missing}")

    rows: list[dict[str, object]] = []
    for values in sheet.iter_rows(min_row=2, values_only=True):
        row = dict(zip(headers, values))
        if not row.get("ComparisonGroup"):
            continue
        row["ComparisonGroup"] = str(row["ComparisonGroup"]).strip()
        row["Condition"] = str(row["Condition"]).strip()
        row["Protocol"] = str(row["Protocol"]).strip()
        row["Seed"] = int(row["Seed"])
        row["Top1"] = float(row["Top1"])
        rows.append(row)
    return rows


def condition_map(rows: list[dict[str, object]]) -> dict[tuple[str, str], dict[int, dict[str, object]]]:
    mapped: dict[tuple[str, str], dict[int, dict[str, object]]] = {}
    for row in rows:
        key = (str(row["ComparisonGroup"]), str(row["Condition"]))
        seed = int(row["Seed"])
        if seed in mapped.setdefault(key, {}):
            raise ValueError(f"Duplicate seed for {key}: {seed}")
        mapped[key][seed] = row
    return mapped


def compute(rows: list[dict[str, object]]) -> list[dict[str, object]]:
    mapped = condition_map(rows)
    outputs: list[dict[str, object]] = []

    for group, condition_a, condition_b in COMPARISONS:
        left = mapped.get((group, condition_a), {})
        right = mapped.get((group, condition_b), {})
        seeds = sorted(set(left).intersection(right))
        if len(seeds) < 2:
            outputs.append(
                {
                    "ComparisonGroup": group,
                    "Protocol": "",
                    "ConditionA": condition_a,
                    "ConditionB": condition_b,
                    "Comparison": f"{group}: {condition_a} vs {condition_b}",
                    "NSeeds": len(seeds),
                    "Seeds": ",".join(str(seed) for seed in seeds),
                    "MeanA": float("nan"),
                    "StdA": float("nan"),
                    "MeanB": float("nan"),
                    "StdB": float("nan"),
                    "MeanDiffTop1": float("nan"),
                    "PValue": float("nan"),
                    "HolmP": float("nan"),
                    "CohenDz": float("nan"),
                    "Notes": "Insufficient matched seed values.",
                }
            )
            continue

        values_a = [float(left[seed]["Top1"]) for seed in seeds]
        values_b = [float(right[seed]["Top1"]) for seed in seeds]
        diffs = [a - b for a, b in zip(values_a, values_b)]
        mean_diff = mean(diffs)
        sd_diff = sample_std(diffs)
        p_value = paired_t_p_value(mean_diff, sd_diff, len(diffs))
        dz = mean_diff / sd_diff if sd_diff != 0 else float("nan")
        protocol = str(left[seeds[0]]["Protocol"])

        outputs.append(
            {
                "ComparisonGroup": group,
                "Protocol": protocol,
                "ConditionA": condition_a,
                "ConditionB": condition_b,
                "Comparison": f"{group}: {condition_a} vs {condition_b}",
                "NSeeds": len(seeds),
                "Seeds": ",".join(str(seed) for seed in seeds),
                "MeanA": mean(values_a),
                "StdA": sample_std(values_a),
                "MeanB": mean(values_b),
                "StdB": sample_std(values_b),
                "MeanDiffTop1": mean_diff,
                "PValue": p_value,
                "HolmP": float("nan"),
                "CohenDz": dz,
                "Notes": "Computed from matched per-seed Top-1 values in per_seed_results.xlsx.",
            }
        )

    p_values = [float(row["PValue"]) for row in outputs]
    adjusted = holm_adjust(p_values)
    for row, adjusted_p in zip(outputs, adjusted):
        row["HolmP"] = adjusted_p
    return outputs


def write_results(rows: list[dict[str, object]], output_path: Path) -> None:
    workbook = openpyxl.Workbook()
    sheet = workbook.active
    sheet.title = "computed_paired_tests"
    sheet.append(OUTPUT_COLUMNS)
    for row in rows:
        sheet.append([row.get(column) for column in OUTPUT_COLUMNS])
    workbook.save(output_path)


def main() -> None:
    parser = argparse.ArgumentParser()
    parser.add_argument("--input", default="per_seed_results.xlsx")
    parser.add_argument("--sheet", default="per_seed_values")
    parser.add_argument("--output", default="statistical_tests_recomputed.xlsx")
    args = parser.parse_args()

    per_seed_rows = load_per_seed(Path(args.input), args.sheet)
    results = compute(per_seed_rows)
    write_results(results, Path(args.output))

    for row in results:
        print(
            f"{row['ConditionA']} vs {row['ConditionB']}: "
            f"mean_diff={row['MeanDiffTop1']:.4f}, "
            f"p={row['PValue']:.6f}, "
            f"p_adj={row['HolmP']:.6f}, "
            f"d_z={row['CohenDz']:.4f}"
        )


if __name__ == "__main__":
    main()
