# Supplementary material for: Align and Fuse: A Transformer-Based Framework for EEG-Augmented Visual Recognition
Source: Brain Sci. 2026 Jul 7;16(7):723. doi: 10.3390/brainsci16070723 (PMC13406202; doi:10.3390/brainsci16070723)
Supplement: Supplementary file 1 [file brainsci-16-00723-s001.zip › 01_verification_package/statistical_tests.xlsx]

## Sheet: computed_paired_tests
ComparisonGroup	Protocol	ConditionA	ConditionB	Comparison	NSeeds	Seeds	MeanA	StdA	MeanB	StdB	MeanDiffTop1	PValue	HolmP	CohenDz	Notes
Table 6 random paired comparisons	random stratified 8:1:1	Ours (Full Model)	Unaligned multimodal fusion	Table 6 random paired comparisons: Ours (Full Model) vs Unaligned multimodal fusion	5	2024,2025,2026,2027,2028	92.56	0.229434	91.24	0.614158	1.32	0.00173484	0.00520453	3.33138	Computed from matched per-seed Top-1 values in per_seed_results.xlsx.
Table 6 random paired comparisons	random stratified 8:1:1	Ours (Full Model)	Standard SCL alignment	Table 6 random paired comparisons: Ours (Full Model) vs Standard SCL alignment	5	2024,2025,2026,2027,2028	92.56	0.229434	91.85	0.43551	0.71	0.00295713	0.00520453	2.88895	Computed from matched per-seed Top-1 values in per_seed_results.xlsx.
Table 6 temporal paired comparisons	temporal split	Ours (Matched)	Vision-only baseline	Table 6 temporal paired comparisons: Ours (Matched) vs Vision-only baseline	5	2024,2025,2026,2027,2028	91.12	0.333586	89.08	0.685935	2.04	0.000438076	0.00219038	4.76875	Computed from matched per-seed Top-1 values in per_seed_results.xlsx.
Table 6 temporal paired comparisons	temporal split	Ours (Matched)	Standard Transformer	Table 6 temporal paired comparisons: Ours (Matched) vs Standard Transformer	5	2024,2025,2026,2027,2028	91.12	0.333586	89.95	0.558193	1.17	0.00109914	0.00439657	3.75664	Computed from matched per-seed Top-1 values in per_seed_results.xlsx.
Table 6 temporal paired comparisons	temporal split	Ours (Matched)	Same-class mismatched EEG	Table 6 temporal paired comparisons: Ours (Matched) vs Same-class mismatched EEG	5	2024,2025,2026,2027,2028	91.12	0.333586	90.25	0.540573	0.87	0.00240185	0.00520453	3.05498	Computed from matched per-seed Top-1 values in per_seed_results.xlsx.
