# Supplementary material for: Align and Fuse: A Transformer-Based Framework for EEG-Augmented Visual Recognition
Source: Brain Sci. 2026 Jul 7;16(7):723. doi: 10.3390/brainsci16070723 (PMC13406202; doi:10.3390/brainsci16070723)
Supplement: Supplementary file 1 [file brainsci-16-00723-s001.zip › 01_verification_package/training_config.yaml]

package: BrainSci-4353151 reviewer verification package
package_scope: Review-stage numerical verification materials
package_note: >
  This file provides a compact configuration and protocol summary for the
  reviewer-facing verification package. It should be read together with the
  accompanying core code supplement, but it is not intended to replace the
  complete engineering repository.

execution_environment:
  conda_environment: new_eegImageNet
  framework: PyTorch
  gpu_reported_in_manuscript: NVIDIA RTX 3090
  note: >
    Environment details are provided to help interpret the reported runs.
    Full machine-specific paths and private dataset locations are not included.

data:
  eeg_imagenet:
    source: official EEG-ImageNet release
    retained_pairs_used_in_this_study: 63850
    retained_pair_definition: one EEG recording paired with one image presentation
    no_additional_trial_rejection: true
    model_window_ms: [40, 440]
    local_two_part_pth_indexed_entries: 63850
    eeg_imagenet_1_entries: 31950
    eeg_imagenet_2_entries: 31900
    local_pth_unique_image_indices: 4000
  eegcvpr:
    source: EEGCVPR released valid pairs
    retained_pairs: 11964
    expected_segments_before_valid_pair_filtering: 12000
    removed_segments: 36
    pair_definition: one visual stimulus presentation paired with the corresponding EEG segment from one participant
    provider_preprocessing:
      notch_filter_hz: [49, 51]
      bandpass_filter_hz: [14, 71]
      bandpass_filter_order: 2
      bandpass_filter_type: Butterworth
      initial_segment_discard_ms: 40
      retained_segment: subsequent EEG segment after the first 40 ms
    additional_trial_rejection_in_this_study: false

fixed_seeds:
  values: [2024, 2025, 2026, 2027, 2028]
  seed_policy: >
    The same five seeds were used for the reviewer-round verification runs.
    Seeds were not selected post hoc based on performance.
  intended_scope:
    - model initialization
    - mini-batch shuffling
    - stochastic training controls where applicable
    - evaluation/control pairing where applicable

split_indices_csv:
  file: split_indices.csv
  source: EEG-ImageNet_1.pth and EEG-ImageNet_2.pth metadata indices
  rows: 63850
  unique_image_indices: 4000
  split_rule: >
    Per class, 40 images are assigned to training, 5 to validation, and 5 to
    testing. All EEG entries associated with the same ImageNet file index follow
    the same image-level split assignment.

shared_training_controls:
  split_fixed_within_protocol: true
  deterministic_flag: true
  deterministic_scope: PyTorch/CUDA deterministic controls enabled where supported
  evaluation_metrics: [Top1, macro_F1]
  model_selection_rule: best validation Top-1 unless otherwise specified
  raw_data_in_package: false
  full_project_code_in_package: false

reviewer_verification_files:
  - README_reproducibility.md
  - per_seed_results.xlsx
  - fixed_seeds.txt
  - split_protocol.md
  - split_indices.csv
  - control_pairing_indices.csv
  - training_config.yaml
  - statistical_tests.py
  - statistical_tests.xlsx
  - training_log_summary.csv
  - dataset_and_ip_statement.md

table5_controls:
  dataset: EEG-ImageNet
  random_split_conditions:
    - EEG-only random split
  temporal_split_protocol: per-class 40/5/5 image-index split with EEG entries following image assignment
  temporal_split_conditions:
    - EEG-only temporal split
    - vision-only temporal split
    - Standard Transformer temporal split
    - matched multimodal fusion temporal split
    - same-class mismatched EEG temporal control
    - different-class shuffled EEG temporal control
  control_pairing_file: control_pairing_indices.csv
  reporting_level: aggregate in manuscript; Table 5 controls are not the primary per-seed workbook scope requested in Comment 10
  audit_files: [split_indices.csv, control_pairing_indices.csv]

table6_paired_comparison:
  dataset: EEG-ImageNet
  protocol: paired comparisons across matched seeds
  seeds: [2024, 2025, 2026, 2027, 2028]
  statistical_test: paired t-test
  multiple_comparison_correction: Holm
  effect_size: Cohen_dz
  recomputation_script: statistical_tests.py
  per_seed_results_file: per_seed_results.xlsx

table8_hnw_sensitivity:
  dataset: EEG-ImageNet
  protocol: random stratified 8:1:1
  note: >
    This section summarizes the HNW sensitivity settings reported for Table 8.
    Per-seed Top-1 and macro-F1 values are provided in per_seed_results.xlsx.
  seeds: [2024, 2025, 2026, 2027, 2028]
  lambda_h_sweep:
    fixed_k: 10
    values: [0.0, 0.5, 1.0, 1.5]
  k_sweep:
    fixed_lambda_h: 1.0
    values: [5, 10, 15]
  reporting_level: aggregate in manuscript and per-seed values in per_seed_results.xlsx
  result_files: [per_seed_results.xlsx, training_log_summary.csv]
eegcvpr_temporal_split:
  dataset: EEGCVPR
  protocol: temporal split
  benchmark_scope: 40-class EEGCVPR benchmark
  retained_pairs: 11964
  seeds: [2024, 2025, 2026, 2027, 2028]
  configuration_scope: >
    EEGCVPR temporal-split experiments were run in a separate research codebase
    on a separate server. This reviewer-facing YAML file therefore does not
    attempt to summarize the full EEGCVPR training configuration. It records
    only the dataset/protocol scope needed to link the manuscript results to
    the per-seed workbook and training-log summary.
  conditions_in_current_package:
    - EEG-only random split
    - EEG-only temporal split
    - vision-only temporal split
    - Standard Transformer temporal split
    - Ours temporal split
  run_type: separate-codebase training/evaluation
  model_selection_rule: see training_log_summary.csv
  evaluation_metrics: [Top1, macro_F1]
  raw_data_in_package: false
  result_files: [per_seed_results.xlsx, training_log_summary.csv]
  notes: >
    This section is intentionally separated from the EEG-ImageNet training
    configuration because the EEGCVPR runs were conducted in a different code
    project. Detailed per-seed values and run-level summaries are provided in
    the verification workbook and training-log summary.
