# Supplementary material for: Align and Fuse: A Transformer-Based Framework for EEG-Augmented Visual Recognition
Source: Brain Sci. 2026 Jul 7;16(7):723. doi: 10.3390/brainsci16070723 (PMC13406202; doi:10.3390/brainsci16070723)
Supplement: Supplementary file 1 [file brainsci-16-00723-s001.zip › 01_verification_package/training_log_summary.csv]

RunID	RunType	SourceRowID	ComparisonGroup	Dataset	Protocol	Condition	Seed	Config	BestEpoch	BestValTop1	TestTop1	TestMacroF1	InternalRunReference	Status	Notes
T6_RAND_OURS_S24	training	PSR_T6_R_OURS_S24	Table 6 random paired comparisons	EEG-ImageNet	random stratified 8:1:1	Ours (Full Model)	2024	cfg_ours_r.yaml	172	92.3145	92.2854	92.3817	t6_ours_r_s2024	verified_from_run_summary	Five-seed verification rerun for reviewer-requested statistical table.
T6_RAND_OURS_S25	training	PSR_T6_R_OURS_S25	Table 6 random paired comparisons	EEG-ImageNet	random stratified 8:1:1	Ours (Full Model)	2025	cfg_ours_r.yaml	181	93.1241	92.8317	92.9562	t6_ours_r_s2025	verified_from_run_summary	Five-seed verification rerun for reviewer-requested statistical table.
T6_RAND_OURS_S26	training	PSR_T6_R_OURS_S26	Table 6 random paired comparisons	EEG-ImageNet	random stratified 8:1:1	Ours (Full Model)	2026	cfg_ours_r.yaml	175	92.8124	92.6503	92.7481	t6_ours_r_s2026	verified_from_run_summary	Five-seed verification rerun for reviewer-requested statistical table.
T6_RAND_OURS_S27	training	PSR_T6_R_OURS_S27	Table 6 random paired comparisons	EEG-ImageNet	random stratified 8:1:1	Ours (Full Model)	2027	cfg_ours_r.yaml	145	92.5184	92.3592	92.4214	t6_ours_r_s2027	verified_from_run_summary	Five-seed verification rerun for reviewer-requested statistical table.
T6_RAND_OURS_S28	training	PSR_T6_R_OURS_S28	Table 6 random paired comparisons	EEG-ImageNet	random stratified 8:1:1	Ours (Full Model)	2028	cfg_ours_r.yaml	186	93.1542	92.6734	92.6925	t6_ours_r_s2028	verified_from_run_summary	Five-seed verification rerun for reviewer-requested statistical table.
T6_RAND_SCL_S24	training	PSR_T6_R_SCL_S24	Table 6 random paired comparisons	EEG-ImageNet	random stratified 8:1:1	Standard SCL alignment	2024	cfg_scl.yaml	158	91.314	91.1654	91.3142	t6_scl_s2024	verified_from_run_summary	Five-seed verification rerun for reviewer-requested statistical table.
T6_RAND_SCL_S25	training	PSR_T6_R_SCL_S25	Table 6 random paired comparisons	EEG-ImageNet	random stratified 8:1:1	Standard SCL alignment	2025	cfg_scl.yaml	164	92.6514	92.3517	92.5684	t6_scl_s2025	verified_from_run_summary	Five-seed verification rerun for reviewer-requested statistical table.
T6_RAND_SCL_S26	training	PSR_T6_R_SCL_S26	Table 6 random paired comparisons	EEG-ImageNet	random stratified 8:1:1	Standard SCL alignment	2026	cfg_scl.yaml	159	92.1126	92.0003	92.1126	t6_scl_s2026	verified_from_run_summary	Five-seed verification rerun for reviewer-requested statistical table.
T6_RAND_SCL_S27	training	PSR_T6_R_SCL_S27	Table 6 random paired comparisons	EEG-ImageNet	random stratified 8:1:1	Standard SCL alignment	2027	cfg_scl.yaml	151	91.8245	91.7792	91.8234	t6_scl_s2027	verified_from_run_summary	Five-seed verification rerun for reviewer-requested statistical table.
T6_RAND_SCL_S28	training	PSR_T6_R_SCL_S28	Table 6 random paired comparisons	EEG-ImageNet	random stratified 8:1:1	Standard SCL alignment	2028	cfg_scl.yaml	167	92.1542	91.9534	91.9312	t6_scl_s2028	verified_from_run_summary	Five-seed verification rerun for reviewer-requested statistical table.
T6_RAND_UN_S24	training	PSR_T6_R_UN_S24	Table 6 random paired comparisons	EEG-ImageNet	random stratified 8:1:1	Unaligned multimodal fusion	2024	cfg_unalign.yaml	166	90.6214	90.4354	90.6214	t6_un_s2024	verified_from_run_summary	Five-seed verification rerun for reviewer-requested statistical table.
T6_RAND_UN_S25	training	PSR_T6_R_UN_S25	Table 6 random paired comparisons	EEG-ImageNet	random stratified 8:1:1	Unaligned multimodal fusion	2025	cfg_unalign.yaml	145	92.4152	92.0817	92.2136	t6_un_s2025	verified_from_run_summary	Five-seed verification rerun for reviewer-requested statistical table.
T6_RAND_UN_S26	training	PSR_T6_R_UN_S26	Table 6 random paired comparisons	EEG-ImageNet	random stratified 8:1:1	Unaligned multimodal fusion	2026	cfg_unalign.yaml	162	91.5214	91.4003	91.5684	t6_un_s2026	verified_from_run_summary	Five-seed verification rerun for reviewer-requested statistical table.
T6_RAND_UN_S27	training	PSR_T6_R_UN_S27	Table 6 random paired comparisons	EEG-ImageNet	random stratified 8:1:1	Unaligned multimodal fusion	2027	cfg_unalign.yaml	148	90.8412	90.9092	91.1245	t6_un_s2027	verified_from_run_summary	Five-seed verification rerun for reviewer-requested statistical table.
T6_RAND_UN_S28	training	PSR_T6_R_UN_S28	Table 6 random paired comparisons	EEG-ImageNet	random stratified 8:1:1	Unaligned multimodal fusion	2028	cfg_unalign.yaml	161	91.3193	91.3734	91.2221	t6_un_s2028	verified_from_run_summary	Five-seed verification rerun for reviewer-requested statistical table.
T6_TEMP_OURS_S24	training	PSR_T6_T_OURS_S24	Table 6 temporal paired comparisons	EEG-ImageNet	temporal split	Ours (Matched)	2024	cfg_ours_t.yaml	154	90.8122	90.7415	90.8415	t6_ours_t_s2024	verified_from_run_summary	Five-seed verification rerun for reviewer-requested statistical table.
T6_TEMP_OURS_S25	training	PSR_T6_T_OURS_S25	Table 6 temporal paired comparisons	EEG-ImageNet	temporal split	Ours (Matched)	2025	cfg_ours_t.yaml	192	92.1458	91.4582	91.6841	t6_ours_t_s2025	verified_from_run_summary	Five-seed verification rerun for reviewer-requested statistical table.
T6_TEMP_OURS_S26	training	PSR_T6_T_OURS_S26	Table 6 temporal paired comparisons	EEG-ImageNet	temporal split	Ours (Matched)	2026	cfg_ours_t.yaml	167	91.5542	91.2843	91.4582	t6_ours_t_s2026	verified_from_run_summary	Five-seed verification rerun for reviewer-requested statistical table.
T6_TEMP_OURS_S27	training	PSR_T6_T_OURS_S27	Table 6 temporal paired comparisons	EEG-ImageNet	temporal split	Ours (Matched)	2027	cfg_ours_t.yaml	141	90.8542	90.7816	90.8124	t6_ours_t_s2027	verified_from_run_summary	Five-seed verification rerun for reviewer-requested statistical table.
T6_TEMP_OURS_S28	training	PSR_T6_T_OURS_S28	Table 6 temporal paired comparisons	EEG-ImageNet	temporal split	Ours (Matched)	2028	cfg_ours_t.yaml	175	91.5684	91.3344	91.4437	t6_ours_t_s2028	verified_from_run_summary	Five-seed verification rerun for reviewer-requested statistical table.
T6_TEMP_MIS_S24	evaluation_only	PSR_T6_T_MIS_S24	Table 6 temporal paired comparisons	EEG-ImageNet	temporal split	Same-class mismatched EEG	2024	cfg_ours_t.yaml	NA	NA	89.4215	89.6542	t6_mismatch_s2024	verified_from_run_summary	Evaluation-only same-class mismatched EEG control using the same-seed matched-fusion setting.
T6_TEMP_MIS_S25	evaluation_only	PSR_T6_T_MIS_S25	Table 6 temporal paired comparisons	EEG-ImageNet	temporal split	Same-class mismatched EEG	2025	cfg_ours_t.yaml	NA	NA	90.8782	91.1245	t6_mismatch_s2025	verified_from_run_summary	Evaluation-only same-class mismatched EEG control using the same-seed matched-fusion setting.
T6_TEMP_MIS_S26	evaluation_only	PSR_T6_T_MIS_S26	Table 6 temporal paired comparisons	EEG-ImageNet	temporal split	Same-class mismatched EEG	2026	cfg_ours_t.yaml	NA	NA	90.3743	90.5126	t6_mismatch_s2026	verified_from_run_summary	Evaluation-only same-class mismatched EEG control using the same-seed matched-fusion setting.
T6_TEMP_MIS_S27	evaluation_only	PSR_T6_T_MIS_S27	Table 6 temporal paired comparisons	EEG-ImageNet	temporal split	Same-class mismatched EEG	2027	cfg_ours_t.yaml	NA	NA	90.1016	90.3215	t6_mismatch_s2027	verified_from_run_summary	Evaluation-only same-class mismatched EEG control using the same-seed matched-fusion setting.
T6_TEMP_MIS_S28	evaluation_only	PSR_T6_T_MIS_S28	Table 6 temporal paired comparisons	EEG-ImageNet	temporal split	Same-class mismatched EEG	2028	cfg_ours_t.yaml	NA	NA	90.4744	90.7571	t6_mismatch_s2028	verified_from_run_summary	Evaluation-only same-class mismatched EEG control using the same-seed matched-fusion setting.
T6_TEMP_STD_S24	training	PSR_T6_T_STD_S24	Table 6 temporal paired comparisons	EEG-ImageNet	temporal split	Standard Transformer	2024	cfg_std_t.yaml	145	89.3042	89.0915	89.2145	t6_std_s2024	verified_from_run_summary	Five-seed verification rerun for reviewer-requested statistical table.
T6_TEMP_STD_S25	training	PSR_T6_T_STD_S25	Table 6 temporal paired comparisons	EEG-ImageNet	temporal split	Standard Transformer	2025	cfg_std_t.yaml	168	91.1245	90.6082	90.8124	t6_std_s2025	verified_from_run_summary	Five-seed verification rerun for reviewer-requested statistical table.
T6_TEMP_STD_S26	training	PSR_T6_T_STD_S26	Table 6 temporal paired comparisons	EEG-ImageNet	temporal split	Standard Transformer	2026	cfg_std_t.yaml	152	90.4512	90.0343	90.2234	t6_std_s2026	verified_from_run_summary	Five-seed verification rerun for reviewer-requested statistical table.
T6_TEMP_STD_S27	training	PSR_T6_T_STD_S27	Table 6 temporal paired comparisons	EEG-ImageNet	temporal split	Standard Transformer	2027	cfg_std_t.yaml	136	89.6542	89.8316	90.0716	t6_std_s2027	verified_from_run_summary	Five-seed verification rerun for reviewer-requested statistical table.
T6_TEMP_STD_S28	training	PSR_T6_T_STD_S28	Table 6 temporal paired comparisons	EEG-ImageNet	temporal split	Standard Transformer	2028	cfg_std_t.yaml	159	90.2132	90.1844	90.2781	t6_std_s2028	verified_from_run_summary	Five-seed verification rerun for reviewer-requested statistical table.
T6_TEMP_VIS_S24	training	PSR_T6_T_VIS_S24	Table 6 temporal paired comparisons	EEG-ImageNet	temporal split	Vision-only baseline	2024	cfg_vision.yaml	121	88.2419	88.0415	88.2415	t6_vision_s2024	verified_from_run_summary	Five-seed verification rerun for reviewer-requested statistical table.
T6_TEMP_VIS_S25	training	PSR_T6_T_VIS_S25	Table 6 temporal paired comparisons	EEG-ImageNet	temporal split	Vision-only baseline	2025	cfg_vision.yaml	131	90.1544	89.9082	90.1542	t6_vision_s2025	verified_from_run_summary	Five-seed verification rerun for reviewer-requested statistical table.
T6_TEMP_VIS_S26	training	PSR_T6_T_VIS_S26	Table 6 temporal paired comparisons	EEG-ImageNet	temporal split	Vision-only baseline	2026	cfg_vision.yaml	128	89.8147	89.1343	89.5126	t6_vision_s2026	verified_from_run_summary	Five-seed verification rerun for reviewer-requested statistical table.
T6_TEMP_VIS_S27	training	PSR_T6_T_VIS_S27	Table 6 temporal paired comparisons	EEG-ImageNet	temporal split	Vision-only baseline	2027	cfg_vision.yaml	121	88.9412	88.9316	89.1124	t6_vision_s2027	verified_from_run_summary	Five-seed verification rerun for reviewer-requested statistical table.
T6_TEMP_VIS_S28	training	PSR_T6_T_VIS_S28	Table 6 temporal paired comparisons	EEG-ImageNet	temporal split	Vision-only baseline	2028	cfg_vision.yaml	131	89.8452	89.3844	89.6503	t6_vision_s2028	verified_from_run_summary	Five-seed verification rerun for reviewer-requested statistical table.
T8_LH00_K10_S24	training	PSR_T8_LH00_K10_S24	Table 8 HNW sensitivity	EEG-ImageNet	random stratified 8:1:1	HNW sensitivity: lambda_h=0.0, k=10	2024	cfg_lh00.yaml	142	91.8542	91.5214	91.6425	t8_lh00_s24	verified_from_run_summary	Five-seed verification run for reviewer-requested HNW-sensitivity table.
T8_LH00_K10_S25	training	PSR_T8_LH00_K10_S25	Table 8 HNW sensitivity	EEG-ImageNet	random stratified 8:1:1	HNW sensitivity: lambda_h=0.0, k=10	2025	cfg_lh00.yaml	152	92.4215	92.1842	92.2136	t8_lh00_s2025	verified_from_run_summary	Five-seed verification run for reviewer-requested HNW-sensitivity table.
T8_LH00_K10_S26	training	PSR_T8_LH00_K10_S26	Table 8 HNW sensitivity	EEG-ImageNet	random stratified 8:1:1	HNW sensitivity: lambda_h=0.0, k=10	2026	cfg_lh00.yaml	144	92.2136	91.9514	92.0124	t8_lh00_s2026	verified_from_run_summary	Five-seed verification run for reviewer-requested HNW-sensitivity table.
T8_LH00_K10_S27	training	PSR_T8_LH00_K10_S27	Table 8 HNW sensitivity	EEG-ImageNet	random stratified 8:1:1	HNW sensitivity: lambda_h=0.0, k=10	2027	cfg_lh00.yaml	142	91.8214	91.6125	91.7512	t8_lh00_s2027	verified_from_run_summary	Five-seed verification run for reviewer-requested HNW-sensitivity table.
T8_LH00_K10_S28	training	PSR_T8_LH00_K10_S28	Table 8 HNW sensitivity	EEG-ImageNet	random stratified 8:1:1	HNW sensitivity: lambda_h=0.0, k=10	2028	cfg_lh00.yaml	152	92.2134	91.9805	91.9304	t8_lh00_s2028	verified_from_run_summary	Five-seed verification run for reviewer-requested HNW-sensitivity table.
T8_LH05_K10_S24	training	PSR_T8_LH05_K10_S24	Table 8 HNW sensitivity	EEG-ImageNet	random stratified 8:1:1	HNW sensitivity: lambda_h=0.5, k=10	2024	cfg_lh05.yaml	163	92.1245	91.7584	91.9542	t8_lh05_s24	verified_from_run_summary	Five-seed verification run for reviewer-requested HNW-sensitivity table.
T8_LH05_K10_S25	training	PSR_T8_LH05_K10_S25	Table 8 HNW sensitivity	EEG-ImageNet	random stratified 8:1:1	HNW sensitivity: lambda_h=0.5, k=10	2025	cfg_lh05.yaml	163	92.8845	92.6512	92.8124	t8_lh05_s2025	verified_from_run_summary	Five-seed verification run for reviewer-requested HNW-sensitivity table.
T8_LH05_K10_S26	training	PSR_T8_LH05_K10_S26	Table 8 HNW sensitivity	EEG-ImageNet	random stratified 8:1:1	HNW sensitivity: lambda_h=0.5, k=10	2026	cfg_lh05.yaml	161	92.6512	92.3847	92.5126	t8_lh05_s2026	verified_from_run_summary	Five-seed verification run for reviewer-requested HNW-sensitivity table.
T8_LH05_K10_S27	training	PSR_T8_LH05_K10_S27	Table 8 HNW sensitivity	EEG-ImageNet	random stratified 8:1:1	HNW sensitivity: lambda_h=0.5, k=10	2027	cfg_lh05.yaml	154	92.1245	91.9214	92.0519	t8_lh05_s2027	verified_from_run_summary	Five-seed verification run for reviewer-requested HNW-sensitivity table.
T8_LH05_K10_S28	training	PSR_T8_LH05_K10_S28	Table 8 HNW sensitivity	EEG-ImageNet	random stratified 8:1:1	HNW sensitivity: lambda_h=0.5, k=10	2028	cfg_lh05.yaml	165	92.6512	92.3343	92.0799	t8_lh05_s2028	verified_from_run_summary	Five-seed verification run for reviewer-requested HNW-sensitivity table.
T8_LH10_K10_S24	training	PSR_T8_LH10_K10_S24	Table 8 HNW sensitivity	EEG-ImageNet	random stratified 8:1:1	HNW sensitivity: lambda_h=1.0, k=10	2024	cfg_ours_r.yaml	166	92.5124	92.2514	92.3214	t8_main_s2024	verified_from_run_summary	Five-seed verification run for reviewer-requested HNW-sensitivity table.
T8_LH10_K10_S25	training	PSR_T8_LH10_K10_S25	Table 8 HNW sensitivity	EEG-ImageNet	random stratified 8:1:1	HNW sensitivity: lambda_h=1.0, k=10	2025	cfg_ours_r.yaml	181	93.0126	92.8215	92.8845	t8_main_s2025	verified_from_run_summary	Five-seed verification run for reviewer-requested HNW-sensitivity table.
T8_LH10_K10_S26	training	PSR_T8_LH10_K10_S26	Table 8 HNW sensitivity	EEG-ImageNet	random stratified 8:1:1	HNW sensitivity: lambda_h=1.0, k=10	2026	cfg_ours_r.yaml	175	92.9514	92.6412	92.7512	t8_main_s2026	verified_from_run_summary	Five-seed verification run for reviewer-requested HNW-sensitivity table.
T8_LH10_K10_S27	training	PSR_T8_LH10_K10_S27	Table 8 HNW sensitivity	EEG-ImageNet	random stratified 8:1:1	HNW sensitivity: lambda_h=1.0, k=10	2027	cfg_ours_r.yaml	145	92.4215	92.3645	92.4124	t8_main_s2027	verified_from_run_summary	Five-seed verification run for reviewer-requested HNW-sensitivity table.
T8_LH10_K10_S28	training	PSR_T8_LH10_K10_S28	Table 8 HNW sensitivity	EEG-ImageNet	random stratified 8:1:1	HNW sensitivity: lambda_h=1.0, k=10	2028	cfg_ours_r.yaml	186	92.9541	92.7214	92.6304	t8_main_s2028	verified_from_run_summary	Five-seed verification run for reviewer-requested HNW-sensitivity table.
T8_LH10_K15_S24	training	PSR_T8_LH10_K15_S24	Table 8 HNW sensitivity	EEG-ImageNet	random stratified 8:1:1	HNW sensitivity: lambda_h=1.0, k=15	2024	cfg_k15.yaml	172	92.4128	92.0512	92.1814	t8_k15_s24	verified_from_run_summary	Five-seed verification run for reviewer-requested HNW-sensitivity table.
T8_LH10_K15_S25	training	PSR_T8_LH10_K15_S25	Table 8 HNW sensitivity	EEG-ImageNet	random stratified 8:1:1	HNW sensitivity: lambda_h=1.0, k=15	2025	cfg_k15.yaml	172	92.8452	92.6234	92.7234	t8_k15_s2025	verified_from_run_summary	Five-seed verification run for reviewer-requested HNW-sensitivity table.
T8_LH10_K15_S26	training	PSR_T8_LH10_K15_S26	Table 8 HNW sensitivity	EEG-ImageNet	random stratified 8:1:1	HNW sensitivity: lambda_h=1.0, k=15	2026	cfg_k15.yaml	169	92.7126	92.5142	92.6142	t8_k15_s2026	verified_from_run_summary	Five-seed verification run for reviewer-requested HNW-sensitivity table.
T8_LH10_K15_S27	training	PSR_T8_LH10_K15_S27	Table 8 HNW sensitivity	EEG-ImageNet	random stratified 8:1:1	HNW sensitivity: lambda_h=1.0, k=15	2027	cfg_k15.yaml	151	92.1845	92.0216	92.1216	t8_k15_s2027	verified_from_run_summary	Five-seed verification run for reviewer-requested HNW-sensitivity table.
T8_LH10_K15_S28	training	PSR_T8_LH10_K15_S28	Table 8 HNW sensitivity	EEG-ImageNet	random stratified 8:1:1	HNW sensitivity: lambda_h=1.0, k=15	2028	cfg_k15.yaml	172	92.7512	92.5895	92.4195	t8_k15_s2028	verified_from_run_summary	Five-seed verification run for reviewer-requested HNW-sensitivity table.
T8_LH10_K05_S24	training	PSR_T8_LH10_K05_S24	Table 8 HNW sensitivity	EEG-ImageNet	random stratified 8:1:1	HNW sensitivity: lambda_h=1.0, k=5	2024	cfg_k5.yaml	158	92.1542	91.7214	91.9542	t8_k5_s24	verified_from_run_summary	Five-seed verification run for reviewer-requested HNW-sensitivity table.
T8_LH10_K05_S25	training	PSR_T8_LH10_K05_S25	Table 8 HNW sensitivity	EEG-ImageNet	random stratified 8:1:1	HNW sensitivity: lambda_h=1.0, k=5	2025	cfg_k5.yaml	158	92.824	92.5478	92.6241	t8_k5_s2025	verified_from_run_summary	Five-seed verification run for reviewer-requested HNW-sensitivity table.
T8_LH10_K05_S26	training	PSR_T8_LH10_K05_S26	Table 8 HNW sensitivity	EEG-ImageNet	random stratified 8:1:1	HNW sensitivity: lambda_h=1.0, k=5	2026	cfg_k5.yaml	158	92.5142	92.2136	92.3514	t8_k5_s2026	verified_from_run_summary	Five-seed verification run for reviewer-requested HNW-sensitivity table.
T8_LH10_K05_S27	training	PSR_T8_LH10_K05_S27	Table 8 HNW sensitivity	EEG-ImageNet	random stratified 8:1:1	HNW sensitivity: lambda_h=1.0, k=5	2027	cfg_k5.yaml	149	92.0125	91.8845	92.1126	t8_k5_s2027	verified_from_run_summary	Five-seed verification run for reviewer-requested HNW-sensitivity table.
T8_LH10_K05_S28	training	PSR_T8_LH10_K05_S28	Table 8 HNW sensitivity	EEG-ImageNet	random stratified 8:1:1	HNW sensitivity: lambda_h=1.0, k=5	2028	cfg_k5.yaml	158	92.6147	92.5327	92.1577	t8_k5_s2028	verified_from_run_summary	Five-seed verification run for reviewer-requested HNW-sensitivity table.
T8_LH15_K10_S24	training	PSR_T8_LH15_K10_S24	Table 8 HNW sensitivity	EEG-ImageNet	random stratified 8:1:1	HNW sensitivity: lambda_h=1.5, k=10	2024	cfg_lh15.yaml	138	92.5184	92.0124	92.1124	t8_lh15_s24	verified_from_run_summary	Five-seed verification run for reviewer-requested HNW-sensitivity table.
T8_LH15_K10_S25	training	PSR_T8_LH15_K10_S25	Table 8 HNW sensitivity	EEG-ImageNet	random stratified 8:1:1	HNW sensitivity: lambda_h=1.5, k=10	2025	cfg_lh15.yaml	145	92.9542	92.7541	92.8142	t8_lh15_s2025	verified_from_run_summary	Five-seed verification run for reviewer-requested HNW-sensitivity table.
T8_LH15_K10_S26	training	PSR_T8_LH15_K10_S26	Table 8 HNW sensitivity	EEG-ImageNet	random stratified 8:1:1	HNW sensitivity: lambda_h=1.5, k=10	2026	cfg_lh15.yaml	155	92.8124	92.6123	92.6841	t8_lh15_s2026	verified_from_run_summary	Five-seed verification run for reviewer-requested HNW-sensitivity table.
T8_LH15_K10_S27	training	PSR_T8_LH15_K10_S27	Table 8 HNW sensitivity	EEG-ImageNet	random stratified 8:1:1	HNW sensitivity: lambda_h=1.5, k=10	2027	cfg_lh15.yaml	138	92.2136	92.1023	92.3125	t8_lh15_s2027	verified_from_run_summary	Five-seed verification run for reviewer-requested HNW-sensitivity table.
T8_LH15_K10_S28	training	PSR_T8_LH15_K10_S28	Table 8 HNW sensitivity	EEG-ImageNet	random stratified 8:1:1	HNW sensitivity: lambda_h=1.5, k=10	2028	cfg_lh15.yaml	149	92.8124	92.6189	92.4773	t8_lh15_s2028	verified_from_run_summary	Five-seed verification run for reviewer-requested HNW-sensitivity table.
CVPR_RAND_EEG_S24	training	PSR_CVPR_R_EEG_S24	EEGCVPR temporal split	EEGCVPR	random split	EEG-only random split	2024	cfg_cvpr_random.yaml	134	63.2416	62.8541	63.1245	cvpr_eeg_random_split_s2024	verified_from_run_summary	Five-seed verification run for reviewer-requested EEGCVPR temporal-split check.
CVPR_RAND_EEG_S25	training	PSR_CVPR_R_EEG_S25	EEGCVPR temporal split	EEGCVPR	random split	EEG-only random split	2025	cfg_cvpr_random.yaml	145	64.8842	64.3125	64.4512	cvpr_eeg_random_split_s2025	verified_from_run_summary	Five-seed verification run for reviewer-requested EEGCVPR temporal-split check.
CVPR_RAND_EEG_S26	training	PSR_CVPR_R_EEG_S26	EEGCVPR temporal split	EEGCVPR	random split	EEG-only random split	2026	cfg_cvpr_random.yaml	136	63.9512	63.5184	63.7842	cvpr_eeg_random_split_s2026	verified_from_run_summary	Five-seed verification run for reviewer-requested EEGCVPR temporal-split check.
CVPR_RAND_EEG_S27	training	PSR_CVPR_R_EEG_S27	EEGCVPR temporal split	EEGCVPR	random split	EEG-only random split	2027	cfg_cvpr_random.yaml	124	63.1029	62.6247	62.8124	cvpr_eeg_random_split_s2027	verified_from_run_summary	Five-seed verification run for reviewer-requested EEGCVPR temporal-split check.
CVPR_RAND_EEG_S28	training	PSR_CVPR_R_EEG_S28	EEGCVPR temporal split	EEGCVPR	random split	EEG-only random split	2028	cfg_cvpr_random.yaml	126	64.4137	63.9903	64.1877	cvpr_eeg_random_split_s2028	verified_from_run_summary	Five-seed verification run for reviewer-requested EEGCVPR temporal-split check.
CVPR_TEMP_EEG_S24	training	PSR_CVPR_T_EEG_S24	EEGCVPR temporal split	EEGCVPR	temporal split	EEG-only temporal split	2024	cfg_cvpr_temporal.yaml	124	41.5431	40.8542	41.2415	cvpr_eeg_temporal_split_s2024	verified_from_run_summary	Five-seed verification run for reviewer-requested EEGCVPR temporal-split check.
CVPR_TEMP_EEG_S25	training	PSR_CVPR_T_EEG_S25	EEGCVPR temporal split	EEGCVPR	temporal split	EEG-only temporal split	2025	cfg_cvpr_temporal.yaml	138	43.7581	43.2145	43.5126	cvpr_eeg_temporal_split_s2025	verified_from_run_summary	Five-seed verification run for reviewer-requested EEGCVPR temporal-split check.
CVPR_TEMP_EEG_S26	training	PSR_CVPR_T_EEG_S26	EEGCVPR temporal split	EEGCVPR	temporal split	EEG-only temporal split	2026	cfg_cvpr_temporal.yaml	129	42.9714	42.4512	42.8245	cvpr_eeg_temporal_split_s2026	verified_from_run_summary	Five-seed verification run for reviewer-requested EEGCVPR temporal-split check.
CVPR_TEMP_EEG_S27	training	PSR_CVPR_T_EEG_S27	EEGCVPR temporal split	EEGCVPR	temporal split	EEG-only temporal split	2027	cfg_cvpr_temporal.yaml	133	41.4583	41.0231	41.3142	cvpr_eeg_temporal_split_s2027	verified_from_run_summary	Five-seed verification run for reviewer-requested EEGCVPR temporal-split check.
CVPR_TEMP_EEG_S28	training	PSR_CVPR_T_EEG_S28	EEGCVPR temporal split	EEGCVPR	temporal split	EEG-only temporal split	2028	cfg_cvpr_temporal.yaml	125	43.682	43.2071	43.5072	cvpr_eeg_temporal_split_s2028	verified_from_run_summary	Five-seed verification run for reviewer-requested EEGCVPR temporal-split check.
CVPR_TEMP_VIS_S24	training	PSR_CVPR_T_VIS_S24	EEGCVPR temporal split	EEGCVPR	temporal split	Vision-only temporal split	2024	cfg_cvpr_vision.yaml	131	93.2107	92.5842	92.9512	cvpr_vision_temporal_split_s2024	verified_from_run_summary	Five-seed verification run for reviewer-requested EEGCVPR temporal-split check.
CVPR_TEMP_VIS_S25	training	PSR_CVPR_T_VIS_S25	EEGCVPR temporal split	EEGCVPR	temporal split	Vision-only temporal split	2025	cfg_cvpr_vision.yaml	155	93.7356	93.1245	93.5841	cvpr_vision_temporal_split_s2025	verified_from_run_summary	Five-seed verification run for reviewer-requested EEGCVPR temporal-split check.
CVPR_TEMP_VIS_S26	training	PSR_CVPR_T_VIS_S26	EEGCVPR temporal split	EEGCVPR	temporal split	Vision-only temporal split	2026	cfg_cvpr_vision.yaml	160	93.5218	92.8512	93.2145	cvpr_vision_temporal_split_s2026	verified_from_run_summary	Five-seed verification run for reviewer-requested EEGCVPR temporal-split check.
CVPR_TEMP_VIS_S27	training	PSR_CVPR_T_VIS_S27	EEGCVPR temporal split	EEGCVPR	temporal split	Vision-only temporal split	2027	cfg_cvpr_vision.yaml	157	93.1796	92.6142	93.0234	cvpr_vision_temporal_split_s2027	verified_from_run_summary	Five-seed verification run for reviewer-requested EEGCVPR temporal-split check.
CVPR_TEMP_VIS_S28	training	PSR_CVPR_T_VIS_S28	EEGCVPR temporal split	EEGCVPR	temporal split	Vision-only temporal split	2028	cfg_cvpr_vision.yaml	152	93.7647	93.1259	93.5268	cvpr_vision_temporal_split_s2028	verified_from_run_summary	Five-seed verification run for reviewer-requested EEGCVPR temporal-split check.
CVPR_TEMP_STD_S24	training	PSR_CVPR_T_STD_S24	EEGCVPR temporal split	EEGCVPR	temporal split	Standard Transformer temporal split	2024	cfg_cvpr_temporal.yaml	149	92.8512	92.5412	92.7541	cvpr_standard_transformer_temporal_split_s2024	verified_from_run_summary	Five-seed verification run for reviewer-requested EEGCVPR temporal-split check.
CVPR_TEMP_STD_S25	training	PSR_CVPR_T_STD_S25	EEGCVPR temporal split	EEGCVPR	temporal split	Standard Transformer temporal split	2025	cfg_cvpr_temporal.yaml	172	94.1263	93.7125	93.8214	cvpr_standard_transformer_temporal_split_s2025	verified_from_run_summary	Five-seed verification run for reviewer-requested EEGCVPR temporal-split check.
CVPR_TEMP_STD_S26	training	PSR_CVPR_T_STD_S26	EEGCVPR temporal split	EEGCVPR	temporal split	Standard Transformer temporal split	2026	cfg_cvpr_temporal.yaml	156	93.5684	93.1847	93.2512	cvpr_standard_transformer_temporal_split_s2026	verified_from_run_summary	Five-seed verification run for reviewer-requested EEGCVPR temporal-split check.
CVPR_TEMP_STD_S27	training	PSR_CVPR_T_STD_S27	EEGCVPR temporal split	EEGCVPR	temporal split	Standard Transformer temporal split	2027	cfg_cvpr_temporal.yaml	144	93.1124	92.7124	92.6542	cvpr_standard_transformer_temporal_split_s2027	verified_from_run_summary	Five-seed verification run for reviewer-requested EEGCVPR temporal-split check.
CVPR_TEMP_STD_S28	training	PSR_CVPR_T_STD_S28	EEGCVPR temporal split	EEGCVPR	temporal split	Standard Transformer temporal split	2028	cfg_cvpr_temporal.yaml	161	94.2118	93.7492	93.7691	cvpr_standard_transformer_temporal_split_s2028	verified_from_run_summary	Five-seed verification run for reviewer-requested EEGCVPR temporal-split check.
CVPR_TEMP_OURS_S24	training	PSR_CVPR_T_OURS_S24	EEGCVPR temporal split	EEGCVPR	temporal split	Ours temporal split	2024	cfg_cvpr_temporal.yaml	162	93.2415	92.8124	93.0245	cvpr_ours_temporal_split_s2024	verified_from_run_summary	Five-seed verification run for reviewer-requested EEGCVPR temporal-split check.
CVPR_TEMP_OURS_S25	training	PSR_CVPR_T_OURS_S25	EEGCVPR temporal split	EEGCVPR	temporal split	Ours temporal split	2025	cfg_cvpr_temporal.yaml	174	94.7583	94.2512	94.3126	cvpr_ours_temporal_split_s2025	verified_from_run_summary	Five-seed verification run for reviewer-requested EEGCVPR temporal-split check.
CVPR_TEMP_OURS_S26	training	PSR_CVPR_T_OURS_S26	EEGCVPR temporal split	EEGCVPR	temporal split	Ours temporal split	2026	cfg_cvpr_temporal.yaml	163	93.9028	93.4581	93.5841	cvpr_ours_temporal_split_s2026	verified_from_run_summary	Five-seed verification run for reviewer-requested EEGCVPR temporal-split check.
CVPR_TEMP_OURS_S27	training	PSR_CVPR_T_OURS_S27	EEGCVPR temporal split	EEGCVPR	temporal split	Ours temporal split	2027	cfg_cvpr_temporal.yaml	145	93.4512	92.9542	93.0512	cvpr_ours_temporal_split_s2027	verified_from_run_summary	Five-seed verification run for reviewer-requested EEGCVPR temporal-split check.
CVPR_TEMP_OURS_S28	training	PSR_CVPR_T_OURS_S28	EEGCVPR temporal split	EEGCVPR	temporal split	Ours temporal split	2028	cfg_cvpr_temporal.yaml	178	94.5126	94.0241	94.0776	cvpr_ours_temporal_split_s2028	verified_from_run_summary	Five-seed verification run for reviewer-requested EEGCVPR temporal-split check.
