# Supplementary material for: Align and Fuse: A Transformer-Based Framework for EEG-Augmented Visual Recognition
Source: Brain Sci. 2026 Jul 7;16(7):723. doi: 10.3390/brainsci16070723 (PMC13406202; doi:10.3390/brainsci16070723)
Supplement: Supplementary file 1 [file brainsci-16-00723-s001.zip › 02_core_code_supplement/README_code_scope.md]

# Reviewer-Facing Code Supplement for brainsci-4353151

This folder is an inspection-oriented code supplement for the round-2 reviewer verification materials. It contains the source files most directly related to the revised analyses: data loading, split handling, Stage-1 supervised contrastive pretraining, Stage-2 fusion classification, model definitions, and reviewer-requested split/control utilities.

This folder is not the complete engineering repository and is not intended to be a full reproduction archive. It does not include raw EEG data, ImageNet images, trained weights, complete generated logs, private machine paths, or unrelated exploratory scripts. The accompanying verification package provides the corresponding fixed seeds, split indices, control-pairing indices, per-seed result workbook, structured summaries derived from the original training logs, and statistical output files.

## Included Files

- `src/model/improved_eegclip_models.py`  
  EEGConformer and ResNet-101 model definitions, supervised contrastive loss with Hard Negative Weighting, and the multimodal Transformer fusion classifier.

- `src/eegconformer.py`  
  EEGConformer implementation used by `improved_eegclip_models.py`.

- `src/fusion_dataset.py`  
  EEG-image dataset loader for metadata-aligned EEG/image pairs.

- `src/data_utils.py`  
  Image-level stratified random split and saved split-index loading utilities.

- `scripts/generate_eeg_imagenet_temporal_split_from_pth.py`  
  Recreates the EEG-ImageNet two-part-PTH temporal 40/5/5 split index used in `split_indices.csv`.

- `scripts/generate_control_pairing_indices_from_split.py`  
  Recreates the deterministic same-class mismatched EEG and different-class shuffled EEG pairing indices used in `control_pairing_indices.csv`.

- `src/stage1_supervised_contrastive_pretrain.py`  
  Stage-1 EEG-image supervised contrastive pretraining entry point.

- `src/stage2_fusion_from_pretrained.py`  
  Stage-2 frozen-encoder multimodal Transformer fusion classification entry point.


- `requirements_minimal.txt`  
  Minimal dependency list for code inspection and local reruns, subject to the user's CUDA/PyTorch environment.

## Relationship to Reviewer Verification Package

This code supplement should be read together with `../01_verification_package/`. In particular:

- `split_indices.csv` can be audited with `scripts/generate_eeg_imagenet_temporal_split_from_pth.py`.
- `control_pairing_indices.csv` can be audited with `scripts/generate_control_pairing_indices_from_split.py`.
- `per_seed_results.xlsx` and `statistical_tests.xlsx` should be checked with `../01_verification_package/statistical_tests.py`.
- `training_log_summary.csv` provides structured summaries derived from the original training logs for the reviewer-requested statistical-comparison, HNW-sensitivity, and EEGCVPR temporal-split checks.

## Manuscript-Aligned Defaults

Stage 1 defaults follow the revised manuscript: EEGConformer, ResNet-101, 200 epochs, batch size 64, Adam learning rate `3e-4`, weight decay `1e-5`, temperature `0.1`, `beta_eeg=1.0`, `beta_img=1.0`, `lambda_h=1.0`, and `k=10`.

Stage 2 defaults follow the revised manuscript: frozen encoders, multimodal Transformer fusion, 100 epochs, batch size 16, Adam learning rate `1e-3`, weight decay `1e-4`, label smoothing `0.1`, and visual augmentations including random resized crop, rotation, color jitter, and random erasing.

`stage2_fusion_from_pretrained.py` requires an explicit `--pretrained_model_path` so that the Stage-2 run is tied to the intended Stage-1 model output. Trained weights are not included in this review-stage supplement.

## Dataset File Naming

For the main training scripts, `EEG-ImageNet.pth` denotes the locally merged reviewer-facing filename constructed from the official `EEG-ImageNet_1.pth` and `EEG-ImageNet_2.pth` files. The split-generation utility keeps the original two-part PTH inputs so that the temporal split index can be regenerated and audited from the official release structure.

## Split Protocols

If `--split_index_path` is omitted, the training scripts use the original stratified image-level random split.

Temporal-split experiments should be run with `--split_index_path` pointing to the provided `split_indices.csv`. The temporal split assigns, within each class, the first 40 ImageNet file indices to training, the next five to validation, and the final five to testing. All EEG entries associated with the same ImageNet image follow the same split assignment.

## Fixed Seeds

For the five matched runs, the split is fixed within each protocol. Seeds `2024`, `2025`, `2026`, `2027`, and `2028` control model initialization, mini-batch shuffling, augmentation randomness, and deterministic control-pairing generation where applicable.

## EEGCVPR Scope

The EEGCVPR temporal-split results are documented through `../01_verification_package/per_seed_results.xlsx` and `../01_verification_package/training_log_summary.csv`. This code supplement focuses on the EEG-ImageNet pipeline and the reviewer-requested verification utilities used to audit the temporal split, EEG pairing controls, and paired statistical tests.

## Intellectual-Property Scope

The full engineering repository and trained weights are not included in this revision package because parts of the implementation are associated with an ongoing patent application and the experiments were conducted across separate research codebases. The included files are intended to support reviewer inspection of the reported methods, split protocols, control construction, and statistical post-processing during the revision round.
