# Supplementary material for: Align and Fuse: A Transformer-Based Framework for EEG-Augmented Visual Recognition
Source: Brain Sci. 2026 Jul 7;16(7):723. doi: 10.3390/brainsci16070723 (PMC13406202; doi:10.3390/brainsci16070723)
Supplement: Supplementary file 1 [file brainsci-16-00723-s001.zip › 02_core_code_supplement/requirements_minimal.txt]

# Minimal dependencies for inspecting or rerunning the core code supplement.
# Python 3.9 or later is recommended.
# Exact package versions may vary across local CUDA/PyTorch installations.

torch
torchvision
numpy
tqdm
scikit-learn
Pillow
openpyxl
