# Supplementary material for: Align and Fuse: A Transformer-Based Framework for EEG-Augmented Visual Recognition
Source: Brain Sci. 2026 Jul 7;16(7):723. doi: 10.3390/brainsci16070723 (PMC13406202; doi:10.3390/brainsci16070723)
Supplement: Supplementary file 1 [file brainsci-16-00723-s001.zip › 02_core_code_supplement/scripts/generate_control_pairing_indices_from_split.py]

#!/usr/bin/env python3
import argparse
import csv
import random
from collections import defaultdict
from pathlib import Path


SAME_CLASS_CONTROL = "same-class mismatched EEG"
DIFFERENT_CLASS_CONTROL = "different-class shuffled EEG"
SAME_CLASS_RULE = "same label; different image/trial; deterministic seed-controlled pairing within test split"
DIFFERENT_CLASS_RULE = "different label; deterministic seed-controlled pairing within test split"
FIELDNAMES = [
    "Control",
    "Dataset",
    "Protocol",
    "Seed",
    "Split",
    "TargetGlobalEEGIndex",
    "TargetSubject",
    "TargetLabel",
    "TargetImageFile",
    "PairedGlobalEEGIndex",
    "PairedSubject",
    "PairedLabel",
    "PairedImageFile",
    "PairingValid",
    "Rule",
]


def parse_args():
    parser = argparse.ArgumentParser(
        description="Generate deterministic same-class and different-class EEG control pairings from split_indices.csv."
    )
    parser.add_argument(
        "--split_csv",
        type=Path,
        default=Path("../01_verification_package/split_indices.csv"),
        help="Input split index CSV generated from the EEG-ImageNet PTH files.",
    )
    parser.add_argument(
        "--output_csv",
        type=Path,
        default=Path(
            "../01_verification_package/control_pairing_indices.generated_from_split.csv"
        ),
        help="Output control pairing CSV path.",
    )
    parser.add_argument("--seeds", nargs="+", type=int, default=[2024, 2025, 2026, 2027, 2028])
    parser.add_argument("--split", default="test")
    return parser.parse_args()


def load_split_rows(split_csv, split_name):
    with split_csv.open("r", newline="", encoding="utf-8") as f:
        rows = [row for row in csv.DictReader(f) if row.get("Split") == split_name]

    required = {
        "Dataset",
        "Split",
        "GlobalEEGIndex",
        "Subject",
        "Label",
        "ImageFile",
    }
    missing = required.difference(rows[0].keys() if rows else [])
    if missing:
        raise ValueError(f"Split CSV missing required columns: {sorted(missing)}")

    rows.sort(key=lambda row: int(row["GlobalEEGIndex"]))
    return rows


def build_pools(rows):
    by_label = defaultdict(list)
    for row in rows:
        by_label[row["Label"]].append(row)
    return by_label


def choose_same_class(target, by_label, rng):
    candidates = [
        row
        for row in by_label[target["Label"]]
        if row["GlobalEEGIndex"] != target["GlobalEEGIndex"]
        and row["ImageFile"] != target["ImageFile"]
    ]
    if not candidates:
        raise ValueError(
            "No same-class mismatched candidate for "
            f"GlobalEEGIndex={target['GlobalEEGIndex']} label={target['Label']}"
        )
    return rng.choice(candidates)


def choose_different_class(target, rows, rng):
    candidates = [row for row in rows if row["Label"] != target["Label"]]
    if not candidates:
        raise ValueError(
            "No different-class candidate for "
            f"GlobalEEGIndex={target['GlobalEEGIndex']} label={target['Label']}"
        )
    return rng.choice(candidates)


def make_output_row(control, seed, target, paired, rule):
    same_control = control == SAME_CLASS_CONTROL
    if same_control:
        valid = (
            target["Label"] == paired["Label"]
            and target["GlobalEEGIndex"] != paired["GlobalEEGIndex"]
            and target["ImageFile"] != paired["ImageFile"]
        )
    else:
        valid = target["Label"] != paired["Label"]

    return {
        "Control": control,
        "Dataset": target.get("Dataset", "EEG-ImageNet"),
        "Protocol": "temporal split",
        "Seed": seed,
        "Split": target["Split"],
        "TargetGlobalEEGIndex": target["GlobalEEGIndex"],
        "TargetSubject": target["Subject"],
        "TargetLabel": target["Label"],
        "TargetImageFile": target["ImageFile"],
        "PairedGlobalEEGIndex": paired["GlobalEEGIndex"],
        "PairedSubject": paired["Subject"],
        "PairedLabel": paired["Label"],
        "PairedImageFile": paired["ImageFile"],
        "PairingValid": str(valid).lower(),
        "Rule": rule,
    }


def generate_pairings(rows, seeds):
    by_label = build_pools(rows)
    output_rows = []
    for seed in seeds:
        same_rng = random.Random(f"same-class::{seed}")
        diff_rng = random.Random(f"different-class::{seed}")
        for target in rows:
            same_pair = choose_same_class(target, by_label, same_rng)
            diff_pair = choose_different_class(target, rows, diff_rng)
            output_rows.append(
                make_output_row(SAME_CLASS_CONTROL, seed, target, same_pair, SAME_CLASS_RULE)
            )
            output_rows.append(
                make_output_row(DIFFERENT_CLASS_CONTROL, seed, target, diff_pair, DIFFERENT_CLASS_RULE)
            )
    return output_rows


def validate_pairings(rows):
    invalid = [row for row in rows if row["PairingValid"] != "true"]
    if invalid:
        raise RuntimeError(f"Generated {len(invalid)} invalid pairings.")


def main():
    args = parse_args()
    rows = load_split_rows(args.split_csv, args.split)
    pairings = generate_pairings(rows, args.seeds)
    validate_pairings(pairings)

    args.output_csv.parent.mkdir(parents=True, exist_ok=True)
    with args.output_csv.open("w", newline="", encoding="utf-8") as f:
        writer = csv.DictWriter(f, fieldnames=FIELDNAMES)
        writer.writeheader()
        writer.writerows(pairings)

    print(f"Wrote {args.output_csv}")
    print(f"Target rows: {len(rows)}")
    print(f"Seeds: {','.join(str(seed) for seed in args.seeds)}")
    print(f"Pairing rows: {len(pairings)}")


if __name__ == "__main__":
    main()
