# Supplementary material for: Align and Fuse: A Transformer-Based Framework for EEG-Augmented Visual Recognition
Source: Brain Sci. 2026 Jul 7;16(7):723. doi: 10.3390/brainsci16070723 (PMC13406202; doi:10.3390/brainsci16070723)
Supplement: Supplementary file 1 [file brainsci-16-00723-s001.zip › 02_core_code_supplement/scripts/generate_eeg_imagenet_temporal_split_from_pth.py]

#!/usr/bin/env python3
import argparse
import csv
from collections import OrderedDict, defaultdict
from pathlib import Path

import torch


SPLIT_RULE = (
    "Within each class, first 40 ImageNet file indices train, next 5 validation, "
    "final 5 test; all EEG entries for the same ImageNet file index follow the image split."
)


def parse_args():
    parser = argparse.ArgumentParser(
        description="Generate EEG-ImageNet temporal 40/5/5 split indices from two PTH release files."
    )
    parser.add_argument(
        "--pth_parts",
        nargs="+",
        type=Path,
        default=[Path("data/EEG-ImageNet_1.pth"), Path("data/EEG-ImageNet_2.pth")],
        help="Ordered EEG-ImageNet PTH parts. The order controls GlobalEEGIndex assignment.",
    )
    parser.add_argument(
        "--output_csv",
        type=Path,
        default=Path(
            "../01_verification_package/split_indices.generated_from_pth.csv"
        ),
        help="Output CSV path.",
    )
    parser.add_argument("--train_per_class", type=int, default=40)
    parser.add_argument("--val_per_class", type=int, default=5)
    parser.add_argument("--test_per_class", type=int, default=5)
    return parser.parse_args()


def load_rows(pth_parts):
    rows = []
    image_to_global_index = {}
    global_eeg_index = 0

    for pth_path in pth_parts:
        release = torch.load(pth_path, map_location="cpu")
        required = {"dataset", "images"}
        missing = required.difference(release.keys())
        if missing:
            raise ValueError(f"{pth_path} missing required keys: {sorted(missing)}")

        for image_index, image_file in enumerate(release["images"]):
            image_to_global_index.setdefault(image_file, image_index)

        for part_eeg_index, item in enumerate(release["dataset"]):
            for key in ["subject", "label", "image"]:
                if key not in item:
                    raise ValueError(f"{pth_path} dataset row {part_eeg_index} missing key: {key}")

            image_file = item["image"]
            if image_file not in image_to_global_index:
                raise ValueError(f"{pth_path} dataset row {part_eeg_index} references unknown image: {image_file}")

            rows.append(
                {
                    "PTHPart": pth_path.name,
                    "PartEEGIndex": part_eeg_index,
                    "GlobalEEGIndex": global_eeg_index,
                    "Subject": item["subject"],
                    "Label": item["label"],
                    "Granularity": item.get("granularity", "NA"),
                    "ImageGlobalIndexInPTH": image_to_global_index[image_file],
                    "ImageFile": image_file,
                    "ImageIndexWithinImageNet": f"{item['label']}/{image_file}",
                }
            )
            global_eeg_index += 1

    return rows


def build_image_split(rows, train_per_class, val_per_class, test_per_class):
    image_order_by_label = defaultdict(OrderedDict)
    for row in rows:
        image_key = row["ImageIndexWithinImageNet"]
        image_order_by_label[row["Label"]].setdefault(image_key, row["ImageFile"])

    needed = train_per_class + val_per_class + test_per_class
    image_to_split = {}
    for label in sorted(image_order_by_label):
        images = list(image_order_by_label[label].keys())
        if len(images) < needed:
            raise ValueError(
                f"Label {label} has only {len(images)} unique images; expected at least {needed}."
            )
        for image_key in images[:train_per_class]:
            image_to_split[image_key] = "train"
        for image_key in images[train_per_class : train_per_class + val_per_class]:
            image_to_split[image_key] = "val"
        for image_key in images[train_per_class + val_per_class : needed]:
            image_to_split[image_key] = "test"

    return image_to_split


def write_csv(rows, image_to_split, output_csv):
    fieldnames = [
        "Dataset",
        "Protocol",
        "Split",
        "PTHPart",
        "PartEEGIndex",
        "GlobalEEGIndex",
        "Subject",
        "Label",
        "Granularity",
        "ImageGlobalIndexInPTH",
        "ImageFile",
        "ImageIndexWithinImageNet",
        "SplitRule",
    ]
    output_csv.parent.mkdir(parents=True, exist_ok=True)
    split_counts = defaultdict(int)
    image_sets = {"train": set(), "val": set(), "test": set()}
    split_rank = {"train": 0, "val": 1, "test": 2}
    image_rank = {}
    for row in rows:
        image_key = row["ImageIndexWithinImageNet"]
        image_rank.setdefault(image_key, len(image_rank))

    ordered_rows = sorted(
        rows,
        key=lambda row: (
            split_rank[image_to_split[row["ImageIndexWithinImageNet"]]],
            row["Label"],
            image_rank[row["ImageIndexWithinImageNet"]],
            row["GlobalEEGIndex"],
        ),
    )

    with output_csv.open("w", newline="", encoding="utf-8") as f:
        writer = csv.DictWriter(f, fieldnames=fieldnames)
        writer.writeheader()
        for row in ordered_rows:
            image_key = row["ImageIndexWithinImageNet"]
            split = image_to_split[image_key]
            split_counts[split] += 1
            image_sets[split].add(image_key)
            writer.writerow(
                {
                    "Dataset": "EEG-ImageNet",
                    "Protocol": "two-part-pth-indexed per-class 40/5/5 split",
                    "Split": split,
                    **row,
                    "SplitRule": SPLIT_RULE,
                }
            )

    overlaps = (
        image_sets["train"] & image_sets["val"],
        image_sets["train"] & image_sets["test"],
        image_sets["val"] & image_sets["test"],
    )
    if any(overlaps):
        raise RuntimeError("Image-level leakage detected across train/val/test splits.")

    print(f"Wrote {output_csv}")
    print(
        "Rows: "
        f"train={split_counts['train']}, val={split_counts['val']}, test={split_counts['test']}"
    )
    print(
        "Unique images: "
        f"train={len(image_sets['train'])}, val={len(image_sets['val'])}, "
        f"test={len(image_sets['test'])}"
    )


def main():
    args = parse_args()
    rows = load_rows(args.pth_parts)
    image_to_split = build_image_split(
        rows,
        train_per_class=args.train_per_class,
        val_per_class=args.val_per_class,
        test_per_class=args.test_per_class,
    )
    write_csv(rows, image_to_split, args.output_csv)


if __name__ == "__main__":
    main()
