# Supplementary material for: Align and Fuse: A Transformer-Based Framework for EEG-Augmented Visual Recognition
Source: Brain Sci. 2026 Jul 7;16(7):723. doi: 10.3390/brainsci16070723 (PMC13406202; doi:10.3390/brainsci16070723)
Supplement: Supplementary file 1 [file brainsci-16-00723-s001.zip › 02_core_code_supplement/src/data_utils.py]

# src/data_utils.py (修正后的正确版本)

import json
import os
import numpy as np
import pandas as pd
from sklearn.model_selection import train_test_split

def split_dataset(dataset, val_split=0.1, test_split=0.1, random_state=2024):
    """
    一个无泄漏的数据集划分函数。
    它以独立的视觉刺激（图片）为单位进行划分，确保同一张图片的所有EEG样本
    都属于同一个集合（训练/验证/测试）。

    Args:
        dataset: 你的 EEGImageFusionDataset 实例.
        val_split (float): 验证集所占比例.
        test_split (float): 测试集所占比例.
        random_state (int): 随机种子.

    Returns:
        tuple: train_indices, val_indices, test_indices
    """
    # 1. 获取所有唯一的图片路径作为划分的基本单位
    #    我们从dataset.valid_metadata中获取，因为它已经是筛选和对齐后的元数据
    image_df = dataset.valid_metadata[['image_path', 'label']].drop_duplicates('image_path')
    unique_image_paths = image_df['image_path'].to_numpy()
    image_labels = image_df['label'].to_numpy()

    # 2. 先从所有独立图片中分出测试集图片，按类别分层
    train_val_imgs, test_imgs, train_val_labels, _ = train_test_split(
        unique_image_paths,
        image_labels,
        test_size=test_split,
        random_state=random_state,
        shuffle=True,
        stratify=image_labels
    )

    # 3. 再从剩余的图片中分出训练集和验证集图片，按类别分层
    relative_val_size = val_split / (1.0 - test_split)
    train_imgs, val_imgs = train_test_split(
        train_val_imgs,
        test_size=relative_val_size,
        random_state=random_state,
        shuffle=True,
        stratify=train_val_labels
    )

    # 4. 根据划分好的图片路径，找出它们在原始dataset.valid_metadata中的所有样本索引
    train_indices = dataset.valid_metadata[dataset.valid_metadata['image_path'].isin(train_imgs)].index.tolist()
    val_indices = dataset.valid_metadata[dataset.valid_metadata['image_path'].isin(val_imgs)].index.tolist()
    test_indices = dataset.valid_metadata[dataset.valid_metadata['image_path'].isin(test_imgs)].index.tolist()

    total_samples = len(dataset)
    print(f"数据划分完成 (以独立图片为单位，无泄漏):")
    print(f"  - 训练集: {len(train_indices)} 个样本 ({len(train_indices)/total_samples:.0%}) 来自 {len(train_imgs)} 张图片")
    print(f"  - 验证集: {len(val_indices)} 个样本 ({len(val_indices)/total_samples:.0%}) 来自 {len(val_imgs)} 张图片")
    print(f"  - 测试集: {len(test_indices)} 个样本 ({len(test_indices)/total_samples:.0%}) 来自 {len(test_imgs)} 张图片")
    
    # 验证一下没有泄漏
    assert len(set(train_imgs).intersection(set(val_imgs))) == 0, "错误：训练集和验证集之间存在图片泄漏！"
    assert len(set(train_imgs).intersection(set(test_imgs))) == 0, "错误：训练集和测试集之间存在图片泄漏！"
    
    return train_indices, val_indices, test_indices

def _rows_for_images(dataset, image_paths):
    image_paths = set(image_paths)
    return dataset.valid_metadata[dataset.valid_metadata['image_path'].isin(image_paths)].index.tolist()


def _normalize_image_id(path):
    path = str(path).replace('\\', '/')
    parts = path.split('/')
    if len(parts) >= 2 and parts[-2].startswith('n'):
        return f"{parts[-2]}/{parts[-1]}"
    return parts[-1]


def _rows_for_image_ids(dataset, image_ids):
    image_ids = {str(x) for x in image_ids}
    metadata = dataset.valid_metadata.copy()
    metadata['_image_id'] = metadata['image_path'].map(_normalize_image_id)
    return metadata[metadata['_image_id'].isin(image_ids)].index.tolist()


def _rows_for_eeg_indices(dataset, eeg_indices):
    eeg_indices = {int(x) for x in eeg_indices}
    return dataset.valid_metadata[dataset.valid_metadata['eeg_index'].astype(int).isin(eeg_indices)].index.tolist()


def _split_from_csv(dataset, split_index_path):
    df = pd.read_csv(split_index_path)
    if 'Split' not in df.columns:
        raise ValueError("CSV split index must contain a 'Split' column.")
    split_col = df['Split'].astype(str).str.lower()
    result = {}
    for split_name in ['train', 'val', 'test']:
        part = df[split_col == split_name]
        if part.empty:
            result[split_name] = []
            continue
        if 'ImageIndexWithinImageNet' in part.columns:
            result[split_name] = _rows_for_image_ids(dataset, part['ImageIndexWithinImageNet'].dropna())
        elif 'image_path' in part.columns:
            result[split_name] = _rows_for_images(dataset, part['image_path'].dropna())
        elif 'ImageFile' in part.columns:
            result[split_name] = _rows_for_image_ids(dataset, part['ImageFile'].dropna())
        elif 'GlobalEEGIndex' in part.columns and 'eeg_index' in dataset.valid_metadata.columns:
            result[split_name] = _rows_for_eeg_indices(dataset, part['GlobalEEGIndex'].dropna())
        elif 'eeg_index' in part.columns and 'eeg_index' in dataset.valid_metadata.columns:
            result[split_name] = _rows_for_eeg_indices(dataset, part['eeg_index'].dropna())
        else:
            raise ValueError(
                "CSV split index must contain one of: GlobalEEGIndex, eeg_index, "
                "ImageIndexWithinImageNet, image_path, ImageFile."
            )

    _validate_disjoint_indices(result['train'], result['val'], result['test'])
    _print_split_summary(dataset, split_index_path, result['train'], result['val'], result['test'])
    return result['train'], result['val'], result['test']


def _validate_disjoint_indices(train_indices, val_indices, test_indices):
    train_set, val_set, test_set = set(train_indices), set(val_indices), set(test_indices)
    if train_set & val_set or train_set & test_set or val_set & test_set:
        raise ValueError('Split index produces overlapping dataset row indices.')


def _print_split_summary(dataset, split_index_path, train_indices, val_indices, test_indices):
    total_samples = len(dataset)
    print(f"数据划分完成 (saved split index): {split_index_path}")
    print(f"  - 训练集: {len(train_indices)} 个样本 ({len(train_indices)/total_samples:.0%})")
    print(f"  - 验证集: {len(val_indices)} 个样本 ({len(val_indices)/total_samples:.0%})")
    print(f"  - 测试集: {len(test_indices)} 个样本 ({len(test_indices)/total_samples:.0%})")

def split_dataset_from_index(dataset, split_index_path):
    """Load a saved image-level split index and return dataset row indices.

    The index stores image paths, not row numbers, so it remains stable after
    subject filtering as long as image_path values are unchanged.
    """
    if os.path.splitext(split_index_path)[1].lower() == '.csv':
        return _split_from_csv(dataset, split_index_path)

    with open(split_index_path, 'r', encoding='utf-8') as f:
        split = json.load(f)

    if 'splits' in split:
        split = split['splits']

    required = {'train', 'val', 'test'}
    missing = required.difference(split)
    if missing:
        raise ValueError(f"Split index missing keys: {sorted(missing)}")

    train_imgs = split['train']
    val_imgs = split['val']
    test_imgs = split['test']

    train_set, val_set, test_set = set(train_imgs), set(val_imgs), set(test_imgs)
    if train_set & val_set or train_set & test_set or val_set & test_set:
        raise ValueError('Saved split index contains overlapping image paths.')

    train_indices = _rows_for_images(dataset, train_imgs)
    val_indices = _rows_for_images(dataset, val_imgs)
    test_indices = _rows_for_images(dataset, test_imgs)

    _validate_disjoint_indices(train_indices, val_indices, test_indices)

    total_samples = len(dataset)
    print(f"数据划分完成 (saved split index): {split_index_path}")
    print(f"  - 训练集: {len(train_indices)} 个样本 ({len(train_indices)/total_samples:.0%}) 来自 {len(train_set)} 张图片")
    print(f"  - 验证集: {len(val_indices)} 个样本 ({len(val_indices)/total_samples:.0%}) 来自 {len(val_set)} 张图片")
    print(f"  - 测试集: {len(test_indices)} 个样本 ({len(test_indices)/total_samples:.0%}) 来自 {len(test_set)} 张图片")

    return train_indices, val_indices, test_indices
