# Supplementary material for: Align and Fuse: A Transformer-Based Framework for EEG-Augmented Visual Recognition
Source: Brain Sci. 2026 Jul 7;16(7):723. doi: 10.3390/brainsci16070723 (PMC13406202; doi:10.3390/brainsci16070723)
Supplement: Supplementary file 1 [file brainsci-16-00723-s001.zip › 02_core_code_supplement/src/eegconformer.py]

import torch
import torch.nn as nn
import torch.nn.functional as F
import math


class PatchEmbedding(nn.Module):
    """将 EEG 信号分割成 patches 并嵌入
    
    策略：将时间维度分割成多个 patches，每个 patch 包含所有通道在该时间段的数据
    例如: (B, 62, 400) -> patch_size=10 -> 40个patches，每个patch是 (62, 10)
    """
    def __init__(self, n_channels=62, n_timepoints=400, patch_size=10, embed_dim=256):
        super().__init__()
        self.n_channels = n_channels
        self.n_timepoints = n_timepoints
        self.patch_size = patch_size
        self.embed_dim = embed_dim
        
        # 计算 patch 数量（按时间维度分割）
        self.n_patches = n_timepoints // patch_size
        
        # Patch projection: 将每个 patch (n_channels * patch_size) 映射到 embed_dim
        self.patch_proj = nn.Linear(n_channels * patch_size, embed_dim)
        
        # 位置编码
        self.pos_embedding = nn.Parameter(
            torch.randn(1, self.n_patches, embed_dim)
        )
        
        self.dropout = nn.Dropout(0.3)
        
    def forward(self, x):
        # x: (B, C, T)
        B, C, T = x.shape
        
        # 确保 T 可以被 patch_size 整除
        if T % self.patch_size != 0:
            # 截断到最近的 patch_size 倍数
            T_truncated = (T // self.patch_size) * self.patch_size
            x = x[:, :, :T_truncated]
            T = T_truncated
        
        n_patches = T // self.patch_size
        
        # 创建 patches: (B, C, n_patches, patch_size)
        patches = x.view(B, C, n_patches, self.patch_size)
        # 重新排列: (B, n_patches, C, patch_size)
        patches = patches.permute(0, 2, 1, 3).contiguous()
        # 展平每个 patch: (B, n_patches, C * patch_size)
        patches = patches.view(B, n_patches, -1)
        
        # 通过线性层映射到 embed_dim
        x = self.patch_proj(patches)  # (B, n_patches, embed_dim)
        
        # 添加位置编码
        x = x + self.pos_embedding[:, :n_patches, :]
        x = self.dropout(x)
        
        return x


class MultiHeadSelfAttention(nn.Module):
    """多头自注意力机制"""
    def __init__(self, embed_dim=256, num_heads=8, dropout=0.3):
        super().__init__()
        assert embed_dim % num_heads == 0
        
        self.embed_dim = embed_dim
        self.num_heads = num_heads
        self.head_dim = embed_dim // num_heads
        
        self.qkv = nn.Linear(embed_dim, embed_dim * 3, bias=False)
        self.proj = nn.Linear(embed_dim, embed_dim)
        self.dropout = nn.Dropout(dropout)
        
    def forward(self, x):
        B, N, C = x.shape
        
        # 生成 Q, K, V
        qkv = self.qkv(x).reshape(B, N, 3, self.num_heads, self.head_dim)
        qkv = qkv.permute(2, 0, 3, 1, 4)  # (3, B, num_heads, N, head_dim)
        q, k, v = qkv[0], qkv[1], qkv[2]
        
        # 计算注意力
        attn = (q @ k.transpose(-2, -1)) * (self.head_dim ** -0.5)
        attn = attn.softmax(dim=-1)
        attn = self.dropout(attn)
        
        # 应用注意力到 V
        x = (attn @ v).transpose(1, 2).reshape(B, N, C)
        x = self.proj(x)
        x = self.dropout(x)
        
        return x


class FeedForward(nn.Module):
    """前馈网络"""
    def __init__(self, embed_dim=256, ffn_dim=1024, dropout=0.3):
        super().__init__()
        self.net = nn.Sequential(
            nn.Linear(embed_dim, ffn_dim),
            nn.GELU(),
            nn.Dropout(dropout),
            nn.Linear(ffn_dim, embed_dim),
            nn.Dropout(dropout)
        )
        
    def forward(self, x):
        return self.net(x)


class TransformerBlock(nn.Module):
    """Transformer 编码器块"""
    def __init__(self, embed_dim=256, num_heads=8, ffn_dim=1024, dropout=0.3):
        super().__init__()
        self.norm1 = nn.LayerNorm(embed_dim)
        self.attn = MultiHeadSelfAttention(embed_dim, num_heads, dropout)
        self.norm2 = nn.LayerNorm(embed_dim)
        self.ffn = FeedForward(embed_dim, ffn_dim, dropout)
        
    def forward(self, x):
        # Pre-norm architecture
        x = x + self.attn(self.norm1(x))
        x = x + self.ffn(self.norm2(x))
        return x


class EEGConformer(nn.Module):
    """EEGConformer: 基于 Transformer 的 EEG 分类模型"""
    def __init__(self, n_channels=62, n_timepoints=400, num_classes=80,
                 patch_size=10, embed_dim=256, num_heads=8, num_layers=6,
                 ffn_dim=1024, dropout=0.3):
        super().__init__()
        self.n_channels = n_channels
        self.n_timepoints = n_timepoints
        self.patch_size = patch_size
        self.embed_dim = embed_dim
        
        # Patch Embedding
        self.patch_embed = PatchEmbedding(n_channels, n_timepoints, patch_size, embed_dim)
        
        # 计算实际的 patch 数量（按时间维度分割）
        self.n_patches = n_timepoints // patch_size
        
        # Transformer Encoder Blocks
        self.blocks = nn.ModuleList([
            TransformerBlock(embed_dim, num_heads, ffn_dim, dropout)
            for _ in range(num_layers)
        ])
        
        # Classification Head
        self.norm = nn.LayerNorm(embed_dim)
        self.cls_head = nn.Sequential(
            nn.Linear(embed_dim, embed_dim // 2),
            nn.GELU(),
            nn.Dropout(dropout),
            nn.Linear(embed_dim // 2, num_classes)
        )
        
        # 初始化位置编码
        self._init_weights()
        
    def _init_weights(self):
        """初始化权重"""
        nn.init.trunc_normal_(self.patch_embed.pos_embedding, std=0.02)
        for block in self.blocks:
            nn.init.xavier_uniform_(block.attn.qkv.weight)
            nn.init.xavier_uniform_(block.attn.proj.weight)
            nn.init.xavier_uniform_(block.ffn.net[0].weight)
            nn.init.xavier_uniform_(block.ffn.net[3].weight)
            
    def forward(self, x):
        # x: (B, C, T)
        if x.dim() == 3:
            pass  # 已经是 (B, C, T)
        elif x.dim() == 4:
            # 如果是 (B, 1, C, T)，去掉维度1
            x = x.squeeze(1)
        
        # Patch Embedding
        x = self.patch_embed(x)  # (B, n_patches, embed_dim)
        
        # Transformer Blocks
        for block in self.blocks:
            x = block(x)
        
        # Global Average Pooling
        x = self.norm(x)  # (B, n_patches, embed_dim)
        x = x.mean(dim=1)  # (B, embed_dim)
        
        # Classification
        logits = self.cls_head(x)  # (B, num_classes)
        
        return logits
