# Supplementary material for: Align and Fuse: A Transformer-Based Framework for EEG-Augmented Visual Recognition
Source: Brain Sci. 2026 Jul 7;16(7):723. doi: 10.3390/brainsci16070723 (PMC13406202; doi:10.3390/brainsci16070723)
Supplement: Supplementary file 1 [file brainsci-16-00723-s001.zip › 02_core_code_supplement/src/fusion_dataset.py]

import numpy as np
import torch
import pandas as pd
import os
from PIL import Image, ImageFile
from torch.utils.data import Dataset
import warnings

# Enhance robustness: Allow loading of potentially truncated image files
ImageFile.LOAD_TRUNCATED_IMAGES = True
# Ignore irrelevant warnings PIL might raise for some Tiff files
warnings.filterwarnings("ignore", category=UserWarning, module="PIL.TiffImagePlugin")

def _unique_paths(paths):
    seen = set()
    result = []
    for path in paths:
        if path is None:
            continue
        norm = os.path.normpath(path)
        if norm not in seen:
            seen.add(norm)
            result.append(norm)
    return result


def _resolve_existing_path(path, base_dirs, description):
    if path is None:
        return None
    if os.path.isabs(path):
        candidates = [path]
    else:
        candidates = [path]
        for base_dir in base_dirs:
            if not base_dir:
                continue
            candidates.append(os.path.join(base_dir, path))
            if os.path.basename(os.path.normpath(base_dir)) == 'data':
                candidates.append(os.path.join(os.path.dirname(os.path.normpath(base_dir)), path))
    candidates = _unique_paths(candidates)
    for candidate in candidates:
        if os.path.exists(candidate):
            return candidate
    raise FileNotFoundError(
        f"{description} not found. Tried: " + "; ".join(candidates)
    )


def _resolve_candidate_path(path, base_dirs):
    if os.path.isabs(path):
        return os.path.normpath(path)
    candidates = [path]
    for base_dir in base_dirs:
        if not base_dir:
            continue
        candidates.append(os.path.join(base_dir, path))
        if os.path.basename(os.path.normpath(base_dir)) == 'data':
            candidates.append(os.path.join(os.path.dirname(os.path.normpath(base_dir)), path))
    for candidate in _unique_paths(candidates):
        if os.path.exists(candidate):
            return candidate
    return os.path.normpath(candidates[1] if len(candidates) > 1 else candidates[0])


class EEGImageFusionDataset(Dataset):
    """
    EEG-Image Dataset Class (Corrected Version)
    - __init__ no longer sets a default transform.
    - __getitem__ returns the raw PIL image, delegating transform responsibility to the DataLoader/Wrapper.
    """
    def __init__(self, args, metadata_path, transform=None):
        """
        Args:
            args: Command-line arguments object.
            metadata_path (str): Path to the metadata.csv file.
            transform (callable, optional): Image transform. In the new workflow, this should be None.
        """
        self.dataset_dir = os.path.normpath(args.dataset_dir)
        self.base_dirs = [self.dataset_dir, os.getcwd()]
        if os.path.basename(self.dataset_dir) == 'data':
            self.base_dirs.append(os.path.dirname(self.dataset_dir))
        self.allow_missing_images = bool(getattr(args, 'allow_missing_images', False))
        # CRITICAL CHANGE: No longer falls back to a default transform.
        self.transform = transform
        
        # Load EEG data
        eeg_data_path = _resolve_existing_path(
            "EEG-ImageNet.pth",
            [self.dataset_dir, os.path.join(self.dataset_dir, "data"), os.getcwd()],
            "EEG-ImageNet .pth file",
        )
        
        print(f"Loading EEG data from {eeg_data_path}...")
        loaded = torch.load(eeg_data_path, weights_only=False)
        self.labels = loaded["labels"]
        self.eeg_dataset = loaded['dataset']
        
        # Load metadata
        metadata_path = _resolve_existing_path(metadata_path, self.base_dirs, "Metadata file")
        
        try:
            self.metadata_df = pd.read_csv(metadata_path, encoding='utf-8')
        except UnicodeDecodeError:
            self.metadata_df = pd.read_csv(metadata_path, encoding='gbk')

        self.metadata_df = self.metadata_df.reset_index().rename(columns={'index': 'metadata_row_index'})
        self.metadata_df['metadata_row_index'] = self.metadata_df['metadata_row_index'].astype(int)
        
        # Filter data based on subject and granularity
        self._filter_data(args)
        
        print(f"Dataset initialized with {len(self.valid_indices)} valid samples.")

    def _filter_data(self, args):
        """Filters data based on subject and granularity."""
        if hasattr(args, 'subject') and args.subject != -1:
            chosen_data = [s for s in self.eeg_dataset if s['subject'] == args.subject]
        else:
            chosen_data = self.eeg_dataset
        
        if hasattr(args, 'granularity') and args.granularity != 'all':
            if args.granularity == 'coarse':
                self.filtered_eeg_data = [i for i in chosen_data if i.get('granularity') == 'coarse']
            else: 
                try:
                    fine_num = int(args.granularity[-1])
                    fine_category_range = np.arange(8 * fine_num, 8 * fine_num + 8)
                    self.filtered_eeg_data = [
                        i for i in chosen_data if
                        i.get('granularity') == 'fine' and 
                        i.get('label') in self.labels and 
                        self.labels.index(i['label']) in fine_category_range
                    ]
                except (ValueError, IndexError):
                    self.filtered_eeg_data = chosen_data
        else:
            self.filtered_eeg_data = chosen_data
        
        orig_data_map = {(s['subject'], s['label'], s['image']): i for i, s in enumerate(self.eeg_dataset)}
        
        self.eeg_index_map = {}
        for filtered_idx, eeg_sample in enumerate(self.filtered_eeg_data):
            key = (eeg_sample['subject'], eeg_sample['label'], eeg_sample['image'])
            orig_idx = orig_data_map.get(key)
            if orig_idx is not None:
                self.eeg_index_map[orig_idx] = filtered_idx
        
        valid_metadata_mask = self.metadata_df['eeg_index'].isin(self.eeg_index_map.keys())
        if hasattr(args, 'subject') and args.subject != -1:
            valid_metadata_mask &= (self.metadata_df['subject'] == args.subject)
        
        self.valid_metadata = self.metadata_df[valid_metadata_mask].reset_index(drop=True)
        self.valid_indices = self.valid_metadata.index.tolist()
        self.image_group_map = {
            image_path: group_id
            for group_id, image_path in enumerate(self.valid_metadata['image_path'].unique())
        }
        self.valid_metadata['image_group_id'] = self.valid_metadata['image_path'].map(self.image_group_map).astype(int)
        self._label_mapping = None
        if hasattr(args, 'allowed_synsets_list') and args.allowed_synsets_list:
            allowed = [syn.strip() for syn in args.allowed_synsets_list]
            allowed = [syn for syn in allowed if syn]
            seen = []
            for syn in allowed:
                if syn not in seen:
                    seen.append(syn)
            self._label_mapping = {syn: idx for idx, syn in enumerate(seen)}
        
    def __len__(self):
        return len(self.valid_indices)

    def __getitem__(self, idx):
        """Returns EEG data and the raw PIL image."""
        metadata_row = self.valid_metadata.iloc[idx]
        metadata_row_index = int(metadata_row['metadata_row_index'])
        eeg_index = int(metadata_row['eeg_index'])
        image_path = metadata_row['image_path']
        original_label = metadata_row['label']
        image_group_id = int(metadata_row['image_group_id'])
        if hasattr(self, '_label_mapping') and self._label_mapping is not None and original_label in self._label_mapping:
            label = self._label_mapping[original_label]
        else:
            label = self.labels.index(original_label)
        
        filtered_idx = self.eeg_index_map[eeg_index]
        eeg_sample = self.filtered_eeg_data[filtered_idx]
        eeg_data = eeg_sample["eeg_data"].float()
        eeg_feat = eeg_data[:, 40:440]
        
        final_image_path = _resolve_candidate_path(image_path, self.base_dirs)
        
        try:
            # CRITICAL CHANGE: Always load the raw PIL image first.
            image = Image.open(final_image_path).convert('RGB')
            
            # Apply transform only if one was explicitly passed during __init__
            if self.transform:
                image = self.transform(image)
        
        except Exception as e:
            if not self.allow_missing_images:
                raise FileNotFoundError(
                    f"Failed to load image for EEG index {eeg_index}: {final_image_path}"
                ) from e
            print(f"\nWARNING: Failed to load image {final_image_path}: {e}. Returning a placeholder.")
            if self.transform:
                image = torch.zeros(3, 224, 224) 
            else:
                image = Image.new('RGB', (224, 224)) 
        
        sample = {'eeg': eeg_feat, 'image': image}
        sample['image_group_id'] = torch.tensor(image_group_id, dtype=torch.long)

        return sample, label

class MultiModalCollator:
    """
    Collates multimodal data into a batch.
    It expects to receive a batch where images are already processed Tensors.
    """
    def __call__(self, batch):
        batch = [b for b in batch if b is not None]
        if not batch:
            return {'eeg': torch.Tensor(), 'image': torch.Tensor()}, torch.Tensor()

        eeg_features = torch.stack([item[0]['eeg'] for item in batch])
        image_features = torch.stack([item[0]['image'] for item in batch])
        labels = torch.tensor([item[1] for item in batch])
        batch_dict = {
            'eeg': eeg_features,
            'image': image_features
        }
        if 'image_group_id' in batch[0][0]:
            batch_dict['image_group_id'] = torch.stack([item[0]['image_group_id'] for item in batch])

        return batch_dict, labels
