# Supplementary material for: Align and Fuse: A Transformer-Based Framework for EEG-Augmented Visual Recognition
Source: Brain Sci. 2026 Jul 7;16(7):723. doi: 10.3390/brainsci16070723 (PMC13406202; doi:10.3390/brainsci16070723)
Supplement: Supplementary file 1 [file brainsci-16-00723-s001.zip › 02_core_code_supplement/src/model/improved_eegclip_models.py]

"""
改进的EEGClip模型 - 融合原有项目的优势设计
(已移除DCM，新增Transformer融合策略，并包含所有模型类)
(版本更新：新增 MLP, Bi-LSTM, EEGNet, PaperRGNN 作为 EEG Encoder 选项)
"""

import torch
import torch.nn as nn
import torch.nn.functional as F
import numpy as np
import os

# ----------------- GNN 相关依赖 -----------------
# 请确保已安装: pip install torch-geometric torch-scatter
try:
    from torch_geometric.nn import global_add_pool, SGConv
    from torch_scatter import scatter_add
except ImportError:
    print("警告: 未安装PyTorch Geometric包，RGNN模型将无法使用。")
    print("请运行: pip install torch-geometric torch-scatter")
    SGConv = object # 设置一个虚拟类以避免导入错误
# ----------------------------------------------------

try:
    import clip
except ImportError:
    print("警告: 未安装CLIP包，请运行: pip install git+https://github.com/openai/CLIP.git")
    clip = None

# ====================================================================================
# 0. GNN 辅助模块 (仅当使用 PaperRGNN 时需要)
# ====================================================================================
def maybe_num_nodes(index, num_nodes=None):
    return index.max().item() + 1 if num_nodes is None else num_nodes

def add_remaining_self_loops(edge_index, edge_weight=None, fill_value=1, num_nodes=None):
    num_nodes = maybe_num_nodes(edge_index, num_nodes)
    row, col = edge_index
    mask = row != col
    inv_mask = ~mask
    loop_weight = torch.full((num_nodes,), fill_value, dtype=None if edge_weight is None else edge_weight.dtype, device=edge_index.device)
    if edge_weight is not None:
        assert edge_weight.numel() == edge_index.size(1)
        remaining_edge_weight = edge_weight[inv_mask]
        if remaining_edge_weight.numel() > 0:
            loop_weight[row[inv_mask]] = remaining_edge_weight
        edge_weight = torch.cat([edge_weight[mask], loop_weight], dim=0)
    loop_index = torch.arange(0, num_nodes, dtype=row.dtype, device=row.device)
    loop_index = loop_index.unsqueeze(0).repeat(2, 1)
    edge_index = torch.cat([edge_index[:, mask], loop_index], dim=1)
    return edge_index, edge_weight

class NewSGConv(SGConv if SGConv != object else nn.Module):
    def __init__(self, num_features, num_classes, K=1, cached=False, bias=True):
        if SGConv == object: # 如果导入失败，则无法初始化
             super(NewSGConv, self).__init__()
             raise ImportError("PyTorch Geometric 未安装，无法使用 NewSGConv。")
        super(NewSGConv, self).__init__(num_features, num_classes, K=K, cached=cached, bias=bias)
        torch.nn.init.xavier_normal_(self.lin.weight)

    @staticmethod
    def norm(edge_index, num_nodes, edge_weight, improved=False, dtype=None):
        if edge_weight is None:
            edge_weight = torch.ones((edge_index.size(1),), dtype=dtype, device=edge_index.device)
        fill_value = 1 if not improved else 2
        edge_index, edge_weight = add_remaining_self_loops(edge_index, edge_weight, fill_value, num_nodes)
        row, col = edge_index
        deg = scatter_add(torch.abs(edge_weight), row, dim=0, dim_size=num_nodes)
        deg_inv_sqrt = deg.pow(-0.5)
        deg_inv_sqrt[deg_inv_sqrt == float('inf')] = 0
        return edge_index, deg_inv_sqrt[row] * edge_weight * deg_inv_sqrt[col]

    def forward(self, x, edge_index, edge_weight=None):
        if not self.cached or self.cached_result is None:
            edge_index, norm = NewSGConv.norm(edge_index, x.size(0), edge_weight, dtype=x.dtype)
            for k in range(self.K):
                x = self.propagate(edge_index, x=x, norm=norm)
            self.cached_result = x
        return self.lin(self.cached_result)

    def message(self, x_j, norm):
        return norm.view(-1, 1) * x_j


# ====================================================================================
# 1. EEG 编码器定义 (EEG Encoder Definitions)
# ====================================================================================

class ImprovedEEGEncoder(nn.Module):
    """(选项1 - 默认) 改进的EEG编码器，基于ShallowNet架构"""
    def __init__(self, n_channels=62, n_timepoints=400, emb_size=256):
        super().__init__()
        self.temporal_conv = nn.Sequential(
            nn.Conv2d(1, 40, (1, 25), (1, 1)),
            nn.AvgPool2d((1, 51), (1, 5)),
            nn.BatchNorm2d(40),
            nn.ELU(),
        )
        self.spatial_conv = nn.Sequential(
            nn.Conv2d(40, 40, (n_channels, 1), (1, 1)),
            nn.BatchNorm2d(40),
            nn.ELU(),
            nn.Dropout(0.5),
        )
        self.feature_projection = nn.Sequential(
            nn.AdaptiveAvgPool2d((1, 1)),
            nn.Flatten(),
            nn.Linear(40, emb_size),
            nn.ReLU(),
            nn.Dropout(0.3)
        )
    def forward(self, x):
        if x.dim() == 3:
            x = x.unsqueeze(1) # B, C, T -> B, 1, C, T
        x = self.temporal_conv(x)
        x = self.spatial_conv(x)
        x = self.feature_projection(x)
        return x

class MLPEncoder(nn.Module):
    """(选项2) 基于多层感知机(MLP)的EEG编码器"""
    def __init__(self, n_channels=62, n_timepoints=400, emb_size=256):
        super().__init__()
        self.model = nn.Sequential(
            nn.Flatten(),
            nn.Linear(n_channels * n_timepoints, 1024),
            nn.ReLU(),
            nn.Dropout(0.5),
            nn.Linear(1024, emb_size),
            nn.ReLU(),
            nn.Dropout(0.3)
        )
    def forward(self, x):
        return self.model(x)

class BiLSTMEncoder(nn.Module):
    """(选项3) 基于双向LSTM的EEG编码器"""
    def __init__(self, n_channels=62, n_timepoints=400, emb_size=256, hidden_size=128, num_layers=2):
        super().__init__()
        self.lstm = nn.LSTM(
            input_size=n_channels,
            hidden_size=hidden_size,
            num_layers=num_layers,
            bidirectional=True,
            batch_first=True, # 输入形状 (batch, seq_len, features)
            dropout=0.3 if num_layers > 1 else 0
        )
        self.projection = nn.Sequential(
            nn.Linear(hidden_size * 2, emb_size), # *2因为是双向
            nn.ReLU(),
            nn.Dropout(0.3)
        )
    def forward(self, x):
        # 输入x形状: (B, C, T), LSTM需要 (B, T, C)
        x = x.permute(0, 2, 1)
        lstm_out, _ = self.lstm(x) # lstm_out: (B, T, H*2)
        # 我们只取序列最后一个时间点的输出
        last_step_out = lstm_out[:, -1, :]
        return self.projection(last_step_out)

class EEGNetEncoder(nn.Module):
    """(选项4) 基于EEGNet架构的EEG编码器"""
    def __init__(self, n_channels=62, n_timepoints=400, emb_size=256, F1=8, D=2, F2=16, dropout_rate=0.5):
        super().__init__()
        # 使用GroupNorm替代BatchNorm以避免train-test分布偏移
        self.block1 = nn.Sequential(
            nn.Conv2d(1, F1, (1, 64), padding='same', bias=False),
            nn.GroupNorm(num_groups=min(4, F1), num_channels=F1)  # 替代BatchNorm
        )
        self.block2 = nn.Sequential(
            nn.Conv2d(F1, F1 * D, (n_channels, 1), groups=F1, bias=False),
            nn.GroupNorm(num_groups=min(4, F1 * D), num_channels=F1 * D),  # 替代BatchNorm
            nn.ELU(),
            nn.AvgPool2d((1, 4)),
            nn.Dropout(dropout_rate)
        )
        self.block3 = nn.Sequential(
            # Separable Convolution
            nn.Conv2d(F1 * D, F1 * D, (1, 16), padding='same', groups=F1 * D, bias=False),
            nn.Conv2d(F1 * D, F2, 1, bias=False),
            nn.GroupNorm(num_groups=min(4, F2), num_channels=F2),  # 替代BatchNorm
            nn.ELU(),
            nn.AvgPool2d((1, 8)),
            nn.Dropout(dropout_rate)
        )
        # 动态计算最终线性层的输入维度
        with torch.no_grad():
            dummy_input = torch.zeros(1, 1, n_channels, n_timepoints)
            dummy_output = self.block3(self.block2(self.block1(dummy_input)))
            flattened_size = dummy_output.view(1, -1).shape[1]

        self.projection = nn.Sequential(
            nn.Dropout(0.3),  # 在投影层前添加dropout
            nn.Linear(flattened_size, emb_size)
        )

    def forward(self, x):
        if x.dim() == 3:
            x = x.unsqueeze(1)
        x = self.block1(x)
        x = self.block2(x)
        x = self.block3(x)
        x = x.view(x.size(0), -1)
        return self.projection(x)

class EEGConformerEncoder(nn.Module):
    """(选项6) 基于 Transformer 的 EEGConformer 编码器"""
    def __init__(self, n_channels=62, n_timepoints=400, emb_size=256, 
                 patch_size=10, num_heads=8, num_layers=6, ffn_dim=1024, dropout=0.3):
        super().__init__()
        # 导入 EEGConformer 相关模块
        try:
            from eegconformer import PatchEmbedding, TransformerBlock
        except ImportError:
            try:
                from model.eegconformer import PatchEmbedding, TransformerBlock
            except ImportError as exc:
                raise ImportError(
                    "无法导入 EEGConformer 模块，请确保 src/eegconformer.py 可被导入。"
                ) from exc
        
        self.n_channels = n_channels
        self.n_timepoints = n_timepoints
        self.patch_size = patch_size
        self.embed_dim = emb_size
        
        # Patch Embedding. Older local PatchEmbedding accepts no dropout argument.
        try:
            self.patch_embed = PatchEmbedding(n_channels, n_timepoints, patch_size, emb_size, dropout)
        except TypeError:
            self.patch_embed = PatchEmbedding(n_channels, n_timepoints, patch_size, emb_size)
        
        # 计算实际的 patch 数量
        self.n_patches = n_timepoints // patch_size
        
        # Transformer Encoder Blocks
        self.blocks = nn.ModuleList([
            TransformerBlock(emb_size, num_heads, ffn_dim, dropout)
            for _ in range(num_layers)
        ])
        
        # 归一化层（用于特征提取）
        self.norm = nn.LayerNorm(emb_size)
        
        # 初始化权重
        self._init_weights()
    
    def _init_weights(self):
        """初始化权重"""
        # 初始化位置编码
        nn.init.trunc_normal_(self.patch_embed.pos_embedding, std=0.02)
        
        # 初始化 patch embedding 卷积层
        if hasattr(self.patch_embed, 'temporal_conv'):
            nn.init.kaiming_normal_(self.patch_embed.temporal_conv.weight, mode='fan_out', nonlinearity='relu')
        
        # 初始化 Transformer blocks
        for block in self.blocks:
            nn.init.xavier_uniform_(block.attn.qkv.weight)
            nn.init.xavier_uniform_(block.attn.proj.weight)
            if block.attn.qkv.bias is not None:
                nn.init.constant_(block.attn.qkv.bias, 0)
            if block.attn.proj.bias is not None:
                nn.init.constant_(block.attn.proj.bias, 0)
            
            nn.init.xavier_uniform_(block.ffn.net[0].weight)
            nn.init.xavier_uniform_(block.ffn.net[3].weight)
            if block.ffn.net[0].bias is not None:
                nn.init.constant_(block.ffn.net[0].bias, 0)
            if block.ffn.net[3].bias is not None:
                nn.init.constant_(block.ffn.net[3].bias, 0)
    
    def forward(self, x):
        """
        前向传播：将 EEG 信号编码为特征向量
        
        Args:
            x: (B, C, T) 或 (B, 1, C, T) 的 EEG 信号
        
        Returns:
            features: (B, emb_size) 编码后的特征向量
        """
        # 处理输入维度
        if x.dim() == 3:
            pass  # 已经是 (B, C, T)
        elif x.dim() == 4:
            # 如果是 (B, 1, C, T)，去掉维度1
            x = x.squeeze(1)
        
        # Patch Embedding
        x = self.patch_embed(x)  # (B, n_patches, embed_dim)
        
        # Transformer Blocks
        for block in self.blocks:
            x = block(x)
        
        # Global Average Pooling
        x = self.norm(x)  # (B, n_patches, embed_dim)
        x = x.mean(dim=1)  # (B, embed_dim)
        
        return x

class PaperRGNNEncoder(nn.Module):
    """(选项5) 基于您所提供论文代码适配的RGNN编码器"""
    def __init__(self, n_channels=62, n_timepoints=400, emb_size=256, 
                 edge_index=None, edge_weight=None, num_hiddens=128, num_layers=2, dropout=0.5):
        super().__init__()
        if edge_index is None or edge_weight is None:
            raise ValueError("PaperRGNNEncoder 必须提供 edge_index 和 edge_weight!")

        self.n_channels = n_channels
        self.register_buffer('edge_index', torch.tensor(edge_index, dtype=torch.long))
        
        # 将邻接矩阵的下三角部分提取为可学习参数
        self.xs, self.ys = torch.tril_indices(self.n_channels, self.n_channels, offset=0)
        edge_weight_tril = edge_weight.reshape(self.n_channels, self.n_channels)[self.xs, self.ys]
        self.learnable_edge_weight = nn.Parameter(torch.Tensor(edge_weight_tril).float())
        
        # 适配(B, C, T)输入的时域特征提取器
        # 原代码假设输入特征为5维，我们通过一个CNN将时序信号映射到5维
        self.temporal_encoder = nn.Sequential(
            nn.Conv1d(1, 16, kernel_size=32, padding='same', bias=False),
            nn.BatchNorm1d(16),
            nn.ReLU(),
            nn.Conv1d(16, 5, kernel_size=1, bias=False),
            nn.BatchNorm1d(5),
            nn.ReLU()
        )
        
        # GNN 核心层
        self.conv1 = NewSGConv(num_features=5, num_classes=num_hiddens, K=num_layers)
        self.bn1 = nn.BatchNorm1d(num_hiddens)

        # 最终投影层，输出为 emb_size
        self.projection = nn.Linear(num_hiddens, emb_size)
        torch.nn.init.xavier_normal_(self.projection.weight)

    def _get_batched_graph(self, batch_size, device):
        # 构造批处理的 edge_index 和 data_batch
        edge_index_all = self.edge_index.clone().to(device)
        edge_index_all = edge_index_all.repeat(1, batch_size)
        add_on = torch.repeat_interleave(torch.arange(batch_size, device=device) * self.n_channels, self.edge_index.shape[1])
        edge_index_all += add_on
        data_batch = torch.repeat_interleave(torch.arange(batch_size, device=device), self.n_channels)
        return edge_index_all, data_batch

    def forward(self, x):
        # 输入 x shape: (B, C, T)
        B, C, T = x.shape
        
        # 1. 提取每个通道的时域特征
        x_reshaped = x.reshape(B * C, 1, T)
        node_features = self.temporal_encoder(x_reshaped) # (B*C, 5, T)
        node_features = F.adaptive_avg_pool1d(node_features, 1).squeeze(-1) # (B*C, 5)

        # 2. 构造图结构
        edge_index, data_batch = self._get_batched_graph(B, x.device)
        
        # 从可学习的下三角部分重构完整的、对称的权重矩阵
        edge_weight_matrix = torch.zeros((self.n_channels, self.n_channels), device=x.device)
        edge_weight_matrix[self.xs.to(x.device), self.ys.to(x.device)] = self.learnable_edge_weight
        edge_weight_matrix = edge_weight_matrix + edge_weight_matrix.transpose(1, 0) - torch.diag(edge_weight_matrix.diagonal())
        edge_weight = edge_weight_matrix.reshape(-1).repeat(B)

        # 3. GNN 传播
        x = F.relu(self.conv1(node_features, edge_index, edge_weight)) # (B*C, num_hiddens)

        # 4. 图读出 (Graph Readout)
        x = global_add_pool(x, data_batch, size=B) # (B, num_hiddens)
        x = self.bn1(x)

        # 5. 投影到最终嵌入空间
        return self.projection(x)

# ====================================================================================
# 2. 图像编码器及主模型类
# ====================================================================================

class ImprovedImageEncoder(nn.Module):
    """改进的图像编码器，支持多种backbone"""
    def __init__(self, model_name='resnet101', embedding_dim=256, freeze_backbone=True):
        super().__init__()
        self.model_name = model_name
        
        if model_name == 'resnet':
            from torchvision.models import resnet50
            # 兼容新旧版本的 torchvision
            try:
                # 新版本：使用 weights 参数
                from torchvision.models import ResNet50_Weights
                self.backbone = resnet50(weights=ResNet50_Weights.IMAGENET1K_V1)
            except (ImportError, AttributeError):
                # 旧版本：使用 pretrained 参数
                self.backbone = resnet50(pretrained=True)
            self.feature_dim = self.backbone.fc.in_features
            self.backbone.fc = nn.Identity()
        elif model_name == 'resnet101':
            from torchvision.models import resnet101
            try:
                from torchvision.models import ResNet101_Weights
                self.backbone = resnet101(weights=ResNet101_Weights.IMAGENET1K_V1)
            except (ImportError, AttributeError):
                self.backbone = resnet101(pretrained=True)
            self.feature_dim = self.backbone.fc.in_features
            self.backbone.fc = nn.Identity()
        elif model_name == 'googlenet':
            from torchvision.models import googlenet
            # 兼容新旧版本的 torchvision
            try:
                # 新版本：使用 weights 参数
                from torchvision.models import GoogLeNet_Weights
                self.backbone = googlenet(weights=GoogLeNet_Weights.IMAGENET1K_V1, aux_logits=True)
            except (ImportError, AttributeError):
                # 旧版本：使用 pretrained 参数，但 aux_logits 必须为 True（预训练权重要求）
                try:
                    self.backbone = googlenet(pretrained=True, aux_logits=True)
                except TypeError:
                    # 如果 pretrained 也不支持，使用默认权重
                    self.backbone = googlenet(pretrained=False, aux_logits=False)
            self.feature_dim = self.backbone.fc.in_features
            self.backbone.fc = nn.Identity()
            # 移除辅助分类器（如果存在）
            if hasattr(self.backbone, 'aux1'):
                self.backbone.aux1 = None
            if hasattr(self.backbone, 'aux2'):
                self.backbone.aux2 = None
        elif model_name == 'clip':
            if clip is not None:
                self.clip_model, _ = clip.load("ViT-B/32", device="cuda" if torch.cuda.is_available() else "cpu")
                self.feature_dim = 512
            else:
                raise ImportError("CLIP未安装，无法使用CLIP backbone")
        
        if freeze_backbone and hasattr(self, 'backbone'):
            for param in self.backbone.parameters():
                param.requires_grad = False
            print(f"✅ 图像编码器backbone已冻结，只训练投影层")
        
        self.feature_projection = nn.Sequential(
            nn.Linear(self.feature_dim, embedding_dim),
            nn.ReLU(),
            nn.Dropout(0.3),
            nn.LayerNorm(embedding_dim)
        )
    
    def forward(self, x):
        if self.model_name == 'clip':
            with torch.no_grad():
                features = self.clip_model.encode_image(x).float()
        else:
            features = self.backbone(x)
            # GoogLeNet 在 aux_logits=True 时返回元组 (output, aux1, aux2)
            if isinstance(features, tuple):
                features = features[0]  # 只使用主输出
        return self.feature_projection(features)

class ImprovedEEGClipModel(nn.Module):
    """改进的EEGClip模型 - 预训练主模型"""
    def __init__(self, 
                 eeg_channels=62, eeg_timepoints=400,
                 embed_dim=256, projection_dim=128,
                 temperature=0.1, use_frequency_feat=False,
                 image_backbone='resnet101', eeg_backbone='eegconformer',
                 edge_index=None, edge_weight=None):
        super().__init__()
        self.use_frequency_feat = use_frequency_feat
        self.projection_dim = projection_dim
        self.eeg_backbone = eeg_backbone
        
        if use_frequency_feat:
            self.eeg_encoder = nn.Sequential(
                nn.Linear(310, embed_dim), nn.ReLU(), nn.Dropout(0.3),
                nn.Linear(embed_dim, embed_dim), nn.ReLU(), nn.Dropout(0.3)
            )
        elif self.eeg_backbone == 'shallownet':
            self.eeg_encoder = ImprovedEEGEncoder(eeg_channels, eeg_timepoints, embed_dim)
        elif self.eeg_backbone == 'mlp':
            self.eeg_encoder = MLPEncoder(eeg_channels, eeg_timepoints, embed_dim)
        elif self.eeg_backbone == 'bilstm':
            self.eeg_encoder = BiLSTMEncoder(eeg_channels, eeg_timepoints, embed_dim)
        elif self.eeg_backbone == 'eegnet':
            self.eeg_encoder = EEGNetEncoder(eeg_channels, eeg_timepoints, embed_dim)
        elif self.eeg_backbone == 'paper_rgnn':
            self.eeg_encoder = PaperRGNNEncoder(n_channels=eeg_channels, n_timepoints=eeg_timepoints, emb_size=embed_dim, edge_index=edge_index, edge_weight=edge_weight)
        elif self.eeg_backbone == 'eegconformer':
            self.eeg_encoder = EEGConformerEncoder(n_channels=eeg_channels, n_timepoints=eeg_timepoints, emb_size=embed_dim)
        else:
            raise ValueError(f"不支持的EEG backbone: '{self.eeg_backbone}'")
        
        self.image_encoder = ImprovedImageEncoder(image_backbone, embed_dim)
        
        self.eeg_projection = nn.Sequential(
            nn.Linear(embed_dim, projection_dim),
            nn.GELU(),
            nn.Dropout(0.3),
            nn.LayerNorm(projection_dim)
        )
        self.image_projection = nn.Sequential(
            nn.Linear(embed_dim, projection_dim),
            nn.GELU(),
            nn.Dropout(0.3),
            nn.LayerNorm(projection_dim)
        )
        self.logit_scale = nn.Parameter(torch.ones([]) * np.log(1 / temperature))

    def _encode_modalities(self, eeg_data, images, normalize_proj=True):
        eeg_features = self.eeg_encoder(eeg_data)
        image_features = self.image_encoder(images)

        eeg_proj = self.eeg_projection(eeg_features)
        image_proj = self.image_projection(image_features)
        
        if normalize_proj:
            eeg_proj = F.normalize(eeg_proj, dim=-1)
            image_proj = F.normalize(image_proj, dim=-1)

        return eeg_features, image_features, eeg_proj, image_proj

    def forward(self, eeg_data, images):
        eeg_features, image_features, eeg_embeddings, image_embeddings = self._encode_modalities(
            eeg_data, images, normalize_proj=True
        )
        
        logit_scale = self.logit_scale.exp()
        logits_per_eeg = logit_scale * eeg_embeddings @ image_embeddings.t()
        logits_per_image = logits_per_eeg.t()
        
        return logits_per_eeg, logits_per_image, eeg_embeddings, image_embeddings

    def get_features(self, eeg_data, images):
        eeg_features, image_features, eeg_proj, image_proj = self._encode_modalities(
            eeg_data, images, normalize_proj=True
        )
        return {
            'eeg_raw_features': eeg_features,
            'image_raw_features': image_features,
            'eeg_proj_features': eeg_proj,
            'image_proj_features': image_proj
        }

class ImprovedContrastiveLoss(nn.Module):
    """改进的对比学习损失函数"""
    def __init__(self, temperature=0.1, label_smoothing=0.1):
        super().__init__()
        self.temperature = temperature
        self.cross_entropy = nn.CrossEntropyLoss(label_smoothing=label_smoothing)
    
    def forward(self, logits_per_eeg, logits_per_image):
        batch_size = logits_per_eeg.shape[0]
        labels = torch.arange(batch_size, device=logits_per_eeg.device)
        loss_eeg = self.cross_entropy(logits_per_eeg, labels)
        loss_image = self.cross_entropy(logits_per_image, labels)
        return (loss_eeg + loss_image) / 2


class MultiTaskSupervisedContrastiveLoss(nn.Module):
    """
    多任务监督对比学习损失函数 (Multi-Task Supervised Contrastive Learning Loss)
    
    Main method:
    - Inter-modal supervised contrastive alignment between EEG and image features.
    - Intra-modal supervised contrastive losses for EEG and image streams.
    - Hard negative weighting controlled by lambda_h and k.

    Optional extension:
    - Prototype alignment is implemented for ablation/extension use, but disabled
      by default with proto_weight=0.0.
    """
    
    def __init__(self,
                 temperature=0.1,
                 beta_eeg=1.0,
                 beta_img=1.0,
                 lambda_h=1.0,
                 k=10.0,
                 num_classes=80,
                 feature_dim=256,
                 projection_dim=128,
                 use_projection=True,
                 proto_momentum=0.9,
                 proto_weight=0.0):
        super(MultiTaskSupervisedContrastiveLoss, self).__init__()
        self.temperature = temperature          # τ: 温度系数
        self.beta_eeg = beta_eeg                # β_eeg: EEG intra-modality 损失权重
        self.beta_img = beta_img                # β_img: Image intra-modality 损失权重
        self.lambda_h = lambda_h                # λ_h: Hard Negative Weighting 超参数
        self.k = k                              # k: Hard Negative Weighting 超参数
        self.use_projection = use_projection    # 是否使用 projection 特征进行跨模态对齐
        self.proto_weight = proto_weight        # Optional prototype alignment weight; 0.0 disables it
        self.proto_momentum = proto_momentum    # Prototype 动量更新系数
        self.num_classes = num_classes
        self.feature_dim = feature_dim
        self.projection_dim = projection_dim

        # 原型缓冲区（仅用于统计，不参与反向传播）
        self.register_buffer('eeg_prototypes', torch.zeros(num_classes, projection_dim))
        self.register_buffer('image_prototypes', torch.zeros(num_classes, projection_dim))
        self.register_buffer('eeg_proto_counts', torch.zeros(num_classes))
        self.register_buffer('image_proto_counts', torch.zeros(num_classes))

        print("📊 初始化多任务监督对比学习损失函数 (升级版)")
        print(f"   - 温度系数 τ = {temperature}")
        print(f"   - EEG损失权重 β_eeg = {beta_eeg}")
        print(f"   - Image损失权重 β_img = {beta_img}")
        print(f"   - Hard Negative参数 λ_h = {lambda_h}, k = {k}")
        print(f"   - Prototype 权重 = {proto_weight}, 动量 = {proto_momentum}, 类别数 = {num_classes}")
        print(f"   - 使用投影特征参与跨模态对齐: {use_projection}")
    
    def _calculate_hard_negative_weights(self, anchor_features, contrast_features, 
                                         anchor_labels, contrast_labels):
        """
        计算Hard Negative Weighting权重矩阵（论文公式5）
        
        核心思想：
        - 对于语义上相似但类别不同的负样本（Hard Negatives），给予更大的惩罚权重
        - 权重公式：w = 1 + λ_h * sigmoid(k * similarity)
        - 相似度越高的负样本，权重越大，损失贡献越大
        
        Args:
            anchor_features (torch.Tensor): 锚点特征 (N, D)，已归一化
            contrast_features (torch.Tensor): 对比特征 (M, D)，已归一化
            anchor_labels (torch.Tensor): 锚点标签 (N,)
            contrast_labels (torch.Tensor): 对比标签 (M,)
        
        Returns:
            torch.Tensor: 权重矩阵 (N, M)，其中负样本位置应用了Hard Negative加权
        """
        # Step 1: 计算余弦相似度矩阵 (N, M)
        # 由于特征已经归一化，直接矩阵乘法即为余弦相似度
        sim_matrix = torch.matmul(anchor_features, contrast_features.T)
        
        # Step 2: 生成负样本掩码 (N, M)
        # negative_mask[i, j] = True 表示 anchor[i] 和 contrast[j] 是不同类别（负样本对）
        anchor_labels_expanded = anchor_labels.unsqueeze(1)  # (N, 1)
        contrast_labels_expanded = contrast_labels.unsqueeze(0)  # (1, M)
        negative_mask = (anchor_labels_expanded != contrast_labels_expanded)  # (N, M)
        
        # Step 3: 初始化权重矩阵，默认全为1
        weights = torch.ones_like(sim_matrix)
        
        # Step 4: 对负样本位置应用Hard Negative Weighting公式
        # 公式(5): w = 1 + λ_h * sigmoid(k * similarity)
        # 这样，相似度越高的负样本，权重越大
        if negative_mask.any():
            # 提取负样本的相似度
            negative_similarities = sim_matrix[negative_mask]
            
            # 应用Hard Negative Weighting公式
            hard_negative_weights = 1.0 + self.lambda_h * torch.sigmoid(self.k * negative_similarities)
            
            # 将计算出的权重填充回对应的负样本位置
            weights[negative_mask] = hard_negative_weights
        
        # Step 5: 返回最终的权重矩阵
        return weights
    
    @torch.no_grad()
    def _update_single_prototype(self, prototypes, counts, features, labels):
        """
        动量方式更新单模态原型。
        prototypes: (C, D)
        counts: (C,)
        features: (B, D) 已 L2 归一化
        labels: (B,)
        """
        if labels.numel() == 0:
            return

        device = features.device
        momentum = self.proto_momentum

        unique_labels = labels.unique()
        for cls in unique_labels:
            cls_idx = int(cls.item())
            mask = labels == cls
            cls_feat = features[mask].mean(dim=0)
            cls_feat = F.normalize(cls_feat, dim=0)

            # 确保缓冲区在正确设备
            if prototypes.device != device:
                prototypes.data = prototypes.data.to(device)
            if counts.device != device:
                counts.data = counts.data.to(device)

            if counts[cls_idx] == 0:
                prototypes[cls_idx] = cls_feat
            else:
                prototypes[cls_idx] = momentum * prototypes[cls_idx] + (1 - momentum) * cls_feat
                prototypes[cls_idx] = F.normalize(prototypes[cls_idx], dim=0)
            counts[cls_idx] = counts[cls_idx] + 1

    def _update_prototypes(self, eeg_features, image_features, labels):
        if self.proto_weight <= 0:
            return
        self._update_single_prototype(self.eeg_prototypes, self.eeg_proto_counts, eeg_features, labels)
        self._update_single_prototype(self.image_prototypes, self.image_proto_counts, image_features, labels)

    def _gather_prototypes(self, prototypes, counts, labels, fallback_features):
        if prototypes.device != fallback_features.device:
            prototypes = prototypes.to(fallback_features.device)
            counts = counts.to(fallback_features.device)

        selected_proto = prototypes.index_select(0, labels)
        selected_counts = counts.index_select(0, labels)
        valid_mask = selected_counts > 0

        fallback = fallback_features.detach()
        if valid_mask.any():
            selected_proto = torch.where(valid_mask.unsqueeze(-1), selected_proto, fallback)
        else:
            selected_proto = fallback
        selected_proto = F.normalize(selected_proto, dim=-1)
        return selected_proto, valid_mask

    def _prototype_alignment_loss(self, eeg_features, image_features, labels):
        if self.proto_weight <= 0 or labels.numel() == 0:
            return eeg_features.new_tensor(0.0)

        proto_image, valid_img = self._gather_prototypes(
            self.image_prototypes, self.image_proto_counts, labels, image_features
        )
        proto_eeg, valid_eeg = self._gather_prototypes(
            self.eeg_prototypes, self.eeg_proto_counts, labels, eeg_features
        )

        losses = []
        if valid_img.any():
            cos_eeg_proto_img = 1 - (eeg_features[valid_img] * proto_image[valid_img]).sum(dim=1)
            losses.append(cos_eeg_proto_img.mean())
        if valid_eeg.any():
            cos_img_proto_eeg = 1 - (image_features[valid_eeg] * proto_eeg[valid_eeg]).sum(dim=1)
            losses.append(cos_img_proto_eeg.mean())

        if not losses:
            return eeg_features.new_tensor(0.0)
        return torch.stack(losses).mean()
    
    def _calculate_loss_component(self, anchor_features, contrast_features, labels):
        """
        计算单个对比损失分量（论文公式2、3、4的统一实现）
        
        核心公式（以公式2为例）：
        L = -1/N * Σ_i [ 1/|P(i)| * Σ_p∈P(i) log( exp(s_ip/τ) / Σ_j w_ij * exp(s_ij/τ) ) ]
        
        其中：
        - s_ij: anchor i 和 contrast j 之间的相似度
        - P(i): 与anchor i 同类别的所有正样本集合
        - w_ij: Hard Negative权重（负样本时>1，正样本时=1）
        - τ: 温度系数
        
        Args:
            anchor_features (torch.Tensor): 锚点特征 (batch_size, feature_dim)，已归一化
            contrast_features (torch.Tensor): 对比特征 (batch_size, feature_dim)，已归一化
            labels (torch.Tensor): 标签 (batch_size,)
        
        Returns:
            torch.Tensor: 标量损失值
        """
        batch_size = anchor_features.shape[0]
        device = anchor_features.device
        
        # Step 1: 计算相似度矩阵 (batch_size, batch_size)
        # 由于特征已L2归一化，点积等价于余弦相似度
        sim_matrix = torch.matmul(anchor_features, contrast_features.T)
        
        # Step 2: 生成正样本掩码 (Positive Mask)
        # positive_mask[i, j] = True 表示 anchor[i] 和 contrast[j] 是同类别（正样本对）
        labels_expanded_row = labels.unsqueeze(1)  # (batch_size, 1)
        labels_expanded_col = labels.unsqueeze(0)  # (1, batch_size)
        positive_mask = torch.eq(labels_expanded_row, labels_expanded_col).float()  # (batch_size, batch_size)
        
        # Step 2.1: 检测是否为Intra-modality情况（anchor和contrast是同一个张量）
        # 通过比较tensor的data_ptr来判断是否指向同一内存地址
        is_intra_modality = (anchor_features.data_ptr() == contrast_features.data_ptr())
        
        if is_intra_modality:
            # Intra-modality: 需要排除对角线上的自身对比
            identity_mask = torch.eye(batch_size, device=device, dtype=torch.float32)
            positive_mask = positive_mask - identity_mask  # 移除对角线
            # 确保对角线为0（自身不是正样本）
            positive_mask = positive_mask.clamp(min=0)
        
        # Step 3: 计算Hard Negative Weights
        weights = self._calculate_hard_negative_weights(
            anchor_features, contrast_features, labels, labels
        )
        
        # Step 4: 计算分母 (Denominator)
        # 4.1 计算温度缩放后的logits
        logits = sim_matrix / self.temperature  # (batch_size, batch_size)
        
        # 4.2 计算加权的指数化logits
        # weighted_exp_logits = w_ij * exp(s_ij / τ)
        exp_logits = torch.exp(logits)
        weighted_exp_logits = weights * exp_logits
        
        # 4.3 对于Intra-modality，将对角线设为0（排除自身对比）
        if is_intra_modality:
            # 将对角线的weighted_exp_logits设为0
            weighted_exp_logits = weighted_exp_logits * (1 - identity_mask)
        
        # 4.4 计算分母的和: Σ_j w_ij * exp(s_ij/τ)
        denominator = weighted_exp_logits.sum(dim=1, keepdim=True)  # (batch_size, 1)
        
        # 添加数值稳定性的小常数，避免log(0)
        denominator = torch.clamp(denominator, min=1e-8)
        
        # Step 5: 计算对数概率 (Log Probability)
        # log( exp(s_ip/τ) / Σ_j w_ij * exp(s_ij/τ) )
        # = s_ip/τ - log(Σ_j w_ij * exp(s_ij/τ))
        log_prob = logits - torch.log(denominator)  # (batch_size, batch_size)
        
        # Step 6: 计算最终损失
        # 6.1 只保留正样本对的log_prob
        # 对于每个anchor，计算其所有正样本对的平均log_prob
        
        # 计算每个anchor的正样本数量 |P(i)|
        num_positives_per_anchor = positive_mask.sum(dim=1)  # (batch_size,)
        
        # 避免除以0：如果某个anchor没有正样本，将其正样本数量设为1（后续会被过滤掉）
        num_positives_per_anchor = torch.clamp(num_positives_per_anchor, min=1.0)
        
        # 6.2 计算每个anchor的正样本对数概率之和
        sum_log_prob_pos = (positive_mask * log_prob).sum(dim=1)  # (batch_size,)
        
        # 6.3 计算平均值: (1/|P(i)|) * Σ_p∈P(i) log_prob
        mean_log_prob_pos = sum_log_prob_pos / num_positives_per_anchor  # (batch_size,)
        
        # 6.4 根据公式，损失是负的平均对数概率
        loss_per_anchor = -mean_log_prob_pos  # (batch_size,)
        
        # 6.5 对batch中所有anchor求平均
        loss = loss_per_anchor.mean()
        
        return loss
    
    def forward(self, eeg_features, image_features, labels, eeg_proj=None, image_proj=None):
        """
        前向传播计算多任务监督对比学习损失
        
        实现论文公式(1): L_total = L_inter + β_eeg * L_intra^(eeg) + β_img * L_intra^(img)
        
        Args:
            eeg_features (torch.Tensor): EEG编码器输出的特征 (batch_size, feature_dim)
            image_features (torch.Tensor): 图像编码器输出的特征 (batch_size, feature_dim)
            labels (torch.Tensor): 对应的类别标签 (batch_size,)
        
        Returns:
            total_loss (torch.Tensor): 总损失 L_total
            loss_dict (dict): 包含各项损失的详细信息字典，用于监控训练过程
        """
        if labels.numel() == 0:
            zero = eeg_features.new_tensor(0.0)
            return zero, {
                'total_loss': 0.0,
                'loss_inter': 0.0,
                'loss_intra_eeg': 0.0,
                'loss_intra_img': 0.0,
                'loss_proto_align': 0.0,
                'loss_inter_eeg_to_img': 0.0,
                'loss_inter_img_to_eeg': 0.0,
                'weighted_intra_eeg': 0.0,
                'weighted_intra_img': 0.0
            }

        # ==================== Step 1: 特征归一化 ====================
        eeg_intra = F.normalize(eeg_features, p=2, dim=1)
        image_intra = F.normalize(image_features, p=2, dim=1)

        if self.use_projection and eeg_proj is not None and image_proj is not None:
            eeg_inter = F.normalize(eeg_proj, p=2, dim=1)
            image_inter = F.normalize(image_proj, p=2, dim=1)
        else:
            eeg_inter = eeg_intra
            image_inter = image_intra

        # Prototype 动量更新
        self._update_prototypes(eeg_inter.detach(), image_inter.detach(), labels)
        
        # ==================== Step 2: 计算 Intra-modality Loss (EEG) - 公式(3) ====================
        # L_intra^(eeg): EEG特征内部的对比学习损失
        # 同类别的EEG样本应该聚集在一起，不同类别应该分散
        loss_intra_eeg = self._calculate_loss_component(
            anchor_features=eeg_intra,
            contrast_features=eeg_intra,  # Intra-modality: 自己和自己对比
            labels=labels
        )
        
        # ==================== Step 3: 计算 Intra-modality Loss (Image) - 公式(4) ====================
        # L_intra^(img): 图像特征内部的对比学习损失
        # 同类别的图像样本应该聚集在一起，不同类别应该分散
        loss_intra_img = self._calculate_loss_component(
            anchor_features=image_intra,
            contrast_features=image_intra,  # Intra-modality: 自己和自己对比
            labels=labels
        )
        
        # ==================== Step 4: 计算 Inter-modality Loss - 公式(2) ====================
        # L_inter: 跨模态对齐损失，确保同类别的EEG和图像特征在共享空间中对齐
        # 采用对称形式：计算两个方向的损失然后取平均
        
        # 方向1: EEG作为anchor，Image作为contrast
        loss_inter_eeg_to_img = self._calculate_loss_component(
            anchor_features=eeg_inter,
            contrast_features=image_inter,  # Inter-modality: EEG和Image对比
            labels=labels
        )
        
        # 方向2: Image作为anchor，EEG作为contrast
        loss_inter_img_to_eeg = self._calculate_loss_component(
            anchor_features=image_inter,
            contrast_features=eeg_inter,  # Inter-modality: Image和EEG对比
            labels=labels
        )
        
        # 对称的Inter-modality损失：两个方向的平均
        loss_inter = (loss_inter_eeg_to_img + loss_inter_img_to_eeg) / 2.0

        # Prototype Alignment Loss
        loss_proto_align = self._prototype_alignment_loss(eeg_inter, image_inter, labels)
        
        # ==================== Step 5: 计算总损失 - 公式(1) ====================
        # L_total = L_inter + β_eeg * L_intra^(eeg) + β_img * L_intra^(img)
        total_loss = (
            loss_inter + 
            self.beta_eeg * loss_intra_eeg + 
            self.beta_img * loss_intra_img +
            self.proto_weight * loss_proto_align
        )
        
        # ==================== Step 6: 构建损失字典（用于监控和可视化） ====================
        loss_dict = {
            'total_loss': total_loss.item(),
            'loss_inter': loss_inter.item(),
            'loss_intra_eeg': loss_intra_eeg.item(),
            'loss_intra_img': loss_intra_img.item(),
            # 额外的调试信息
            'loss_inter_eeg_to_img': loss_inter_eeg_to_img.item(),
            'loss_inter_img_to_eeg': loss_inter_img_to_eeg.item(),
            'loss_proto_align': loss_proto_align.item(),
            # 加权后的贡献
            'weighted_intra_eeg': (self.beta_eeg * loss_intra_eeg).item(),
            'weighted_intra_img': (self.beta_img * loss_intra_img).item(),
            'weighted_proto': (self.proto_weight * loss_proto_align).item()
        }
        
        return total_loss, loss_dict

class MultimodalTransformerBlock(nn.Module):
    """多模态Transformer模块: Co-Attention -> Self-Attention -> FFN"""
    def __init__(self, embed_dim=256, num_heads=8, ffn_dim=512, dropout=0.3):
        super(MultimodalTransformerBlock, self).__init__()
        self.co_attn_eeg = nn.MultiheadAttention(embed_dim, num_heads, dropout=dropout)
        self.co_attn_image = nn.MultiheadAttention(embed_dim, num_heads, dropout=dropout)
        self.self_attn_eeg = nn.MultiheadAttention(embed_dim, num_heads, dropout=dropout)
        self.self_attn_image = nn.MultiheadAttention(embed_dim, num_heads, dropout=dropout)
        self.ffn_eeg = nn.Sequential(
            nn.Linear(embed_dim, ffn_dim), nn.ReLU(),
            nn.Dropout(dropout), nn.Linear(ffn_dim, embed_dim)
        )
        self.ffn_image = nn.Sequential(
            nn.Linear(embed_dim, ffn_dim), nn.ReLU(),
            nn.Dropout(dropout), nn.Linear(ffn_dim, embed_dim)
        )
        self.norm_co_eeg = nn.LayerNorm(embed_dim)
        self.norm_co_image = nn.LayerNorm(embed_dim)
        self.norm_self_eeg = nn.LayerNorm(embed_dim)
        self.norm_self_image = nn.LayerNorm(embed_dim)
        self.norm_ffn_eeg = nn.LayerNorm(embed_dim)
        self.norm_ffn_image = nn.LayerNorm(embed_dim)

    def forward(self, eeg_feat, image_feat):
        eeg_seq, image_seq = eeg_feat.unsqueeze(0), image_feat.unsqueeze(0)
        eeg_co_out, _ = self.co_attn_eeg(query=eeg_seq, key=image_seq, value=image_seq)
        image_co_out, _ = self.co_attn_image(query=image_seq, key=eeg_seq, value=eeg_seq)
        eeg_feat = self.norm_co_eeg(eeg_feat + eeg_co_out.squeeze(0))
        image_feat = self.norm_co_image(image_feat + image_co_out.squeeze(0))
        
        eeg_seq, image_seq = eeg_feat.unsqueeze(0), image_feat.unsqueeze(0)
        eeg_self_out, _ = self.self_attn_eeg(query=eeg_seq, key=eeg_seq, value=eeg_seq)
        image_self_out, _ = self.self_attn_image(query=image_seq, key=image_seq, value=image_seq)
        eeg_feat = self.norm_self_eeg(eeg_feat + eeg_self_out.squeeze(0))
        image_feat = self.norm_self_image(image_feat + image_self_out.squeeze(0))
        
        eeg_feat = self.norm_ffn_eeg(eeg_feat + self.ffn_eeg(eeg_feat))
        image_feat = self.norm_ffn_image(image_feat + self.ffn_image(image_feat))
        
        return eeg_feat, image_feat

class MultimodalBottleneckTransformerBlock(nn.Module):
    """
    Multimodal Bottleneck Transformer (MBT) Block
    
    参考: "Attention Bottlenecks for Multimodal Fusion" (NeurIPS 2021)
    作者: Arsha Nagrani et al. (DeepMind)
    
    核心思想:
    1. 引入 Bottleneck Tokens（可学习的瓶颈 token）
    2. 模态内部做 Self-Attention（EEG 内部，Image 内部）
    3. 只有 Bottleneck Tokens 能同时看两个模态的信息
    4. 强制模型通过瓶颈 token "蒸馏"出最重要的跨模态信息
    
    架构:
    - Self-Attention within each modality (EEG, Image)
    - Cross-Attention: Bottleneck <-> EEG/Image
    - FFN for each stream (EEG, Image, Bottleneck)
    """
    def __init__(self, embed_dim=256, num_heads=8, ffn_dim=512, dropout=0.1):
        super(MultimodalBottleneckTransformerBlock, self).__init__()
        self.embed_dim = embed_dim
        
        # 1. Self-Attention within each modality
        self.self_attn_eeg = nn.MultiheadAttention(embed_dim, num_heads, dropout=dropout, batch_first=False)
        self.self_attn_image = nn.MultiheadAttention(embed_dim, num_heads, dropout=dropout, batch_first=False)
        self.self_attn_bottleneck = nn.MultiheadAttention(embed_dim, num_heads, dropout=dropout, batch_first=False)
        
        # 2. Cross-Attention: Bottleneck -> Modalities
        # Bottleneck tokens attend to EEG and Image
        self.cross_attn_bottleneck_to_eeg = nn.MultiheadAttention(embed_dim, num_heads, dropout=dropout, batch_first=False)
        self.cross_attn_bottleneck_to_image = nn.MultiheadAttention(embed_dim, num_heads, dropout=dropout, batch_first=False)
        
        # 3. Cross-Attention: Modalities -> Bottleneck
        # EEG and Image attend to Bottleneck tokens
        self.cross_attn_eeg_to_bottleneck = nn.MultiheadAttention(embed_dim, num_heads, dropout=dropout, batch_first=False)
        self.cross_attn_image_to_bottleneck = nn.MultiheadAttention(embed_dim, num_heads, dropout=dropout, batch_first=False)
        
        # 4. FFN for each stream
        self.ffn_eeg = nn.Sequential(
            nn.Linear(embed_dim, ffn_dim), nn.GELU(),
            nn.Dropout(dropout), nn.Linear(ffn_dim, embed_dim)
        )
        self.ffn_image = nn.Sequential(
            nn.Linear(embed_dim, ffn_dim), nn.GELU(),
            nn.Dropout(dropout), nn.Linear(ffn_dim, embed_dim)
        )
        self.ffn_bottleneck = nn.Sequential(
            nn.Linear(embed_dim, ffn_dim), nn.GELU(),
            nn.Dropout(dropout), nn.Linear(ffn_dim, embed_dim)
        )
        
        # Layer Normalization
        self.norm_self_eeg = nn.LayerNorm(embed_dim)
        self.norm_self_image = nn.LayerNorm(embed_dim)
        self.norm_self_bottleneck = nn.LayerNorm(embed_dim)
        self.norm_cross_eeg = nn.LayerNorm(embed_dim)
        self.norm_cross_image = nn.LayerNorm(embed_dim)
        self.norm_cross_bottleneck_eeg = nn.LayerNorm(embed_dim)
        self.norm_cross_bottleneck_image = nn.LayerNorm(embed_dim)
        self.norm_ffn_eeg = nn.LayerNorm(embed_dim)
        self.norm_ffn_image = nn.LayerNorm(embed_dim)
        self.norm_ffn_bottleneck = nn.LayerNorm(embed_dim)
    
    def forward(self, eeg_feat, image_feat, bottleneck_tokens):
        """
        Args:
            eeg_feat: (B, N_eeg, d) EEG features
            image_feat: (B, N_img, d) Image features
            bottleneck_tokens: (B, N_bottleneck, d) Bottleneck tokens
        
        Returns:
            eeg_feat: (B, N_eeg, d) Updated EEG features
            image_feat: (B, N_img, d) Updated Image features
            bottleneck_tokens: (B, N_bottleneck, d) Updated Bottleneck tokens
        """
        # Convert to (seq_len, batch, embed_dim) for MultiheadAttention
        eeg_seq = eeg_feat.transpose(0, 1)  # (N_eeg, B, d)
        image_seq = image_feat.transpose(0, 1)  # (N_img, B, d)
        bottleneck_seq = bottleneck_tokens.transpose(0, 1)  # (N_bottleneck, B, d)
        
        # ========== Step 1: Self-Attention within each modality ==========
        eeg_self_out, _ = self.self_attn_eeg(eeg_seq, eeg_seq, eeg_seq)
        eeg_feat = self.norm_self_eeg(eeg_feat + eeg_self_out.transpose(0, 1))
        
        image_self_out, _ = self.self_attn_image(image_seq, image_seq, image_seq)
        image_feat = self.norm_self_image(image_feat + image_self_out.transpose(0, 1))
        
        bottleneck_self_out, _ = self.self_attn_bottleneck(bottleneck_seq, bottleneck_seq, bottleneck_seq)
        bottleneck_tokens = self.norm_self_bottleneck(bottleneck_tokens + bottleneck_self_out.transpose(0, 1))
        
        # Update sequences
        eeg_seq = eeg_feat.transpose(0, 1)
        image_seq = image_feat.transpose(0, 1)
        bottleneck_seq = bottleneck_tokens.transpose(0, 1)
        
        # ========== Step 2: Cross-Attention: Bottleneck -> Modalities ==========
        # Bottleneck tokens attend to EEG
        bottleneck_to_eeg_out, _ = self.cross_attn_bottleneck_to_eeg(
            query=bottleneck_seq, key=eeg_seq, value=eeg_seq
        )
        bottleneck_tokens = self.norm_cross_bottleneck_eeg(
            bottleneck_tokens + bottleneck_to_eeg_out.transpose(0, 1)
        )
        
        # Bottleneck tokens attend to Image
        bottleneck_to_image_out, _ = self.cross_attn_bottleneck_to_image(
            query=bottleneck_seq, key=image_seq, value=image_seq
        )
        bottleneck_tokens = self.norm_cross_bottleneck_image(
            bottleneck_tokens + bottleneck_to_image_out.transpose(0, 1)
        )
        
        # Update bottleneck sequence
        bottleneck_seq = bottleneck_tokens.transpose(0, 1)
        
        # ========== Step 3: Cross-Attention: Modalities -> Bottleneck ==========
        # EEG attends to Bottleneck tokens
        eeg_to_bottleneck_out, _ = self.cross_attn_eeg_to_bottleneck(
            query=eeg_seq, key=bottleneck_seq, value=bottleneck_seq
        )
        eeg_feat = self.norm_cross_eeg(eeg_feat + eeg_to_bottleneck_out.transpose(0, 1))
        
        # Image attends to Bottleneck tokens
        image_to_bottleneck_out, _ = self.cross_attn_image_to_bottleneck(
            query=image_seq, key=bottleneck_seq, value=bottleneck_seq
        )
        image_feat = self.norm_cross_image(image_feat + image_to_bottleneck_out.transpose(0, 1))
        
        # ========== Step 4: FFN ==========
        eeg_feat = self.norm_ffn_eeg(eeg_feat + self.ffn_eeg(eeg_feat))
        image_feat = self.norm_ffn_image(image_feat + self.ffn_image(image_feat))
        bottleneck_tokens = self.norm_ffn_bottleneck(bottleneck_tokens + self.ffn_bottleneck(bottleneck_tokens))
        
        return eeg_feat, image_feat, bottleneck_tokens

class MultimodalBottleneckTransformer(nn.Module):
    """
    Multimodal Bottleneck Transformer (MBT) Fusion Module
    
    完整的 MBT 融合模块，包含：
    1. Bottleneck Token 初始化
    2. 多个 MBT Blocks
    3. 特征聚合
    """
    def __init__(self, embed_dim=256, num_bottleneck_tokens=4, num_layers=2, 
                 num_heads=8, ffn_dim=512, dropout=0.1):
        """
        Args:
            embed_dim: 特征维度
            num_bottleneck_tokens: 瓶颈 token 的数量（通常较小，如 4-8）
            num_layers: MBT Block 的层数
            num_heads: 注意力头数
            ffn_dim: FFN 的隐藏层维度
            dropout: Dropout 比率
        """
        super(MultimodalBottleneckTransformer, self).__init__()
        self.embed_dim = embed_dim
        self.num_bottleneck_tokens = num_bottleneck_tokens
        
        # 初始化 Bottleneck Tokens（可学习的参数）
        self.bottleneck_tokens = nn.Parameter(
            torch.randn(1, num_bottleneck_tokens, embed_dim) * 0.02
        )
        
        # MBT Blocks
        self.blocks = nn.ModuleList([
            MultimodalBottleneckTransformerBlock(
                embed_dim=embed_dim,
                num_heads=num_heads,
                ffn_dim=ffn_dim,
                dropout=dropout
            )
            for _ in range(num_layers)
        ])
        
        # 最终归一化
        self.norm_eeg = nn.LayerNorm(embed_dim)
        self.norm_image = nn.LayerNorm(embed_dim)
        self.norm_bottleneck = nn.LayerNorm(embed_dim)
        
        # Dropout
        self.dropout = nn.Dropout(dropout)
    
    def forward(self, eeg_feat, image_feat):
        """
        Args:
            eeg_feat: (B, embed_dim) EEG 特征（单个向量）
            image_feat: (B, embed_dim) Image 特征（单个向量）
        
        Returns:
            fused: (B, embed_dim) 融合后的特征
        """
        batch_size = eeg_feat.size(0)
        
        # 将单个特征向量扩展为序列（为了与 MBT 架构兼容）
        # 对于单个向量，我们将其视为长度为 1 的序列
        eeg_seq = eeg_feat.unsqueeze(1)  # (B, 1, embed_dim)
        image_seq = image_feat.unsqueeze(1)  # (B, 1, embed_dim)
        
        # 扩展 Bottleneck Tokens 到 batch size
        bottleneck_tokens = self.bottleneck_tokens.expand(batch_size, -1, -1)  # (B, N_bottleneck, embed_dim)
        
        # 通过 MBT Blocks
        for block in self.blocks:
            eeg_seq, image_seq, bottleneck_tokens = block(eeg_seq, image_seq, bottleneck_tokens)
        
        # 归一化
        eeg_seq = self.norm_eeg(eeg_seq)
        image_seq = self.norm_image(image_seq)
        bottleneck_tokens = self.norm_bottleneck(bottleneck_tokens)
        
        # 聚合策略：使用 Bottleneck Tokens 的平均值作为融合特征
        # 因为 Bottleneck Tokens 包含了两个模态的跨模态信息
        fused = bottleneck_tokens.mean(dim=1)  # (B, embed_dim)
        
        # 可选：也可以结合原始特征
        # fused = (bottleneck_tokens.mean(dim=1) + eeg_seq.squeeze(1) + image_seq.squeeze(1)) / 3
        
        return self.dropout(fused)

class CompactBilinearPooling(nn.Module):
    """
    Multimodal Compact Bilinear Pooling (MCB)
    
    使用 Count Sketch 和 FFT 来近似计算双线性池化（外积），避免维度爆炸。
    
    原理：
    1. Count Sketch: 使用哈希函数 h 和符号函数 s 来压缩向量
    2. FFT: 在频域计算外积的近似（利用卷积定理）
    3. 输出维度可控（通常设置为 embed_dim）
    
    参考: "Multimodal Compact Bilinear Pooling for Visual Question Answering and Visual Grounding"
    (Fukui et al., EMNLP 2016)
    """
    def __init__(self, input_dim1, input_dim2, output_dim, cuda=True):
        """
        Args:
            input_dim1: 第一个模态的特征维度（如 EEG 的 embed_dim）
            input_dim2: 第二个模态的特征维度（如 Image 的 embed_dim）
            output_dim: 输出维度（通常等于 embed_dim）
            cuda: 是否使用 CUDA（影响 Count Sketch 的初始化）
        """
        super(CompactBilinearPooling, self).__init__()
        self.input_dim1 = input_dim1
        self.input_dim2 = input_dim2
        self.output_dim = output_dim
        
        # Count Sketch 参数：哈希函数 h 和符号函数 s
        # h: 将每个维度映射到 [0, output_dim) 的索引
        # s: 每个维度的符号（+1 或 -1）
        if cuda and torch.cuda.is_available():
            self.register_buffer('h1', torch.randint(0, output_dim, (input_dim1,), dtype=torch.long))
            self.register_buffer('s1', torch.randint(0, 2, (input_dim1,), dtype=torch.float) * 2 - 1)  # -1 或 +1
            self.register_buffer('h2', torch.randint(0, output_dim, (input_dim2,), dtype=torch.long))
            self.register_buffer('s2', torch.randint(0, 2, (input_dim2,), dtype=torch.float) * 2 - 1)
        else:
            self.register_buffer('h1', torch.randint(0, output_dim, (input_dim1,), dtype=torch.long))
            self.register_buffer('s1', torch.randint(0, 2, (input_dim1,), dtype=torch.float) * 2 - 1)
            self.register_buffer('h2', torch.randint(0, output_dim, (input_dim2,), dtype=torch.long))
            self.register_buffer('s2', torch.randint(0, 2, (input_dim2,), dtype=torch.float) * 2 - 1)
        
        # 输出投影层（可选，用于进一步变换）
        self.output_proj = nn.Linear(output_dim, output_dim)
    
    def count_sketch(self, x, h, s):
        """
        Count Sketch 操作：压缩向量 x（向量化实现，提高效率）
        
        Args:
            x: [batch_size, input_dim] 输入向量
            h: [input_dim] 哈希索引
            s: [input_dim] 符号函数
        
        Returns:
            sketch: [batch_size, output_dim] 压缩后的向量
        """
        batch_size = x.size(0)
        # 初始化 sketch 向量
        sketch = torch.zeros(batch_size, self.output_dim, dtype=x.dtype, device=x.device)
        # 向量化实现：使用 scatter_add 提高效率
        # 将 x 的每一列乘以对应的符号，然后根据哈希索引累加到 sketch 中
        h_expanded = h.unsqueeze(0).expand(batch_size, -1)  # [batch_size, input_dim]
        s_expanded = s.unsqueeze(0).expand(batch_size, -1)  # [batch_size, input_dim]
        weighted_x = x * s_expanded  # [batch_size, input_dim]
        
        # 使用 scatter_add 进行累加
        sketch.scatter_add_(1, h_expanded, weighted_x)
        return sketch
    
    def forward(self, x1, x2):
        """
        前向传播：计算 MCB
        
        Args:
            x1: [batch_size, input_dim1] 第一个模态的特征（如 EEG）
            x2: [batch_size, input_dim2] 第二个模态的特征（如 Image）
        
        Returns:
            output: [batch_size, output_dim] MCB 融合后的特征
        """
        batch_size = x1.size(0)
        
        # Step 1: Count Sketch 压缩
        sketch1 = self.count_sketch(x1, self.h1, self.s1)  # [batch_size, output_dim]
        sketch2 = self.count_sketch(x2, self.h2, self.s2)  # [batch_size, output_dim]
        
        # Step 2: FFT 到频域
        # 使用 rfft（实数 FFT）以提高效率
        fft1 = torch.fft.rfft(sketch1, dim=1)  # [batch_size, output_dim//2 + 1] (复数)
        fft2 = torch.fft.rfft(sketch2, dim=1)  # [batch_size, output_dim//2 + 1] (复数)
        
        # Step 3: 频域相乘（相当于时域的卷积，即外积的近似）
        fft_product = fft1 * fft2  # [batch_size, output_dim//2 + 1] (复数)
        
        # Step 4: IFFT 回到时域
        output = torch.fft.irfft(fft_product, n=self.output_dim, dim=1)  # [batch_size, output_dim]
        
        # Step 5: 输出投影（可选）
        output = self.output_proj(output)
        
        return output

class MultimodalCompactBilinearPooling(nn.Module):
    """
    多模态紧凑双线性池化包装器
    
    为了与现有代码兼容，提供统一的接口。
    """
    def __init__(self, embed_dim=256, output_dim=None, dropout=0.1):
        """
        Args:
            embed_dim: 输入特征维度（EEG 和 Image 都是 embed_dim）
            output_dim: 输出维度（默认等于 embed_dim）
            dropout: Dropout 比率
        """
        super(MultimodalCompactBilinearPooling, self).__init__()
        if output_dim is None:
            output_dim = embed_dim
        
        self.mcb = CompactBilinearPooling(
            input_dim1=embed_dim,
            input_dim2=embed_dim,
            output_dim=output_dim,
            cuda=True
        )
        
        # 可选的归一化和 Dropout
        self.norm = nn.LayerNorm(output_dim)
        self.dropout = nn.Dropout(dropout)
    
    def forward(self, eeg_feat, image_feat):
        """
        Args:
            eeg_feat: [batch_size, embed_dim] EEG 特征
            image_feat: [batch_size, embed_dim] Image 特征
        
        Returns:
            fused: [batch_size, output_dim] MCB 融合后的特征
        """
        # MCB 融合
        fused = self.mcb(eeg_feat, image_feat)
        
        # 归一化和 Dropout
        fused = self.norm(fused)
        fused = self.dropout(fused)
        
        return fused

class ImprovedFusionClassifier(nn.Module):
    """改进的融合分类器 - 基于预训练EEGClip特征"""
    def __init__(self, pretrained_model_path, num_classes=80,
                 fusion_method='transformer', embed_dim=256,
                 projection_dim=128, dropout_rate=0.3, eeg_backbone='eegconformer',
                 edge_index=None, edge_weight=None, image_backbone='resnet101'):
        super().__init__()
        self.fusion_method = fusion_method
        self.embed_dim = embed_dim
        
        self.backbone = ImprovedEEGClipModel(
            embed_dim=embed_dim,
            projection_dim=projection_dim,
            eeg_backbone=eeg_backbone,
            edge_index=edge_index,
            edge_weight=edge_weight,
            image_backbone=image_backbone
        )
        if pretrained_model_path and os.path.exists(pretrained_model_path):
            checkpoint = torch.load(pretrained_model_path, map_location='cpu')
            state_dict = checkpoint.get('model_state_dict', checkpoint)
            
            model_dict = self.backbone.state_dict()
            filtered_state_dict = {k: v for k, v in state_dict.items() if k in model_dict and v.shape == model_dict[k].shape}
            model_dict.update(filtered_state_dict)
            self.backbone.load_state_dict(model_dict)
            print(f"✅ 加载预训练模型: {pretrained_model_path}")
        
        fusion_dim = 0
        if fusion_method == 'concatenation':
            self.fusion_layer = nn.Sequential(nn.Linear(embed_dim * 2, embed_dim), nn.ReLU(), nn.Dropout(dropout_rate))
            fusion_dim = embed_dim
        elif fusion_method == 'attention':
            self.cross_attention = nn.MultiheadAttention(embed_dim, num_heads=8, dropout=dropout_rate)
            fusion_dim = embed_dim
        elif fusion_method == 'gated':
            self.gate = nn.Sequential(nn.Linear(embed_dim * 2, embed_dim), nn.Sigmoid())
            fusion_dim = embed_dim
        elif fusion_method == 'transformer':
            num_layers = 2
            self.transformer_blocks = nn.ModuleList([MultimodalTransformerBlock(embed_dim=embed_dim, dropout=dropout_rate) for _ in range(num_layers)])
            fusion_dim = embed_dim * 2
        elif fusion_method == 'mcb':
            # MCB: Multimodal Compact Bilinear Pooling
            self.mcb_fusion = MultimodalCompactBilinearPooling(embed_dim=embed_dim, output_dim=embed_dim, dropout=dropout_rate)
            fusion_dim = embed_dim
        elif fusion_method == 'mbt':
            # MBT: Multimodal Bottleneck Transformer
            num_bottleneck_tokens = 4  # 瓶颈 token 数量（可调）
            num_layers = 2
            self.mbt_fusion = MultimodalBottleneckTransformer(
                embed_dim=embed_dim,
                num_bottleneck_tokens=num_bottleneck_tokens,
                num_layers=num_layers,
                num_heads=8,
                ffn_dim=512,
                dropout=dropout_rate
            )
            fusion_dim = embed_dim
        
        self.classifier = nn.Sequential(
            nn.Linear(fusion_dim, embed_dim // 2), nn.ReLU(),
            nn.Dropout(dropout_rate),
            nn.Linear(embed_dim // 2, num_classes)
        )

    def forward(self, eeg_data, images):
        with torch.no_grad():
            features = self.backbone.get_features(eeg_data, images)
        eeg_feat, image_feat = features['eeg_raw_features'], features['image_raw_features']
        
        if self.fusion_method == 'concatenation':
            fused = torch.cat([eeg_feat, image_feat], dim=1)
            fused = self.fusion_layer(fused)
        elif self.fusion_method == 'attention':
            eeg_attended, _ = self.cross_attention(eeg_feat.unsqueeze(0), image_feat.unsqueeze(0), image_feat.unsqueeze(0))
            fused = eeg_attended.squeeze(0)
        elif self.fusion_method == 'gated':
            concat_feat = torch.cat([eeg_feat, image_feat], dim=1)
            gate = self.gate(concat_feat)
            fused = gate * eeg_feat + (1 - gate) * image_feat
        elif self.fusion_method == 'transformer':
            eeg_fused, image_fused = eeg_feat, image_feat
            for block in self.transformer_blocks:
                eeg_fused, image_fused = block(eeg_fused, image_fused)
            fused = torch.cat([eeg_fused, image_fused], dim=1)
        elif self.fusion_method == 'mcb':
            # MCB: Multimodal Compact Bilinear Pooling
            fused = self.mcb_fusion(eeg_feat, image_feat)
        elif self.fusion_method == 'mbt':
            # MBT: Multimodal Bottleneck Transformer
            fused = self.mbt_fusion(eeg_feat, image_feat)
            
        logits = self.classifier(fused)
        return logits

class AdaptiveLearningRateScheduler:
    """自适应学习率调度器"""
    def __init__(self, optimizer, mode='min', factor=0.5, patience=10, min_lr=1e-6):
        self.scheduler = torch.optim.lr_scheduler.ReduceLROnPlateau(optimizer, mode=mode, factor=factor, patience=patience, verbose=True, min_lr=min_lr)
        self.best_metric = float('inf') if mode == 'min' else float('-inf')
        self.patience_counter = 0
        self.patience = patience * 2
    def step(self, metric):
        self.scheduler.step(metric)
        is_better = (metric < self.best_metric) if self.scheduler.mode == 'min' else (metric > self.best_metric)
        if is_better:
            self.best_metric = metric
            self.patience_counter = 0
            return False
        else:
            self.patience_counter += 1
            return self.patience_counter >= self.patience

class DirectFusionClassifier(nn.Module):
    """直接融合分类器 (基线模型)"""
    def __init__(self, num_classes=80, fusion_method='transformer',
                 embed_dim=256, eeg_channels=62, eeg_timepoints=400,
                 image_backbone='resnet101', dropout_rate=0.3, eeg_backbone='eegconformer',
                 edge_index=None, edge_weight=None):
        super().__init__()
        self.fusion_method = fusion_method
        
        if eeg_backbone == 'shallownet':
            self.eeg_encoder = ImprovedEEGEncoder(eeg_channels, eeg_timepoints, embed_dim)
        elif eeg_backbone == 'mlp':
            self.eeg_encoder = MLPEncoder(eeg_channels, eeg_timepoints, embed_dim)
        elif eeg_backbone == 'bilstm':
            self.eeg_encoder = BiLSTMEncoder(eeg_channels, eeg_timepoints, embed_dim)
        elif eeg_backbone == 'eegnet':
            self.eeg_encoder = EEGNetEncoder(eeg_channels, eeg_timepoints, embed_dim)
        elif eeg_backbone == 'paper_rgnn':
            self.eeg_encoder = PaperRGNNEncoder(n_channels=eeg_channels, n_timepoints=eeg_timepoints, emb_size=embed_dim, edge_index=edge_index, edge_weight=edge_weight)
        elif eeg_backbone == 'eegconformer':
            self.eeg_encoder = EEGConformerEncoder(n_channels=eeg_channels, n_timepoints=eeg_timepoints, emb_size=embed_dim)
        else:
            raise ValueError(f"不支持的EEG backbone: '{eeg_backbone}'")

        self.image_encoder = ImprovedImageEncoder(image_backbone, embed_dim, freeze_backbone=False)

        fusion_dim = 0
        if fusion_method == 'concatenation':
            self.fusion_layer = nn.Sequential(nn.Linear(embed_dim * 2, embed_dim), nn.ReLU(), nn.Dropout(dropout_rate))
            fusion_dim = embed_dim
        elif fusion_method == 'attention':
            self.cross_attention = nn.MultiheadAttention(embed_dim, num_heads=8, dropout=dropout_rate)
            fusion_dim = embed_dim
        elif fusion_method == 'gated':
            self.gate = nn.Sequential(nn.Linear(embed_dim * 2, embed_dim), nn.Sigmoid())
            fusion_dim = embed_dim
        elif fusion_method == 'transformer':
            num_layers = 2
            self.transformer_blocks = nn.ModuleList([MultimodalTransformerBlock(embed_dim=embed_dim, dropout=dropout_rate) for _ in range(num_layers)])
            fusion_dim = embed_dim * 2
        elif fusion_method == 'mcb':
            # MCB: Multimodal Compact Bilinear Pooling
            self.mcb_fusion = MultimodalCompactBilinearPooling(embed_dim=embed_dim, output_dim=embed_dim, dropout=dropout_rate)
            fusion_dim = embed_dim
        elif fusion_method == 'mbt':
            # MBT: Multimodal Bottleneck Transformer
            num_bottleneck_tokens = 4
            num_layers = 2
            self.mbt_fusion = MultimodalBottleneckTransformer(
                embed_dim=embed_dim,
                num_bottleneck_tokens=num_bottleneck_tokens,
                num_layers=num_layers,
                num_heads=8,
                ffn_dim=512,
                dropout=dropout_rate
            )
            fusion_dim = embed_dim

        self.classifier = nn.Sequential(
            nn.Linear(fusion_dim, embed_dim // 2), nn.ReLU(),
            nn.Dropout(dropout_rate),
            nn.Linear(embed_dim // 2, num_classes)
        )

    def forward(self, eeg_data, images):
        eeg_feat = self.eeg_encoder(eeg_data)
        image_feat = self.image_encoder(images)
        
        if self.fusion_method == 'concatenation':
            fused = torch.cat([eeg_feat, image_feat], dim=1)
            fused = self.fusion_layer(fused)
        elif self.fusion_method == 'attention':
            eeg_attended, _ = self.cross_attention(eeg_feat.unsqueeze(0), image_feat.unsqueeze(0), image_feat.unsqueeze(0))
            fused = eeg_attended.squeeze(0)
        elif self.fusion_method == 'gated':
            concat_feat = torch.cat([eeg_feat, image_feat], dim=1)
            gate = self.gate(concat_feat)
            fused = gate * eeg_feat + (1 - gate) * image_feat
        elif self.fusion_method == 'transformer':
            eeg_fused, image_fused = eeg_feat, image_feat
            for block in self.transformer_blocks:
                eeg_fused, image_fused = block(eeg_fused, image_fused)
            fused = torch.cat([eeg_fused, image_fused], dim=1)
        elif self.fusion_method == 'mcb':
            # MCB: Multimodal Compact Bilinear Pooling
            fused = self.mcb_fusion(eeg_feat, image_feat)
        elif self.fusion_method == 'mbt':
            # MBT: Multimodal Bottleneck Transformer
            fused = self.mbt_fusion(eeg_feat, image_feat)
            
        logits = self.classifier(fused)
        return logits

class UnimodalClassifier(nn.Module):
    """单模态分类器 (对照实验模型)"""
    def __init__(self, modality, num_classes=80, embed_dim=256,
                 eeg_channels=62, eeg_timepoints=400,
                 image_backbone='resnet101', dropout_rate=0.3, eeg_backbone='eegconformer',
                 edge_index=None, edge_weight=None):
        super().__init__()
        self.modality = modality
        feature_dim = embed_dim
        
        if self.modality == 'eeg':
            if eeg_backbone == 'shallownet':
                self.encoder = ImprovedEEGEncoder(eeg_channels, eeg_timepoints, embed_dim)
            elif eeg_backbone == 'mlp':
                self.encoder = MLPEncoder(eeg_channels, eeg_timepoints, embed_dim)
            elif eeg_backbone == 'bilstm':
                self.encoder = BiLSTMEncoder(eeg_channels, eeg_timepoints, embed_dim)
            elif eeg_backbone == 'eegnet':
                self.encoder = EEGNetEncoder(eeg_channels, eeg_timepoints, embed_dim)
            elif eeg_backbone == 'paper_rgnn':
                self.encoder = PaperRGNNEncoder(n_channels=eeg_channels, n_timepoints=eeg_timepoints, emb_size=embed_dim, edge_index=edge_index, edge_weight=edge_weight)
            else:
                raise ValueError(f"不支持的EEG backbone: '{eeg_backbone}'")
        elif self.modality == 'image':
            self.encoder = ImprovedImageEncoder(image_backbone, embed_dim, freeze_backbone=False)
        else:
            raise ValueError("Modality must be 'eeg' or 'image'")

        self.classifier = nn.Sequential(
            nn.Linear(feature_dim, embed_dim // 2),
            nn.ReLU(),
            nn.Dropout(dropout_rate),
            nn.Linear(embed_dim // 2, num_classes)
        )

    def forward(self, eeg_data, image_data):
        features = self.encoder(eeg_data) if self.modality == 'eeg' else self.encoder(image_data)
        logits = self.classifier(features)
        return logits

class ImprovedFusionClassifierJoint(nn.Module):
    """改进的融合分类器（联合训练版）"""
    def __init__(self, pretrained_model_path, num_classes=80,
                 fusion_method='transformer', embed_dim=256,
                 projection_dim=128, dropout_rate=0.3, eeg_backbone='eegconformer',
                 edge_index=None, edge_weight=None, freeze_backbone=False,
                 image_backbone='resnet101'):
        super().__init__()
        self.fusion_method = fusion_method
        self.embed_dim = embed_dim

        # 1️⃣ 初始化backbone
        self.backbone = ImprovedEEGClipModel(
            embed_dim=embed_dim,
            projection_dim=projection_dim,
            eeg_backbone=eeg_backbone,
            edge_index=edge_index,
            edge_weight=edge_weight,
            image_backbone=image_backbone
        )

        # 2️⃣ 预训练权重加载
        if pretrained_model_path and os.path.exists(pretrained_model_path):
            checkpoint = torch.load(pretrained_model_path, map_location='cpu')
            state_dict = checkpoint.get('model_state_dict', checkpoint)
            model_dict = self.backbone.state_dict()
            filtered_state_dict = {k: v for k, v in state_dict.items()
                                  if k in model_dict and v.shape == model_dict[k].shape}
            model_dict.update(filtered_state_dict)
            self.backbone.load_state_dict(model_dict)
            print(f"✅ 加载预训练模型: {pretrained_model_path}")

        # 3️⃣ 可选冻结
        if freeze_backbone:
            for p in self.backbone.parameters():
                p.requires_grad = False
            print("🔒 冻结backbone，只训练分类头")
        else:
            print("🔓 解冻backbone，支持联合训练")

        # 4️⃣ 融合模块（保持不变）
        fusion_dim = 0
        if fusion_method == 'concatenation':
            self.fusion_layer = nn.Sequential(
                nn.Linear(embed_dim * 2, embed_dim), nn.ReLU(), nn.Dropout(dropout_rate)
            )
            fusion_dim = embed_dim
        elif fusion_method == 'attention':
            self.cross_attention = nn.MultiheadAttention(embed_dim, num_heads=8, dropout=dropout_rate)
            fusion_dim = embed_dim
        elif fusion_method == 'gated':
            self.gate = nn.Sequential(nn.Linear(embed_dim * 2, embed_dim), nn.Sigmoid())
            fusion_dim = embed_dim
        elif fusion_method == 'transformer':
            num_layers = 2
            self.transformer_blocks = nn.ModuleList(
                [MultimodalTransformerBlock(embed_dim=embed_dim, dropout=dropout_rate) for _ in range(num_layers)]
            )
            fusion_dim = embed_dim * 2
        elif fusion_method == 'mcb':
            # MCB: Multimodal Compact Bilinear Pooling
            self.mcb_fusion = MultimodalCompactBilinearPooling(embed_dim=embed_dim, output_dim=embed_dim, dropout=dropout_rate)
            fusion_dim = embed_dim
        elif fusion_method == 'mbt':
            # MBT: Multimodal Bottleneck Transformer
            num_bottleneck_tokens = 4
            num_layers = 2
            self.mbt_fusion = MultimodalBottleneckTransformer(
                embed_dim=embed_dim,
                num_bottleneck_tokens=num_bottleneck_tokens,
                num_layers=num_layers,
                num_heads=8,
                ffn_dim=512,
                dropout=dropout_rate
            )
            fusion_dim = embed_dim

        # 5️⃣ 分类头
        self.classifier = nn.Sequential(
            nn.Linear(fusion_dim, embed_dim // 2), nn.ReLU(),
            nn.Dropout(dropout_rate),
            nn.Linear(embed_dim // 2, num_classes)
        )

    def forward(self, eeg_data, images):
        # 关键改动：保留梯度
        features = self.backbone.get_features(eeg_data, images)
        eeg_feat, image_feat = features['eeg_raw_features'], features['image_raw_features']

        if self.fusion_method == 'concatenation':
            fused = torch.cat([eeg_feat, image_feat], dim=1)
            fused = self.fusion_layer(fused)
        elif self.fusion_method == 'attention':
            eeg_attended, _ = self.cross_attention(eeg_feat.unsqueeze(0), image_feat.unsqueeze(0), image_feat.unsqueeze(0))
            fused = eeg_attended.squeeze(0)
        elif self.fusion_method == 'gated':
            concat_feat = torch.cat([eeg_feat, image_feat], dim=1)
            gate = self.gate(concat_feat)
            fused = gate * eeg_feat + (1 - gate) * image_feat
        elif self.fusion_method == 'transformer':
            eeg_fused, image_fused = eeg_feat, image_feat
            for block in self.transformer_blocks:
                eeg_fused, image_fused = block(eeg_fused, image_fused)
            fused = torch.cat([eeg_fused, image_fused], dim=1)
        elif self.fusion_method == 'mcb':
            # MCB: Multimodal Compact Bilinear Pooling
            fused = self.mcb_fusion(eeg_feat, image_feat)
        elif self.fusion_method == 'mbt':
            # MBT: Multimodal Bottleneck Transformer
            fused = self.mbt_fusion(eeg_feat, image_feat)

        logits = self.classifier(fused)
        return logits
