# Supplementary material for: Align and Fuse: A Transformer-Based Framework for EEG-Augmented Visual Recognition
Source: Brain Sci. 2026 Jul 7;16(7):723. doi: 10.3390/brainsci16070723 (PMC13406202; doi:10.3390/brainsci16070723)
Supplement: Supplementary file 1 [file brainsci-16-00723-s001.zip › 02_core_code_supplement/src/stage1_supervised_contrastive_pretrain.py]

"""
EEG-Image supervised contrastive pretraining entrypoint.

Modes:
- all: full valid EEG-ImageNet label set
- custom: user-provided synset subset
"""

import argparse
import json
import os
import random
import sys

sys.path.append(os.path.dirname(os.path.abspath(__file__)))

import numpy as np
import torch
import torch.optim as optim
from torch.utils.data import DataLoader, Dataset, Subset
from tqdm import tqdm
import torchvision.transforms as transforms

from data_utils import split_dataset, split_dataset_from_index
from fusion_dataset import EEGImageFusionDataset, MultiModalCollator
from model.improved_eegclip_models import (
    AdaptiveLearningRateScheduler,
    ImprovedEEGClipModel,
    MultiTaskSupervisedContrastiveLoss,
)

try:
    from rgnn_utils import get_edge_weight
except ImportError:
    get_edge_weight = None


def set_random_seed(seed, deterministic=False):
    random.seed(seed)
    np.random.seed(seed)
    torch.manual_seed(seed)
    if torch.cuda.is_available():
        torch.cuda.manual_seed_all(seed)
    if deterministic:
        torch.backends.cudnn.deterministic = True
        torch.backends.cudnn.benchmark = False


class DatasetWrapper(Dataset):
    """Apply split-specific image transforms on top of a Subset."""

    def __init__(self, subset, transform=None):
        self.subset = subset
        self.transform = transform

    def __getitem__(self, idx):
        data, label = self.subset[idx]
        if self.transform and "image" in data:
            data["image"] = self.transform(data["image"])
        return data, label

    def __len__(self):
        return len(self.subset)


def read_synsets_file(path):
    if not os.path.exists(path):
        raise FileNotFoundError(f"allowed_synsets_file not found: {path}")
    with open(path, "r", encoding="utf-8") as f:
        return [line.strip() for line in f if line.strip()]


def parse_synsets_arg(value):
    if not value:
        return []
    return [item.strip() for item in value.split(",") if item.strip()]


def dedupe_synsets(synsets):
    seen = []
    for synset in synsets:
        if synset not in seen:
            seen.append(synset)
    return seen


def resolve_allowed_synsets(args):
    """Return None for full-dataset mode, otherwise a concrete synset list."""
    if args.class_mode == "all":
        if args.allowed_synsets or args.allowed_synsets_file:
            raise ValueError("全数据集训练请不要同时传 allowed_synsets；子集训练请使用 --class_mode custom。")
        return None

    if args.allowed_synsets_file:
        synsets = read_synsets_file(args.allowed_synsets_file)
    elif args.allowed_synsets:
        synsets = parse_synsets_arg(args.allowed_synsets)
    else:
        raise ValueError("--class_mode custom 需要提供 --allowed_synsets 或 --allowed_synsets_file。")

    synsets = dedupe_synsets(synsets)
    if not synsets:
        raise ValueError("类别列表为空，请检查 allowed_synsets 设置。")
    return synsets


def build_run_tag(args, allowed_synsets):
    if args.run_tag:
        return args.run_tag
    if allowed_synsets is None:
        return "allcls"
    return f"custom{len(allowed_synsets)}"


def filter_indices_by_synsets(dataset, indices, allowed_synsets):
    if allowed_synsets is None:
        return indices
    metadata = dataset.valid_metadata
    allowed_set = set(allowed_synsets)
    return [idx for idx in indices if metadata.loc[idx, "label"] in allowed_set]


def get_num_classes(dataset, allowed_synsets):
    if allowed_synsets is not None:
        return len(allowed_synsets)
    if hasattr(dataset, "labels") and dataset.labels:
        return len(dataset.labels)
    return int(dataset.valid_metadata["label"].nunique())


def print_class_counts(dataset, allowed_synsets):
    metadata = dataset.valid_metadata
    counts = metadata["label"].value_counts().to_dict()
    labels = allowed_synsets if allowed_synsets is not None else sorted(metadata["label"].unique())
    total = 0
    print("🔍 统计训练类别的样本数量...")
    for synset in labels:
        count = counts.get(synset, 0)
        total += count
        print(f"  - {synset}: {count}")
    print(f"✅ 选中样本总数: {total}")
    return total


def make_history():
    return {
        "train_losses": [],
        "val_losses": [],
        "train_loss_inter": [],
        "train_loss_intra_eeg": [],
        "train_loss_intra_img": [],
        "train_loss_proto": [],
        "val_loss_inter": [],
        "val_loss_intra_eeg": [],
        "val_loss_intra_img": [],
        "val_loss_proto": [],
    }


def output_paths(args):
    prefix = f"improved_eegclip_pretrain_{args.run_tag}_s{args.subject}_{args.eeg_backbone}"
    return {
        "best": os.path.join(args.output_dir, f"{prefix}_best.pth"),
        "latest": os.path.join(args.output_dir, f"{prefix}_latest.pth"),
        "history": os.path.join(args.output_dir, f"improved_eegclip_history_{args.run_tag}_s{args.subject}_{args.eeg_backbone}.json"),
    }


def scheduler_state_dict(scheduler_manager):
    return {
        "scheduler": scheduler_manager.scheduler.state_dict(),
        "best_metric": scheduler_manager.best_metric,
        "patience_counter": scheduler_manager.patience_counter,
    }


def load_scheduler_state(scheduler_manager, state):
    if not state:
        return
    if "scheduler" in state:
        scheduler_manager.scheduler.load_state_dict(state["scheduler"])
    scheduler_manager.best_metric = state.get("best_metric", scheduler_manager.best_metric)
    scheduler_manager.patience_counter = state.get("patience_counter", scheduler_manager.patience_counter)


def move_optimizer_state_to_device(optimizer, device):
    for state in optimizer.state.values():
        for key, value in state.items():
            if torch.is_tensor(value):
                state[key] = value.to(device)


def save_training_checkpoint(path, args, epoch, model, criterion, optimizer, scheduler_manager,
                             history, best_loss, best_epoch):
    checkpoint = {
        "epoch": epoch,
        "model_state_dict": model.state_dict(),
        "criterion_state_dict": criterion.state_dict(),
        "optimizer_state_dict": optimizer.state_dict(),
        "scheduler_state_dict": scheduler_state_dict(scheduler_manager),
        "history": history,
        "best_loss": best_loss,
        "best_epoch": best_epoch,
        "args": vars(args),
    }
    torch.save(checkpoint, path)


def write_history(path, history, best_loss, best_epoch):
    payload = dict(history)
    payload.update({"best_loss": best_loss, "best_epoch": best_epoch})
    with open(path, "w", encoding="utf-8") as f:
        json.dump(payload, f, indent=2)


def resolve_resume_path(args, paths):
    if args.resume == "auto":
        return paths["latest"] if os.path.exists(paths["latest"]) else None
    return args.resume


def load_training_checkpoint(path, model, criterion, optimizer, scheduler_manager, device,
                             resume_weights_only=False):
    checkpoint = torch.load(path, map_location=device)
    model.load_state_dict(checkpoint["model_state_dict"])

    if resume_weights_only:
        print(f"🔁 已加载模型权重: {path}")
        return 0, make_history(), float("inf"), 0

    if "criterion_state_dict" in checkpoint:
        criterion.load_state_dict(checkpoint["criterion_state_dict"])
    if "optimizer_state_dict" in checkpoint:
        optimizer.load_state_dict(checkpoint["optimizer_state_dict"])
        move_optimizer_state_to_device(optimizer, device)
    if "scheduler_state_dict" in checkpoint:
        load_scheduler_state(scheduler_manager, checkpoint["scheduler_state_dict"])

    start_epoch = int(checkpoint.get("epoch", 0))
    history = checkpoint.get("history", make_history())
    best_loss = float(checkpoint.get("best_loss", float("inf")))
    best_epoch = int(checkpoint.get("best_epoch", 0))
    print(f"🔁 已恢复训练状态: {path} | 从 epoch {start_epoch + 1} 继续")
    return start_epoch, history, best_loss, best_epoch


def train_contrastive(args, model, train_loader, val_loader, criterion, optimizer, epochs,
                      device, scheduler_manager, start_epoch=0,
                      history=None, best_loss=float("inf"), best_epoch=0):
    subject_info = "All Subjects" if args.subject == -1 else f"Subject S{args.subject}"
    print(f"🚀 EEG-Image 监督对比学习预训练启动 | {subject_info} | run={args.run_tag} | 类别数={args.num_classes}")

    if history is None:
        history = make_history()

    paths = output_paths(args)
    if start_epoch >= epochs:
        print(f"⚠️ checkpoint 已完成 {start_epoch} 个 epoch，目标 epochs={epochs}，无需继续训练。")
        return history, best_loss, best_epoch

    for epoch in range(start_epoch, epochs):
        model.train()
        train_loss = train_loss_inter = train_loss_intra_eeg = train_loss_intra_img = train_loss_proto = 0.0
        train_batches = 0

        pbar = tqdm(train_loader, desc=f"Epoch {epoch + 1}/{epochs} [Train]")
        for batch_data, labels in pbar:
            eeg_data = batch_data["eeg"].to(device)
            image_data = batch_data["image"].to(device)
            labels = labels.to(device)
            eeg_data = eeg_data + torch.randn_like(eeg_data) * 0.05
            features = model.get_features(eeg_data, image_data)
            eeg_features = features["eeg_raw_features"]
            image_features = features["image_raw_features"]
            eeg_proj = features.get("eeg_proj_features")
            image_proj = features.get("image_proj_features")

            optimizer.zero_grad()
            loss, loss_dict = criterion(
                eeg_features,
                image_features,
                labels,
                eeg_proj=eeg_proj,
                image_proj=image_proj,
            )
            loss.backward()
            torch.nn.utils.clip_grad_norm_(model.parameters(), max_norm=1.0)
            optimizer.step()

            train_loss += float(loss.item())
            train_loss_inter += loss_dict["loss_inter"]
            train_loss_intra_eeg += loss_dict["loss_intra_eeg"]
            train_loss_intra_img += loss_dict["loss_intra_img"]
            train_loss_proto += loss_dict.get("loss_proto_align", 0.0)
            train_batches += 1

            pbar.set_postfix({
                "Total": f"{loss.item():.4f}",
                "Base": f"{loss_dict['total_loss']:.4f}",
                "Inter": f"{loss_dict['loss_inter']:.4f}",
                "IntraEEG": f"{loss_dict['loss_intra_eeg']:.4f}",
                "IntraImg": f"{loss_dict['loss_intra_img']:.4f}",
                "Proto": f"{loss_dict.get('loss_proto_align', 0.0):.4f}",
            })

        avg_train_loss = train_loss / train_batches if train_batches > 0 else 0.0
        avg_train_loss_inter = train_loss_inter / train_batches if train_batches > 0 else 0.0
        avg_train_loss_intra_eeg = train_loss_intra_eeg / train_batches if train_batches > 0 else 0.0
        avg_train_loss_intra_img = train_loss_intra_img / train_batches if train_batches > 0 else 0.0
        avg_train_loss_proto = train_loss_proto / train_batches if train_batches > 0 else 0.0

        model.eval()
        val_loss = val_loss_inter = val_loss_intra_eeg = val_loss_intra_img = val_loss_proto = 0.0
        val_batches = 0
        with torch.no_grad():
            for batch_data, labels in val_loader:
                eeg_data = batch_data["eeg"].to(device)
                image_data = batch_data["image"].to(device)
                labels = labels.to(device)
                features = model.get_features(eeg_data, image_data)
                eeg_features = features["eeg_raw_features"]
                image_features = features["image_raw_features"]
                eeg_proj = features.get("eeg_proj_features")
                image_proj = features.get("image_proj_features")

                loss, loss_dict = criterion(
                    eeg_features,
                    image_features,
                    labels,
                    eeg_proj=eeg_proj,
                    image_proj=image_proj,
                )
                val_loss += float(loss.item())
                val_loss_inter += loss_dict["loss_inter"]
                val_loss_intra_eeg += loss_dict["loss_intra_eeg"]
                val_loss_intra_img += loss_dict["loss_intra_img"]
                val_loss_proto += loss_dict.get("loss_proto_align", 0.0)
                val_batches += 1

        avg_val_loss = val_loss / val_batches if val_batches > 0 else 0.0
        avg_val_loss_inter = val_loss_inter / val_batches if val_batches > 0 else 0.0
        avg_val_loss_intra_eeg = val_loss_intra_eeg / val_batches if val_batches > 0 else 0.0
        avg_val_loss_intra_img = val_loss_intra_img / val_batches if val_batches > 0 else 0.0
        avg_val_loss_proto = val_loss_proto / val_batches if val_batches > 0 else 0.0

        history["train_losses"].append(avg_train_loss)
        history["train_loss_inter"].append(avg_train_loss_inter)
        history["train_loss_intra_eeg"].append(avg_train_loss_intra_eeg)
        history["train_loss_intra_img"].append(avg_train_loss_intra_img)
        history["train_loss_proto"].append(avg_train_loss_proto)
        history["val_losses"].append(avg_val_loss)
        history["val_loss_inter"].append(avg_val_loss_inter)
        history["val_loss_intra_eeg"].append(avg_val_loss_intra_eeg)
        history["val_loss_intra_img"].append(avg_val_loss_intra_img)
        history["val_loss_proto"].append(avg_val_loss_proto)

        should_stop = scheduler_manager.step(avg_val_loss)
        current_lr = optimizer.param_groups[0]["lr"]

        print(f'\n{"=" * 80}')
        print(f"Epoch {epoch + 1:4d} Summary:")
        print(f"  Learning Rate: {current_lr:.2e}")
        print(f"  Train | Total: {avg_train_loss:.4f} | Inter: {avg_train_loss_inter:.4f} | "
              f"Intra(EEG): {avg_train_loss_intra_eeg:.4f} | Intra(Img): {avg_train_loss_intra_img:.4f} | "
              f"Proto: {avg_train_loss_proto:.4f}")
        print(f"  Val   | Total: {avg_val_loss:.4f} | Inter: {avg_val_loss_inter:.4f} | "
              f"Intra(EEG): {avg_val_loss_intra_eeg:.4f} | Intra(Img): {avg_val_loss_intra_img:.4f} | "
              f"Proto: {avg_val_loss_proto:.4f}")
        print(f'{"=" * 80}\n')

        completed_epoch = epoch + 1
        if avg_val_loss < best_loss:
            best_loss = avg_val_loss
            best_epoch = completed_epoch
            save_training_checkpoint(
                paths["best"],
                args,
                completed_epoch,
                model,
                criterion,
                optimizer,
                scheduler_manager,
                history,
                best_loss,
                best_epoch,
            )
            print(f"  ✅ 最佳模型已保存 (Val Loss: {best_loss:.4f}): {paths['best']}")

        save_training_checkpoint(
            paths["latest"],
            args,
            completed_epoch,
            model,
            criterion,
            optimizer,
            scheduler_manager,
            history,
            best_loss,
            best_epoch,
        )
        write_history(paths["history"], history, best_loss, best_epoch)
        print(f"  💾 latest checkpoint 已保存: {paths['latest']}")

        if should_stop:
            print(f"🛑 早停触发，停止训练 (epoch {completed_epoch})")
            break

    print(f"🎉 预训练完成! 最佳验证损失: {best_loss:.4f} (epoch {best_epoch})")
    return history, best_loss, best_epoch


def evaluate_retrieval(model, val_loader, device, top_k=(1, 5, 10)):
    print("\n🔍 开始在验证集上进行 EEG-Image 检索评估...")
    model.eval()
    all_eeg_embeddings, all_image_embeddings = [], []
    with torch.no_grad():
        for batch_data, _ in tqdm(val_loader, desc="在验证集上提取特征"):
            eeg_data = batch_data["eeg"].to(device)
            image_data = batch_data["image"].to(device)
            _, _, eeg_embeddings, image_embeddings = model(eeg_data, image_data)
            all_eeg_embeddings.append(eeg_embeddings.cpu())
            all_image_embeddings.append(image_embeddings.cpu())

    if not all_eeg_embeddings:
        print("⚠️ 验证集为空，跳过检索评估。")
        return {}

    all_eeg_embeddings = torch.cat(all_eeg_embeddings, dim=0)
    all_image_embeddings = torch.cat(all_image_embeddings, dim=0)
    similarity_matrix = all_eeg_embeddings @ all_image_embeddings.t()
    num_samples = similarity_matrix.shape[0]
    top_k = [k for k in top_k if k <= num_samples] or [num_samples]
    ground_truth = torch.arange(num_samples).view(-1, 1)

    results = {}
    _, top_k_indices_e2i = torch.topk(similarity_matrix, max(top_k), dim=1)
    _, top_k_indices_i2e = torch.topk(similarity_matrix, max(top_k), dim=0)
    ground_truth_t = ground_truth.t()
    for k in top_k:
        e2i = (top_k_indices_e2i[:, :k] == ground_truth).any(dim=1).float().mean().item()
        i2e = (top_k_indices_i2e[:k, :] == ground_truth_t).any(dim=0).float().mean().item()
        results[f"eeg_to_image_top{k}"] = e2i
        results[f"image_to_eeg_top{k}"] = i2e

    print("=" * 30 + " 检索评估结果 " + "=" * 30)
    for key, value in results.items():
        print(f"  {key}: {value:.4f}")
    print("=" * 75)
    return results


def parse_top_k(value):
    return tuple(int(item.strip()) for item in value.split(",") if item.strip())


def main():
    parser = argparse.ArgumentParser(description="EEG-Image supervised contrastive pretraining")
    parser.add_argument("-d", "--dataset_dir", type=str, required=True)
    parser.add_argument("-m", "--metadata_path", type=str, required=True)
    parser.add_argument("-s", "--subject", type=int, default=-1)
    parser.add_argument("-o", "--output_dir", type=str, required=True)
    parser.add_argument("-e", "--epochs", type=int, default=200)
    parser.add_argument("-b", "--batch_size", type=int, default=64)
    parser.add_argument("-lr", "--learning_rate", type=float, default=3e-4)
    parser.add_argument("--weight_decay", type=float, default=1e-5)
    parser.add_argument("--num_workers", type=int, default=4)
    parser.add_argument("--split_index_path", type=str, default=None, help="Optional saved image-level split index JSON.")
    parser.add_argument("--seed", type=int, default=2024)
    parser.add_argument("--deterministic", action="store_true")

    parser.add_argument("--class_mode", choices=["all", "custom"], default="all")
    parser.add_argument("--allowed_synsets", type=str, default=None)
    parser.add_argument("--allowed_synsets_file", type=str, default=None)
    parser.add_argument("--run_tag", type=str, default=None)

    parser.add_argument("--embed_dim", type=int, default=256)
    parser.add_argument("--projection_dim", type=int, default=128)
    parser.add_argument("--image_backbone", type=str, default="resnet101", choices=["resnet", "resnet101", "clip"])
    parser.add_argument("--eeg_backbone", type=str, default="eegconformer",
                        choices=["shallownet", "mlp", "bilstm", "eegnet", "paper_rgnn", "eegconformer"])
    parser.add_argument("--montage_path", type=str, default="../data/mode/")

    parser.add_argument("--temperature", type=float, default=0.1)
    parser.add_argument("--beta_eeg", type=float, default=1.0)
    parser.add_argument("--beta_img", type=float, default=1.0)
    parser.add_argument("--lambda_h", type=float, default=1.0)
    parser.add_argument("--k", type=float, default=10.0)
    parser.add_argument("--proto_weight", type=float, default=0.0, help="Optional prototype alignment weight; default 0.0 keeps the main method as supervised contrastive learning with hard-negative weighting.")
    parser.add_argument("--proto_momentum", type=float, default=0.9)
    parser.add_argument("--no_proj_contrast", action="store_true")
    parser.add_argument("--limit", type=int, default=None,
                        help="Smoke test only: limit filtered train samples; val uses about 20%%.")
    parser.add_argument("--resume", type=str, default=None,
                        help='Checkpoint path to resume, or "auto" to load latest checkpoint in output_dir.')
    parser.add_argument("--resume_weights_only", action="store_true")
    parser.add_argument("--eval_top_k", type=str, default="1,5,10")
    parser.add_argument("--no_eval", action="store_true")

    args = parser.parse_args()
    set_random_seed(args.seed, deterministic=args.deterministic)
    args.use_projection_contrast = not args.no_proj_contrast
    args.granularity = "all"

    allowed_synsets = resolve_allowed_synsets(args)
    args.allowed_synsets_list = allowed_synsets
    args.run_tag = build_run_tag(args, allowed_synsets)

    print("=" * 80)
    print("🧠 EEG-Image 监督对比学习预训练")
    subject_info = "全部被试" if args.subject == -1 else f"被试 S{args.subject}"
    class_info = "全数据集" if allowed_synsets is None else f"{len(allowed_synsets)} 类子集"
    print(f"🧠 当前任务: {subject_info}, EEG模型: {args.eeg_backbone.upper()}, 类别模式: {class_info}")
    print(f"🧪 run_tag: {args.run_tag}")
    print("=" * 80)

    os.makedirs(args.output_dir, exist_ok=True)

    edge_index, edge_weight = None, None
    if args.eeg_backbone == "paper_rgnn":
        if get_edge_weight is None:
            raise ImportError("无法导入 get_edge_weight 函数，请确保 rgnn_utils.py 文件存在。")
        print(f"🧠 为 paper_rgnn 模型生成图结构 (montage路径: {args.montage_path})...")
        edge_index, edge_weight = get_edge_weight(args.montage_path)
        print("✅ 图结构生成完毕。")

    train_transform = transforms.Compose([
        transforms.Resize(256),
        transforms.RandomResizedCrop(224, scale=(0.9, 1.0)),
        transforms.RandomHorizontalFlip(p=0.3),
        transforms.ToTensor(),
        transforms.Normalize(mean=[0.485, 0.456, 0.406], std=[0.229, 0.224, 0.225]),
    ])
    val_transform = transforms.Compose([
        transforms.Resize(224),
        transforms.CenterCrop(224),
        transforms.ToTensor(),
        transforms.Normalize(mean=[0.485, 0.456, 0.406], std=[0.229, 0.224, 0.225]),
    ])

    master_dataset = EEGImageFusionDataset(args, args.metadata_path, transform=None)
    if len(master_dataset) == 0:
        print("⚠️ 未在当前设置下找到有效数据。程序退出。")
        return

    total_selected = print_class_counts(master_dataset, allowed_synsets)
    if total_selected == 0:
        print("❌ 选中类别样本数为 0，请检查类别设置。")
        return

    args.num_classes = get_num_classes(master_dataset, allowed_synsets)
    print(f"📚 criterion num_classes = {args.num_classes}")

    if args.split_index_path:
        train_indices, val_indices, _ = split_dataset_from_index(master_dataset, args.split_index_path)
    else:
        train_indices, val_indices, _ = split_dataset(master_dataset, random_state=2024)
    train_indices = filter_indices_by_synsets(master_dataset, train_indices, allowed_synsets)
    val_indices = filter_indices_by_synsets(master_dataset, val_indices, allowed_synsets)

    if args.limit is not None:
        if args.limit <= 0:
            raise ValueError("--limit must be a positive integer.")
        original_train_count = len(train_indices)
        original_val_count = len(val_indices)
        val_limit = max(1, args.limit // 5)
        train_indices = train_indices[:min(args.limit, len(train_indices))]
        val_indices = val_indices[:min(val_limit, len(val_indices))]
        print(f"🧪 Smoke test limit: train {len(train_indices)}/{original_train_count}, "
              f"val {len(val_indices)}/{original_val_count}")

    if len(train_indices) == 0 or len(val_indices) == 0:
        print("❌ 过滤后训练或验证集为空，请检查类别设置。")
        return

    train_dataset = DatasetWrapper(Subset(master_dataset, train_indices), transform=train_transform)
    val_dataset = DatasetWrapper(Subset(master_dataset, val_indices), transform=val_transform)
    collator = MultiModalCollator()
    train_loader = DataLoader(
        train_dataset,
        batch_size=args.batch_size,
        shuffle=True,
        collate_fn=collator,
        num_workers=args.num_workers,
        pin_memory=torch.cuda.is_available(),
    )
    val_loader = DataLoader(
        val_dataset,
        batch_size=args.batch_size,
        shuffle=False,
        collate_fn=collator,
        num_workers=args.num_workers,
        pin_memory=torch.cuda.is_available(),
    )

    device = torch.device("cuda" if torch.cuda.is_available() else "cpu")
    model = ImprovedEEGClipModel(
        eeg_channels=62,
        eeg_timepoints=400,
        embed_dim=args.embed_dim,
        projection_dim=args.projection_dim,
        image_backbone=args.image_backbone,
        eeg_backbone=args.eeg_backbone,
        edge_index=edge_index,
        edge_weight=edge_weight,
    ).to(device)
    criterion = MultiTaskSupervisedContrastiveLoss(
        temperature=args.temperature,
        beta_eeg=args.beta_eeg,
        beta_img=args.beta_img,
        lambda_h=args.lambda_h,
        k=args.k,
        num_classes=args.num_classes,
        feature_dim=args.embed_dim,
        projection_dim=args.projection_dim,
        use_projection=args.use_projection_contrast,
        proto_momentum=args.proto_momentum,
        proto_weight=args.proto_weight,
    ).to(device)
    optimizer = optim.Adam(model.parameters(), lr=args.learning_rate, weight_decay=args.weight_decay)
    scheduler_manager = AdaptiveLearningRateScheduler(optimizer, mode="min", patience=12, min_lr=1e-6)

    paths = output_paths(args)
    resume_path = resolve_resume_path(args, paths)
    if args.resume == "auto" and resume_path is None:
        print(f"ℹ️ 未找到 latest checkpoint，开始新训练: {paths['latest']}")

    start_epoch, history, best_loss, best_epoch = 0, make_history(), float("inf"), 0
    if resume_path:
        start_epoch, history, best_loss, best_epoch = load_training_checkpoint(
            resume_path,
            model,
            criterion,
            optimizer,
            scheduler_manager,
            device,
            resume_weights_only=args.resume_weights_only,
        )

    train_contrastive(
        args,
        model,
        train_loader,
        val_loader,
        criterion,
        optimizer,
        args.epochs,
        device,
        scheduler_manager,
        start_epoch=start_epoch,
        history=history,
        best_loss=best_loss,
        best_epoch=best_epoch,
    )

    if args.no_eval:
        return

    if os.path.exists(paths["best"]):
        checkpoint = torch.load(paths["best"], map_location=device)
        model.load_state_dict(checkpoint["model_state_dict"])
        results = evaluate_retrieval(model, val_loader, device, top_k=parse_top_k(args.eval_top_k))
        results_path = os.path.join(args.output_dir, f"retrieval_{args.run_tag}_s{args.subject}_{args.eeg_backbone}.json")
        with open(results_path, "w", encoding="utf-8") as f:
            json.dump(results, f, indent=2)
    else:
        print("⚠️ 未找到最佳模型权重，跳过检索评估。")


if __name__ == "__main__":
    main()
