# Supplementary material for: Align and Fuse: A Transformer-Based Framework for EEG-Augmented Visual Recognition
Source: Brain Sci. 2026 Jul 7;16(7):723. doi: 10.3390/brainsci16070723 (PMC13406202; doi:10.3390/brainsci16070723)
Supplement: Supplementary file 1 [file brainsci-16-00723-s001.zip › 02_core_code_supplement/src/stage2_fusion_from_pretrained.py]

"""
Stage-2 fusion classification from a Stage-1 EEG-Image checkpoint.

Default use case:

- Freeze the pretrained EEG/image backbone.
- Train only a lightweight fusion classifier.

Stage-2 uses EEG and image features for fusion classification, so the test-time setting stays comparable with existing EEG+Image fusion baselines.
"""

import argparse
import copy
import json
import os
import random
import sys

sys.path.append(os.path.dirname(os.path.abspath(__file__)))

import numpy as np
import torch
import torch.nn as nn
import torch.optim as optim
from sklearn.metrics import classification_report, precision_recall_fscore_support
from torch.utils.data import DataLoader, Dataset, Subset
from tqdm import tqdm
import torchvision.transforms as transforms

from data_utils import split_dataset, split_dataset_from_index
from fusion_dataset import EEGImageFusionDataset, MultiModalCollator
from stage1_supervised_contrastive_pretrain import (
    build_run_tag,
    filter_indices_by_synsets,
    get_num_classes,
    print_class_counts,
    resolve_allowed_synsets,
)
from model.improved_eegclip_models import (
    AdaptiveLearningRateScheduler,
    ImprovedEEGClipModel,
    ImprovedFusionClassifierJoint,
)

try:
    from rgnn_utils import get_edge_weight
except ImportError:
    get_edge_weight = None


def set_random_seed(seed, deterministic=False):
    random.seed(seed)
    np.random.seed(seed)
    torch.manual_seed(seed)
    if torch.cuda.is_available():
        torch.cuda.manual_seed_all(seed)
    if deterministic:
        torch.backends.cudnn.deterministic = True
        torch.backends.cudnn.benchmark = False


class DatasetWrapper(Dataset):
    """Apply split-specific image transforms on top of a Subset."""

    def __init__(self, subset, transform=None):
        self.subset = subset
        self.transform = transform

    def __getitem__(self, idx):
        data, label = self.subset[idx]
        if self.transform and "image" in data:
            data = dict(data)
            data["image"] = self.transform(data["image"])
        return data, label

    def __len__(self):
        return len(self.subset)


class SingleModalityClassifier(nn.Module):
    """Train a classifier on one pretrained Stage-1 branch."""

    def __init__(
        self,
        pretrained_model_path,
        modality,
        num_classes=80,
        embed_dim=256,
        projection_dim=128,
        dropout_rate=0.3,
        eeg_backbone="eegconformer",
        edge_index=None,
        edge_weight=None,
        freeze_backbone=True,
        image_backbone="resnet101",
    ): 
        super().__init__()
        if modality not in {"eeg", "image"}:
            raise ValueError(f"Unsupported single modality: {modality}")
        self.modality = modality
        self.backbone = ImprovedEEGClipModel(
            embed_dim=embed_dim,
            projection_dim=projection_dim,
            eeg_backbone=eeg_backbone,
            edge_index=edge_index,
            edge_weight=edge_weight,
            image_backbone=image_backbone,
        )

        if pretrained_model_path and os.path.exists(pretrained_model_path):
            checkpoint = torch.load(pretrained_model_path, map_location="cpu")
            state_dict = checkpoint.get("model_state_dict", checkpoint)
            model_dict = self.backbone.state_dict()
            filtered_state_dict = {
                k: v
                for k, v in state_dict.items()
                if k in model_dict and v.shape == model_dict[k].shape
            }
            model_dict.update(filtered_state_dict)
            self.backbone.load_state_dict(model_dict)
            print(f"Loaded Stage-1 checkpoint: {pretrained_model_path}")

        if freeze_backbone:
            for param in self.backbone.parameters():
                param.requires_grad = False
            print(f"Frozen Stage-1 backbone; training {modality}-only head")
        else:
            print(f"Fine-tuning Stage-1 backbone with {modality}-only head")

        self.classifier = nn.Sequential(
            nn.Linear(embed_dim, embed_dim // 2),
            nn.ReLU(),
            nn.Dropout(dropout_rate),
            nn.Linear(embed_dim // 2, num_classes),
        )

    def forward(self, eeg_data, images):
        if self.modality == "eeg":
            features = self.backbone.eeg_encoder(eeg_data)
        else:
            features = self.backbone.image_encoder(images)
        return self.classifier(features)


class FlexibleStage2Classifier(nn.Module):
    """Stage-2 classifier over raw or projected Stage-1 features."""

    def __init__(
        self,
        pretrained_model_path,
        modality,
        feature_space,
        num_classes=80,
        embed_dim=256,
        projection_dim=128,
        dropout_rate=0.3,
        fusion_method="concatenation",
        eeg_backbone="eegconformer",
        edge_index=None,
        edge_weight=None,
        freeze_backbone=True,
        image_backbone="resnet101",
    ): 
        super().__init__()
        if modality not in {"fusion", "eeg", "image"}:
            raise ValueError(f"Unsupported modality: {modality}")
        if feature_space not in {"raw", "proj"}:
            raise ValueError(f"Unsupported feature space: {feature_space}")
        if fusion_method not in {"concatenation", "attention", "gated"}:
            raise ValueError(
                f"Feature-space Stage-2 supports concatenation/attention/gated, got {fusion_method}."
            )

        self.modality = modality
        self.feature_space = feature_space
        self.fusion_method = fusion_method
        self.feature_dim = embed_dim if feature_space == "raw" else projection_dim
        self.backbone = ImprovedEEGClipModel(
            embed_dim=embed_dim,
            projection_dim=projection_dim,
            eeg_backbone=eeg_backbone,
            edge_index=edge_index,
            edge_weight=edge_weight,
            image_backbone=image_backbone,
        )

        if pretrained_model_path and os.path.exists(pretrained_model_path):
            checkpoint = torch.load(pretrained_model_path, map_location="cpu")
            state_dict = checkpoint.get("model_state_dict", checkpoint)
            model_dict = self.backbone.state_dict()
            filtered_state_dict = {
                k: v
                for k, v in state_dict.items()
                if k in model_dict and v.shape == model_dict[k].shape
            }
            model_dict.update(filtered_state_dict)
            self.backbone.load_state_dict(model_dict)
            print(f"Loaded Stage-1 checkpoint: {pretrained_model_path}")

        if freeze_backbone:
            for param in self.backbone.parameters():
                param.requires_grad = False
            print(f"Frozen Stage-1 backbone; training {modality} head on {feature_space} features")
        else:
            print(f"Fine-tuning Stage-1 backbone with {modality} head on {feature_space} features")

        if modality == "fusion":
            if fusion_method == "concatenation":
                self.fusion_layer = nn.Sequential(
                    nn.Linear(self.feature_dim * 2, self.feature_dim),
                    nn.ReLU(),
                    nn.Dropout(dropout_rate),
                )
                classifier_dim = self.feature_dim
            elif fusion_method == "attention":
                self.cross_attention = nn.MultiheadAttention(
                    self.feature_dim, num_heads=8, dropout=dropout_rate
                )
                classifier_dim = self.feature_dim
            else:
                self.gate = nn.Sequential(
                    nn.Linear(self.feature_dim * 2, self.feature_dim), nn.Sigmoid()
                )
                classifier_dim = self.feature_dim
        else:
            classifier_dim = self.feature_dim

        self.classifier = nn.Sequential(
            nn.Linear(classifier_dim, max(32, classifier_dim // 2)),
            nn.ReLU(),
            nn.Dropout(dropout_rate),
            nn.Linear(max(32, classifier_dim // 2), num_classes),
        )

    def _select_features(self, eeg_data, images):
        features = self.backbone.get_features(eeg_data, images)
        if self.feature_space == "raw":
            return features["eeg_raw_features"], features["image_raw_features"]
        return features["eeg_proj_features"], features["image_proj_features"]

    def forward(self, eeg_data, images):
        eeg_feat, image_feat = self._select_features(eeg_data, images)
        if self.modality == "eeg":
            fused = eeg_feat
        elif self.modality == "image":
            fused = image_feat
        elif self.fusion_method == "concatenation":
            fused = self.fusion_layer(torch.cat([eeg_feat, image_feat], dim=1))
        elif self.fusion_method == "attention":
            attended, _ = self.cross_attention(
                eeg_feat.unsqueeze(0), image_feat.unsqueeze(0), image_feat.unsqueeze(0)
            )
            fused = attended.squeeze(0)
        else:
            gate = self.gate(torch.cat([eeg_feat, image_feat], dim=1))
            fused = gate * eeg_feat + (1.0 - gate) * image_feat
        return self.classifier(fused)


def resolve_path(dataset_dir, path):
    if path is None:
        return None
    if os.path.isabs(path):
        return os.path.normpath(path)
    return os.path.normpath(os.path.join(dataset_dir, path))


def limit_train_indices_by_class_images(dataset, indices, max_images_per_class, seed=2024):
    """Keep all EEG trials for at most N training images per class."""
    if max_images_per_class is None:
        return indices
    if max_images_per_class <= 0:
        raise ValueError("--max_train_images_per_class must be positive.")

    metadata = dataset.valid_metadata.loc[indices]
    rng = np.random.default_rng(seed)
    selected = []
    for _, group in metadata.groupby("label", sort=True):
        images = group["image_path"].drop_duplicates().tolist()
        rng.shuffle(images)
        keep_images = set(images[: min(max_images_per_class, len(images))])
        selected.extend(group[group["image_path"].isin(keep_images)].index.tolist())
    selected = sorted(selected)
    print(
        f"Low-shot train split: kept {len(selected)} samples from "
        f"at most {max_images_per_class} images/class"
    )
    return selected


def metric_summary(labels, preds):
    acc = float(np.mean(np.asarray(labels) == np.asarray(preds))) if labels else 0.0
    precision, recall, f1, _ = precision_recall_fscore_support(
        labels, preds, average="macro", zero_division=0
    )
    return {
        "acc": float(acc),
        "precision": float(precision),
        "recall": float(recall),
        "f1": float(f1),
    }


def evaluate(model, loader, criterion, device, num_classes, desc):
    model.eval()
    total_loss = 0.0
    batches = 0
    all_preds, all_labels = [], []
    with torch.no_grad():
        for batch_data, labels in tqdm(loader, desc=desc):
            eeg_data = batch_data["eeg"].to(device)
            image_data = batch_data["image"].to(device)
            labels = labels.to(device)
            logits = model(eeg_data, image_data)
            loss = criterion(logits, labels)

            preds = torch.argmax(logits, dim=1)
            total_loss += float(loss.item())
            batches += 1
            all_preds.extend(preds.cpu().numpy().tolist())
            all_labels.extend(labels.cpu().numpy().tolist())

    metrics = metric_summary(all_labels, all_preds)
    metrics["loss"] = total_loss / batches if batches > 0 else 0.0
    metrics["report"] = classification_report(
        all_labels,
        all_preds,
        labels=np.arange(num_classes),
        output_dict=True,
        zero_division=0,
    )
    return metrics


def set_frozen_backbone_eval(model, freeze_backbone):
    """Keep frozen feature extractors deterministic while training the head."""
    if freeze_backbone and hasattr(model, "backbone"):
        model.backbone.eval()
        return
    image_encoder = getattr(getattr(model, "backbone", None), "image_encoder", None)
    image_backbone = getattr(image_encoder, "backbone", None)
    if image_backbone is not None:
        params = list(image_backbone.parameters())
        if params and not any(p.requires_grad for p in params):
            image_backbone.eval()


def build_optimizer(args, model):
    head_params, backbone_params = [], []
    for name, param in model.named_parameters():
        if not param.requires_grad:
            continue
        if name.startswith("backbone."):
            backbone_params.append(param)
        else:
            head_params.append(param)

    param_groups = []
    if head_params:
        param_groups.append({"params": head_params, "lr": args.learning_rate})
    if backbone_params:
        param_groups.append({"params": backbone_params, "lr": args.backbone_lr})
    if not param_groups:
        raise RuntimeError("No trainable parameters found.")

    return optim.Adam(param_groups, weight_decay=args.weight_decay)


def save_json(path, payload):
    with open(path, "w", encoding="utf-8") as f:
        json.dump(payload, f, indent=2, ensure_ascii=False)


def train_stage2(args, model, train_loader, val_loader, test_loader, device, num_classes):
    criterion = nn.CrossEntropyLoss(label_smoothing=args.label_smoothing)
    optimizer = build_optimizer(args, model)
    scheduler = AdaptiveLearningRateScheduler(
        optimizer, mode="max", factor=0.5, patience=args.scheduler_patience
    )

    history = {
        "train": [],
        "val": [],
        "best_val_acc": -1.0,
        "best_epoch": 0,
        "best_checkpoint": args.best_model_path,
    }

    best_state = None
    os.makedirs(args.output_dir, exist_ok=True)

    for epoch in range(1, args.epochs + 1):
        model.train()
        set_frozen_backbone_eval(model, args.freeze_backbone)

        total_loss = 0.0
        batches = 0
        all_preds, all_labels = [], []
        pbar = tqdm(train_loader, desc=f"Epoch {epoch}/{args.epochs} [Stage2-Train]")
        for batch_data, labels in pbar:
            eeg_data = batch_data["eeg"].to(device)
            image_data = batch_data["image"].to(device)
            labels = labels.to(device)

            optimizer.zero_grad()
            logits = model(eeg_data, image_data)
            loss = criterion(logits, labels)
            loss.backward()
            torch.nn.utils.clip_grad_norm_(model.parameters(), max_norm=args.grad_clip)
            optimizer.step()

            preds = torch.argmax(logits, dim=1)
            total_loss += float(loss.item())
            batches += 1
            all_preds.extend(preds.detach().cpu().numpy().tolist())
            all_labels.extend(labels.detach().cpu().numpy().tolist())
            running_acc = np.mean(np.asarray(all_preds) == np.asarray(all_labels))
            pbar.set_postfix({"loss": f"{loss.item():.4f}", "acc": f"{running_acc:.4f}"})

        train_metrics = metric_summary(all_labels, all_preds)
        train_metrics["loss"] = total_loss / batches if batches > 0 else 0.0
        val_metrics = evaluate(
            model, val_loader, criterion, device, num_classes, desc="Stage2-Val"
        )

        history["train"].append({k: v for k, v in train_metrics.items() if k != "report"})
        history["val"].append({k: v for k, v in val_metrics.items() if k != "report"})

        should_stop = scheduler.step(val_metrics["acc"])
        lr_values = [group["lr"] for group in optimizer.param_groups]

        print("\n" + "=" * 90)
        print(f"Epoch {epoch:03d}/{args.epochs}")
        print(
            "Train | "
            f"loss={train_metrics['loss']:.4f} acc={train_metrics['acc']:.4f} "
            f"precision={train_metrics['precision']:.4f} recall={train_metrics['recall']:.4f} "
            f"f1={train_metrics['f1']:.4f}"
        )
        print(
            "Val   | "
            f"loss={val_metrics['loss']:.4f} acc={val_metrics['acc']:.4f} "
            f"precision={val_metrics['precision']:.4f} recall={val_metrics['recall']:.4f} "
            f"f1={val_metrics['f1']:.4f}"
        )
        print(f"LR    | {', '.join(f'{lr:.2e}' for lr in lr_values)}")
        print("=" * 90 + "\n")

        if val_metrics["acc"] > history["best_val_acc"]:
            history["best_val_acc"] = val_metrics["acc"]
            history["best_epoch"] = epoch
            best_state = copy.deepcopy(model.state_dict())
            torch.save(
                {
                    "epoch": epoch,
                    "model_state_dict": best_state,
                    "val_metrics": {k: v for k, v in val_metrics.items() if k != "report"},
                    "args": vars(args),
                    "num_classes": num_classes,
                },
                args.best_model_path,
            )
            print(f"Saved new best Stage-2 model: {args.best_model_path}")

        save_json(args.history_path, history)
        if should_stop:
            print(f"Early stopping triggered at epoch {epoch}.")
            break

    if best_state is None and os.path.exists(args.best_model_path):
        checkpoint = torch.load(args.best_model_path, map_location=device)
        best_state = checkpoint["model_state_dict"]

    if best_state is not None:
        model.load_state_dict(best_state)

    test_metrics = evaluate(
        model, test_loader, criterion, device, num_classes, desc="Stage2-Test"
    )
    history["test"] = {k: v for k, v in test_metrics.items() if k != "report"}
    history["test_report"] = test_metrics["report"]
    save_json(args.history_path, history)
    save_json(args.report_path, test_metrics["report"])
    return history


def main():
    parser = argparse.ArgumentParser(
        description="Stage-2 fusion classification from EEG-image pretraining"
    )
    parser.add_argument("-d", "--dataset_dir", type=str, required=True)
    parser.add_argument("-m", "--metadata_path", type=str, default="data/metadata.csv")
    parser.add_argument("-s", "--subject", type=int, default=-1)
    parser.add_argument("-o", "--output_dir", type=str, default="outputs/stage2_fusion_from_pretrained")
    parser.add_argument("-e", "--epochs", type=int, default=100)
    parser.add_argument("-b", "--batch_size", type=int, default=16)
    parser.add_argument("--num_workers", type=int, default=4)
    parser.add_argument("--learning_rate", type=float, default=1e-3)
    parser.add_argument("--backbone_lr", type=float, default=1e-4)
    parser.add_argument("--weight_decay", type=float, default=1e-4)
    parser.add_argument("--label_smoothing", type=float, default=0.1)
    parser.add_argument("--grad_clip", type=float, default=1.0)
    parser.add_argument("--scheduler_patience", type=int, default=8)
    parser.add_argument("--limit", type=int, default=None)

    parser.add_argument("--pretrained_model_path", type=str, required=True)
    parser.add_argument("--class_mode", choices=["all", "custom"], default="all")
    parser.add_argument("--allowed_synsets", type=str, default=None)
    parser.add_argument("--allowed_synsets_file", type=str, default=None)
    parser.add_argument("--run_tag", type=str, default=None)
    parser.add_argument("--feature_space", choices=["raw", "proj"], default="raw",
                        help="Use raw encoder features or normalized Stage-1 projection features for Stage-2.")
    parser.add_argument("--max_train_images_per_class", type=int, default=None,
                        help="Low-shot protocol: keep all EEG trials from at most N train images per class.")
    parser.add_argument("--split_seed", type=int, default=2024)
    parser.add_argument("--split_index_path", type=str, default=None, help="Optional saved image-level split index JSON.")
    parser.add_argument("--seed", type=int, default=None, help="Random seed for model initialization, shuffling, and augmentation. Defaults to split_seed.")
    parser.add_argument("--deterministic", action="store_true")

    parser.add_argument("--embed_dim", type=int, default=256)
    parser.add_argument("--projection_dim", type=int, default=128)
    parser.add_argument("--dropout_rate", type=float, default=0.3)
    parser.add_argument("--modality", choices=["fusion", "eeg", "image"], default="fusion",
                        help="Train fusion, EEG-only, or image-only classifier with the same split.")
    parser.add_argument("--fusion_method", type=str, default="transformer",
                        choices=["concatenation", "attention", "gated", "transformer", "mcb", "mbt"])
    parser.add_argument("--image_backbone", type=str, default="resnet101", choices=["resnet", "resnet101", "clip"])
    parser.add_argument("--eeg_backbone", type=str, default="eegconformer",
                        choices=["shallownet", "mlp", "bilstm", "eegnet", "paper_rgnn", "eegconformer"])
    parser.add_argument("--montage_path", type=str, default="../data/mode/")
    parser.add_argument("--freeze_backbone", action="store_true", default=True)
    parser.add_argument("--unfreeze_backbone", dest="freeze_backbone", action="store_false")

    args = parser.parse_args()
    args.granularity = "all"
    if args.seed is None:
        args.seed = args.split_seed
    set_random_seed(args.seed, deterministic=args.deterministic)
    args.pretrained_model_path = resolve_path(args.dataset_dir, args.pretrained_model_path)
    args.output_dir = resolve_path(args.dataset_dir, args.output_dir)

    allowed_synsets = resolve_allowed_synsets(args)
    args.allowed_synsets_list = allowed_synsets
    args.run_tag = build_run_tag(args, allowed_synsets)

    if not os.path.exists(args.pretrained_model_path):
        raise FileNotFoundError(f"Stage-1 checkpoint not found: {args.pretrained_model_path}")

    mode_tag = "frozen" if args.freeze_backbone else "finetune"
    feature_tag = args.feature_space
    shot_tag = (
        f"trainimg{args.max_train_images_per_class}"
        if args.max_train_images_per_class is not None
        else "fulltrain"
    )
    if args.modality == "fusion":
        file_prefix = f"stage2_{args.run_tag}_s{args.subject}_{args.eeg_backbone}_{args.fusion_method}_{feature_tag}_{shot_tag}_{mode_tag}"
    else:
        file_prefix = f"stage2_{args.run_tag}_s{args.subject}_{args.eeg_backbone}_{args.modality}_{feature_tag}_{shot_tag}_{mode_tag}"
    os.makedirs(args.output_dir, exist_ok=True)
    args.best_model_path = os.path.join(args.output_dir, f"{file_prefix}_best.pth")
    args.history_path = os.path.join(args.output_dir, f"{file_prefix}_history.json")
    args.report_path = os.path.join(args.output_dir, f"{file_prefix}_test_report.json")

    print("=" * 90)
    print("Stage-2 EEG+Image fusion classification")
    print(f"Dataset: {args.dataset_dir}")
    print(f"Stage-1 checkpoint: {args.pretrained_model_path}")
    print(f"Class mode: {args.class_mode} | run_tag={args.run_tag}")
    print(f"Modality: {args.modality} | fusion={args.fusion_method} | feature_space={args.feature_space} | freeze_backbone={args.freeze_backbone}")
    print(f"Low-shot train images/class: {args.max_train_images_per_class}")
    print("=" * 90)

    edge_index, edge_weight = None, None
    if args.eeg_backbone == "paper_rgnn":
        if get_edge_weight is None:
            raise ImportError("rgnn_utils.get_edge_weight is required for paper_rgnn.")
        edge_index, edge_weight = get_edge_weight(args.montage_path)

    train_transform = transforms.Compose([
        transforms.Resize(256),
        transforms.RandomResizedCrop(224, scale=(0.9, 1.0)),
        transforms.RandomHorizontalFlip(p=0.3),
        transforms.RandomRotation(degrees=15),
        transforms.ColorJitter(brightness=0.2, contrast=0.2, saturation=0.2, hue=0.05),
        transforms.ToTensor(),
        transforms.Normalize(mean=[0.485, 0.456, 0.406], std=[0.229, 0.224, 0.225]),
        transforms.RandomErasing(p=0.25, scale=(0.02, 0.15), ratio=(0.3, 3.3)),
    ])
    eval_transform = transforms.Compose([
        transforms.Resize(224),
        transforms.CenterCrop(224),
        transforms.ToTensor(),
        transforms.Normalize(mean=[0.485, 0.456, 0.406], std=[0.229, 0.224, 0.225]),
    ])

    master_dataset = EEGImageFusionDataset(args, args.metadata_path, transform=None)
    selected_count = print_class_counts(master_dataset, allowed_synsets)
    if selected_count == 0:
        raise RuntimeError("No selected samples. Check class settings.")

    num_classes = get_num_classes(master_dataset, allowed_synsets)
    print(f"Stage-2 num_classes = {num_classes}")

    if args.split_index_path:
        train_indices, val_indices, test_indices = split_dataset_from_index(
            master_dataset, args.split_index_path
        )
    else:
        train_indices, val_indices, test_indices = split_dataset(
            master_dataset, random_state=args.split_seed
        )
    train_indices = filter_indices_by_synsets(master_dataset, train_indices, allowed_synsets)
    val_indices = filter_indices_by_synsets(master_dataset, val_indices, allowed_synsets)
    test_indices = filter_indices_by_synsets(master_dataset, test_indices, allowed_synsets)
    train_indices = limit_train_indices_by_class_images(
        master_dataset, train_indices, args.max_train_images_per_class, seed=args.split_seed
    )

    if args.limit is not None:
        if args.limit <= 0:
            raise ValueError("--limit must be positive.")
        train_indices = train_indices[:min(args.limit, len(train_indices))]
        val_indices = val_indices[:min(max(1, args.limit // 5), len(val_indices))]
        test_indices = test_indices[:min(max(1, args.limit // 5), len(test_indices))]
        print(
            f"Smoke limit active: train={len(train_indices)} "
            f"val={len(val_indices)} test={len(test_indices)}"
        )

    if not train_indices or not val_indices or not test_indices:
        raise RuntimeError(
            f"Empty split after filtering: train={len(train_indices)}, "
            f"val={len(val_indices)}, test={len(test_indices)}"
        )

    collator = MultiModalCollator()
    train_loader = DataLoader(
        DatasetWrapper(Subset(master_dataset, train_indices), train_transform),
        batch_size=args.batch_size,
        shuffle=True,
        collate_fn=collator,
        num_workers=args.num_workers,
        pin_memory=torch.cuda.is_available(),
    )
    val_loader = DataLoader(
        DatasetWrapper(Subset(master_dataset, val_indices), eval_transform),
        batch_size=args.batch_size,
        shuffle=False,
        collate_fn=collator,
        num_workers=args.num_workers,
        pin_memory=torch.cuda.is_available(),
    )
    test_loader = DataLoader(
        DatasetWrapper(Subset(master_dataset, test_indices), eval_transform),
        batch_size=args.batch_size,
        shuffle=False,
        collate_fn=collator,
        num_workers=args.num_workers,
        pin_memory=torch.cuda.is_available(),
    )

    device = torch.device("cuda" if torch.cuda.is_available() else "cpu")
    use_legacy_fusion = (
        args.modality == "fusion"
        and args.feature_space == "raw"
        and args.max_train_images_per_class is None
    )
    if use_legacy_fusion:
        model = ImprovedFusionClassifierJoint(
            pretrained_model_path=args.pretrained_model_path,
            num_classes=num_classes,
            fusion_method=args.fusion_method,
            embed_dim=args.embed_dim,
            projection_dim=args.projection_dim,
            dropout_rate=args.dropout_rate,
            eeg_backbone=args.eeg_backbone,
            edge_index=edge_index,
            edge_weight=edge_weight,
            freeze_backbone=args.freeze_backbone,
            image_backbone=args.image_backbone,
        ).to(device)
    else:
        model = FlexibleStage2Classifier(
            pretrained_model_path=args.pretrained_model_path,
            modality=args.modality,
            feature_space=args.feature_space,
            num_classes=num_classes,
            embed_dim=args.embed_dim,
            projection_dim=args.projection_dim,
            dropout_rate=args.dropout_rate,
            fusion_method=args.fusion_method,
            eeg_backbone=args.eeg_backbone,
            edge_index=edge_index,
            edge_weight=edge_weight,
            freeze_backbone=args.freeze_backbone,
            image_backbone=args.image_backbone,
        ).to(device)

    total_params = sum(p.numel() for p in model.parameters())
    trainable_params = sum(p.numel() for p in model.parameters() if p.requires_grad)
    print(f"Device: {device}")
    print(f"Parameters: total={total_params:,}, trainable={trainable_params:,}")

    history = train_stage2(
        args, model, train_loader, val_loader, test_loader, device, num_classes
    )

    print("\n" + "=" * 90)
    print("Stage-2 completed")
    print(f"Best val acc: {history['best_val_acc']:.4f} at epoch {history['best_epoch']}")
    print(f"Final test acc: {history['test']['acc']:.4f}")
    print(f"History: {args.history_path}")
    print(f"Best model: {args.best_model_path}")
    print("=" * 90)


if __name__ == "__main__":
    main()
