# Supplementary material for: Align and Fuse: A Transformer-Based Framework for EEG-Augmented Visual Recognition
Source: Brain Sci. 2026 Jul 7;16(7):723. doi: 10.3390/brainsci16070723 (PMC13406202; doi:10.3390/brainsci16070723)
Supplement: Supplementary file 1 [file brainsci-16-00723-s001.zip › MANIFEST.md]

# Manifest

## Top Level

- `README.md`: overview of the combined round-2 reviewer materials.
- `MANIFEST.md`: file inventory and purpose summary.

## 01_verification_package

- `README_reproducibility.md`: overview of the reviewer verification package and how the files support numerical checking.
- `per_seed_results.xlsx`: per-seed Top-1 accuracy and macro-F1 values for the reviewer-requested statistical-comparison and HNW-sensitivity tables, plus EEGCVPR temporal-split values. Table 5 controls are reported as aggregate results and supported by split/pairing indices.
- `fixed_seeds.txt`: fixed seed policy for the five-run verification analyses.
- `split_protocol.md`: random, temporal, and dataset-specific split protocol summary.
- `split_indices.csv`: row-level split assignments for retained EEG-image pairs.
- `control_pairing_indices.csv`: deterministic EEG replacement indices for same-class mismatched and different-class shuffled controls.
- `training_config.yaml`: compact reviewer-facing configuration and protocol summary.
- `statistical_tests.py`: script for recomputing paired tests, Cohen's d_z, and Holm-corrected p-values from per-seed values.
- `statistical_tests.xlsx`: statistical test summary corresponding to the manuscript values.
- `training_log_summary.csv`: structured summaries derived from the original training logs, including seed identifiers, configuration identifiers, checkpoint-selection fields where applicable, validation/test metrics, and internal run references.
- `dataset_and_ip_statement.md`: dataset access, redistribution, code-scope, and IP statement.

## 02_core_code_supplement

- `README_code_scope.md`: scope, usage notes, and limitations of the included code supplement.
- `requirements_minimal.txt`: minimal Python package requirements for inspecting/running the included scripts where data access is available.
- `src/`: core model, dataset, data utility, and training scripts.
- `scripts/`: reviewer-requested split/control-generation and supporting verification utilities.
