# Supplementary material for: Align and Fuse: A Transformer-Based Framework for EEG-Augmented Visual Recognition
Source: Brain Sci. 2026 Jul 7;16(7):723. doi: 10.3390/brainsci16070723 (PMC13406202; doi:10.3390/brainsci16070723)
Supplement: Supplementary file 1 [file brainsci-16-00723-s001.zip › README.md]

# Round-2 Reviewer Materials for brainsci-4353151

This folder contains the round-2 reviewer supplementary materials for manuscript brainsci-4353151. The materials are organized into two parts:

1. `01_verification_package/`: reviewer verification materials for numerical checking, split/control auditing, fixed-seed reporting, structured summaries derived from the original training logs, and statistical recomputation.
2. `02_core_code_supplement/`: core code supplement containing the main model, dataset, training, and split/control-generation scripts most directly related to the revised results.

These materials are provided to support reviewer inspection during the revision round. They do not redistribute raw EEG recordings, raw ImageNet images, trained weights, or the complete engineering repository. Complete end-to-end reproduction requires access to EEG-ImageNet, EEGCVPR, and the corresponding ImageNet image files under the original dataset licenses and access procedures.

The code supplement is intended to increase transparency for the methods and reviewer-requested controls, but it is not a full public release of the project repository. A fixed public repository or archived release matching the accepted revision is planned after acceptance and completion of the required institutional IP review, subject to dataset redistribution constraints.

## Folder Guide

- Start with `01_verification_package/README_reproducibility.md` for the numerical verification files.
- Use `01_verification_package/per_seed_results.xlsx` and `01_verification_package/statistical_tests.py` to check the reviewer-requested per-seed statistical and sensitivity-analysis results.
- Use `01_verification_package/split_indices.csv` and `01_verification_package/control_pairing_indices.csv` to audit the split construction and EEG control-pairing rules.
- Use `02_core_code_supplement/README_code_scope.md` for the scope and limitations of the included code files.
- See `01_verification_package/dataset_and_ip_statement.md` for dataset-access, redistribution, code-scope, and IP-related notes.
